# Supplementary material for: Cytoplasmic cyclin D1 controls the migration and invasiveness of mantle lymphoma cells
Source: Sci Rep. 2017 Oct 24;7:13946. doi: 10.1038/s41598-017-14222-1 (PMC5654982; doi:10.1038/s41598-017-14222-1)
Supplement: Supplementary file 2 — Table S1 [file 41598_2017_14222_MOESM2_ESM.xls]

## Sheet: Suppl. Table1 (protein jeko 01)
Table S1. Proteins identified in JeKo1 cells						Bande 20						Bande 1						Bande 2						Bande 3						Bande 4						Bande 5						Bande 6						Bande 7
						Sequest			Mascot			Sequest			Mascot			Sequest			Mascot			Sequest			Mascot			Sequest			Mascot			Sequest			Mascot			Sequest			Mascot			Sequest
Accession #	#AAs	MW [Da]	Description	ΣCoverage	Σ# Peptides	Score A2	Coverage A2	# Peptides A2	Score A3	Coverage A3	# Peptides A3	Score B2	Coverage B2	# Peptides B2	Score B3	Coverage B3	# Peptides B3	Score C2	Coverage C2	# Peptides C2	Score C3	Coverage C3	# Peptides C3	Score D2	Coverage D2	# Peptides D2	Score D3	Coverage D3	# Peptides D3	Score E2	Coverage E2	# Peptides E2	Score E3	Coverage E3	# Peptides E3	Score F2	Coverage F2	# Peptides F2	Score F3	Coverage F3	# Peptides F3	Score G2	Coverage G2	# Peptides G2	Score G3	Coverage G3	# Peptides G3	Score H2	Coverage H2
RLA2_HUMAN	115	11657.8	RecName: Full=60S acidic ribosomal protein P2; AltName: Full=Renal carcinoma antigen NY-REN-44;	85.22	75	63.2561	67.83	5	296.048	67.83	5				23.77	10.43	1
KRT86_HUMAN	486	53466.3	RecName: Full=Keratin, type II cuticular Hb6; AltName: Full=Type II hair keratin Hb6; AltName: Full=Keratin-86; Short=K86; AltName: Full=K2.11;	76.75	56
P37802	199	22377.2	Transgelin-2 OS=Homo sapiens GN=TAGLN2 PE=1 SV=3 - [TAGL2_HUMAN]	76.38	47
RS3_HUMAN	243	26671.4	RecName: Full=40S ribosomal protein S3;	75.72	230	26.7319	23.46	5	107.473	23.46	5	26.4348	23.05	4	60.6873	22.63	4	37.383	17.7	3	49.1797	30.45	6	30.8808	11.93	2	37.24	22.63	4	22.4485	10.29	2	81.9024	13.99	3	37.6628	22.22	4	82.0569	31.69	6	30.9367	21.4	4	95.6537	31.69	6	29.2893	15.64
GBLP_HUMAN	317	35054.6	RecName: Full=Guanine nucleotide-binding protein subunit beta-2-like 1; AltName: Full=Guanine nucleotide-binding protein subunit beta-like protein 12.3; AltName: Full=Receptor of activated protein kinase C 1; Short=RACK1; AltName: Full=Receptor for activated C kinase; AltName: Full=Cell proliferation-inducing gene 21 protein; AltName: Full=Human lung cancer oncogene 7 protein; Short=HLC-7;	73.5	222	20.4061	8.83	2	140.022	12.3	3	26.3464	17.98	4	68.6799	24.61	6	40.674	21.77	5	176.505	33.12	9	35.1629	23.34	6	109.57	28.71	8	12.311	9.15	2	42.62	11.67	3	19.8349	12.62	3	35.02	21.45	5	13.3376	5.36	1	45.54	9.15	2
TPIS_HUMAN	249	26652.7	RecName: Full=Triosephosphate isomerase; Short=TIM; EC=5.3.1.1; AltName: Full=Triose-phosphate isomerase;	73.49	42
RL23_HUMAN	140	14856.1	RecName: Full=60S ribosomal protein L23; AltName: Full=Ribosomal protein L17;	72.86	114	125.084	40.71	5	373.617	63.57	9				20.4	7.14	1	19.9736	25	2	61.7242	43.57	5	14.1388	25	2	72.576	25	2	16.6747	25	2	67.8519	25	2	9.98696	10.71	1	27.24	10.71	1	15.403	25	2	76.7588	25	2	8.36789	14.29
PROF1_HUMAN	140	15044.6	RecName: Full=Profilin-1; AltName: Full=Profilin I;	72.86	39	71.538	51.43	6	330.609	59.29	7													11.9784	0
RS15A_HUMAN	130	14830	RecName: Full=40S ribosomal protein S15a;	72.31	66	226.043	40.77	4	655.598	59.23	8										23.6339	13.08	2							8.16054	0					9.04848	0		0	6.92	1	13.0181	0
PPIA_HUMAN	165	18000.9	RecName: Full=Peptidyl-prolyl cis-trans isomerase A; Short=PPIase A; Short=Rotamase A; EC=5.2.1.8; AltName: Full=Cyclophilin A; AltName: Full=Cyclosporin A-binding protein;	70.91	79	52.9605	22.42	3	96.429	48.48	6
RL9_HUMAN	192	21849.8	RecName: Full=60S ribosomal protein L9;	70.83	143	13.7987	31.25	2	42.32	9.9	1				32.86	5.21	1	11.3273	9.9	1	57.86	9.9	1				51.64	9.9	1				82.2027	15.1	2				58.55	9.9	1				22.72	5.21	1
KRT85_HUMAN	507	55766.5	RecName: Full=Keratin, type II cuticular Hb5; AltName: Full=Type II hair keratin Hb5; AltName: Full=Keratin-85; Short=K85; AltName: Full=K12.12;	70.81	52
RS3A_HUMAN	264	29925.7	RecName: Full=40S ribosomal protein S3a;	70.45	202	14.4868	6.44	1	47.4804	9.85	3	18.129	6.44	1	54.91	15.91	4	40.5554	15.15	3	112.549	29.17	9	22.9037	11.74	2	62.7562	12.12	3	10.8818	6.44	1	57.44	6.44	1	23.2361	6.44	1	44.81	10.61	3	27.0772	16.29	3	72.65	26.89	8	26.7968	11.36
RS7_HUMAN	194	22113.3	RecName: Full=40S ribosomal protein S7;	70.1	98	9.7829	23.2	3	51.88	23.2	3
RUXE_HUMAN	92	10796.6	RecName: Full=Small nuclear ribonucleoprotein E; Short=snRNP-E; Short=Sm protein E; Short=Sm-E; Short=SmE;	69.57	18	43.2487	69.57	5	60.4912	69.57	5
RS4X_HUMAN	263	29579.1	RecName: Full=40S ribosomal protein S4, X isoform; AltName: Full=Single copy abundant mRNA protein; AltName: Full=SCR10;	69.2	187	33.7648	12.93	2	98.9714	19.01	4	14.6815	6.46	1	40.3484	12.55	3	17.4778	12.93	2	62.0518	16.35	3	15.9118	12.93	2	41.4825	16.35	3	8.61828	6.46	1	28.7626	9.89	2	15.9231	6.46	1	35.94	12.55	3	27.4391	17.87	3	90.9296	21.29	4	18.6211	6.46
RL12_HUMAN	165	17807.5	RecName: Full=60S ribosomal protein L12;	67.88	165	99.1359	49.09	5	314.091	59.39	7	18.5098	28.48	3	51.5589	33.33	4	16.7444	18.79	2	19.26	38.79	5	14.3014	18.79	2	82.3389	24.24	3	11.6663	9.7	1	51.1316	24.24	3	13.2571	28.48	3	96.0616	24.24	3	8.18297	9.7	1	52.3992	15.15	2
RS18_HUMAN	152	17707.9	RecName: Full=40S ribosomal protein S18; AltName: Full=Ke-3; Short=Ke3;	67.76	87	37.4042	18.42	3	89.5737	34.87	7
RS19_HUMAN	145	16050.5	RecName: Full=40S ribosomal protein S19;	67.59	73	72.6596	37.24	6	150.41	37.24	6
RS12_HUMAN	132	14505.5	RecName: Full=40S ribosomal protein S12;	67.42	63	83.4082	50	5	217.658	57.58	7																						29.65	6.82	1
RL30_HUMAN	115	12775.7	RecName: Full=60S ribosomal protein L30;	66.96	110	155.778	59.13	6	618.364	59.13	7				23.69	20.87	2	11.419	13.91	1	53.38	31.3	3				21.13	10.43	1				49.96	13.91	1				69.21	13.91	1							6.72953	0
ACTB_HUMAN	375	41709.7	RecName: Full=Actin, cytoplasmic 1; AltName: Full=Beta-actin; Contains: RecName: Full=Actin, cytoplasmic 1, N-terminally processed;	66.67	234	23.5866	12.8	3	204.048	12.8	3	40.1336	4.8	1	66.0137	26.13	8	60.2533	16.53	3	208.218	40	12	47.2609	28.8	5	173.103	36.53	8	30.4914	16	3	154.23	20.8	5	46.5167	23.73	5	234.789	29.87	7	51.7675	28.8	5	229.692	40.27	10	88.7691	34.4
RLA1_HUMAN	114	11506.7	RecName: Full=60S acidic ribosomal protein P1;	66.67	33	43.125	66.67	3	154.711	66.67	3
RS17_HUMAN	135	15540.4	RecName: Full=40S ribosomal protein S17;	65.93	72	43.8532	42.22	5	100.056	56.3	6
NPM_HUMAN	294	32554.8	RecName: Full=Nucleophosmin; Short=NPM; AltName: Full=Nucleolar phosphoprotein B23; AltName: Full=Numatrin; AltName: Full=Nucleolar protein NO38;	64.97	176	25.2473	18.71	3	205.104	25.85	4	13.8848	9.18	2	99.1623	12.24	3	19.1791	14.29	2	55.9409	22.45	5	14.7484	14.29	2	34.77	14.29	2	13.7614	14.29	2	35.0772	18.71	3	21.4973	18.71	3	72.2753	18.71	3	16.2621	18.71	3	63.09	21.77	4	12.7129	16.33
RL27_HUMAN	136	15787.7	RecName: Full=60S ribosomal protein L27;	64.71	55	30.0595	33.82	3	50.7317	45.59	6
P62906	217	24815.5	60S ribosomal protein L10a OS=Homo sapiens GN=RPL10A PE=1 SV=2 - [RL10A_HUMAN]	64.52	112																38.54	9.68	2				21.6	9.68	2										27.15	5.99	1				22.29	9.68	2	12.0327	5.99
TBB5_HUMAN	444	49639	RecName: Full=Tubulin beta chain; AltName: Full=Tubulin beta-5 chain;	64.41	398	19.5232	6.08	2	65.9739	6.08	2	71.2941	24.1	8	235.566	32.66	12	92.0913	33.11	10	355.188	44.59	15	69.1824	27.7	8	196.823	36.71	12	55.1173	23.87	7	161.954	29.5	9	81.7606	23.65	7	254.072	32.88	11	246.106	29.73	10	638.57	41.22	15	317.06	55.41
H2A1H_HUMAN	128	13897.8	RecName: Full=Histone H2A type 1-H; AltName: Full=H2A/s;	64.06	39	38.8641	30.47	3	63.8823	35.94	4
IF1AX_HUMAN	144	16450.2	RecName: Full=Eukaryotic translation initiation factor 1A, X-chromosomal; AltName: Full=eIF-1A X isoform; AltName: Full=eIF-4C;	63.89	25
RL23A_HUMAN	156	17684.1	RecName: Full=60S ribosomal protein L23a;	63.46	113	170.615	17.95	3	516.28	25	4																			8.7676	0
KT33B_HUMAN	404	46184.5	RecName: Full=Keratin, type I cuticular Ha3-II; AltName: Full=Hair keratin, type I Ha3-II; AltName: Full=Keratin-33B; Short=K33B;	63.37	38	6.34734	0														24.41	1.73	1
TCTP_HUMAN	172	19582.6	RecName: Full=Translationally-controlled tumor protein; Short=TCTP; AltName: Full=p23; AltName: Full=Histamine-releasing factor; Short=HRF; AltName: Full=Fortilin;	63.37	21
RL35A_HUMAN	110	12529.8	RecName: Full=60S ribosomal protein L35a; AltName: Full=Cell growth-inhibiting gene 33 protein;	62.73	41	65.6228	25.45	2	93.6822	34.55	7
ENOA_HUMAN	434	47139.3	RecName: Full=Alpha-enolase; EC=4.2.1.11; AltName: Full=2-phospho-D-glycerate hydro-lyase; AltName: Full=Non-neural enolase; Short=NNE; AltName: Full=Enolase 1; AltName: Full=Phosphopyruvate hydratase; AltName: Full=C-myc promoter-binding protein; AltName: Full=MBP-1; AltName: Full=MPB-1; AltName: Full=Plasminogen-binding protein;	62.67	136	18.4303	17.28	4	104.675	17.28	4	11.5807	3.46	1							31.39	4.15	1				23.69	4.15	1				52.76	4.15	1				28.9184	8.99	2	26.4062	20.97	6	85.4872	20.97	6	199.931	45.39
NDKB_HUMAN	152	17286.9	RecName: Full=Nucleoside diphosphate kinase B; Short=NDP kinase B; Short=NDK B; EC=2.7.4.6; AltName: Full=nm23-H2; AltName: Full=C-myc purine-binding transcription factor PUF;	62.5	40	13.2364	11.18	1	46.82	25.66	3
RS9_HUMAN	194	22577.6	RecName: Full=40S ribosomal protein S9;	62.37	96	8.20731	0														22.95	4.64	1
P46777	297	34340.7	60S ribosomal protein L5 OS=Homo sapiens GN=RPL5 PE=1 SV=3 - [RL5_HUMAN]	62.29	169				43.38	3.37	1	8.72172	4.71	1	41.46	12.12	3	20.4903	12.12	3	66.61	15.49	4	11.5978	4.71	1	40.47	8.08	2				53.6857	8.08	2				36.71	7.41	2	23.0081	4.71	1	41.9077	12.12	3	12.4664	8.08
COF1_HUMAN	166	18490.7	RecName: Full=Cofilin-1; AltName: Full=Cofilin, non-muscle isoform; AltName: Full=18 kDa phosphoprotein; AltName: Full=p18;	62.05	63	28.8458	42.17	5	134.161	42.17	5
IF2A_HUMAN	315	36089.4	RecName: Full=Eukaryotic translation initiation factor 2 subunit 1; AltName: Full=Eukaryotic translation initiation factor 2 subunit alpha; Short=eIF-2-alpha; Short=EIF-2alpha; Short=EIF-2A;	61.9	68													12.3153	0																							13.1859	8.57	2	47.5179	11.11	3
SMD2_HUMAN	118	13518.2	RecName: Full=Small nuclear ribonucleoprotein Sm D2; Short=Sm-D2; AltName: Full=snRNP core protein D2;	61.86	38	35.85	33.05	4	163.039	47.46	6
KPYM_HUMAN	531	57900	RecName: Full=Pyruvate kinase isozymes M1/M2; EC=2.7.1.40; AltName: Full=Pyruvate kinase muscle isozyme; AltName: Full=Pyruvate kinase 2/3; AltName: Full=Cytosolic thyroid hormone-binding protein; Short=CTHBP; AltName: Full=THBP1; AltName: Full=p58; AltName: Full=M2-PK; AltName: Full=Tumor M2-PK;	61.21	135							15.8781	2.45	1				19.1779	4.52	2	39.5198	12.62	5	28.2911	6.59	2	76.6249	12.99	4	28.8396	10.73	3	82.6944	8.29	3	169.14	42.94	17	652.775	49.15	22	168.161	40.68	14	564.583	54.61	22	30.9087	19.96
RS8_HUMAN	208	24190.2	RecName: Full=40S ribosomal protein S8;	61.06	193	15.4733	13.46	2	58.4605	18.75	3	16.3527	13.46	2	63.48	19.23	3	20.7724	26.44	4	73.195	26.44	4	20.892	20.67	3	58.584	26.44	4	23.2338	26.44	4	78.1898	29.81	5	17.598	12.02	2	43.42	22.6	4	28.2813	26.44	4	60.8827	29.81	5	24.1227	19.23
GSTP1_HUMAN	210	23341	RecName: Full=Glutathione S-transferase P; EC=2.5.1.18; AltName: Full=GST class-pi; AltName: Full=GSTP1-1;	60.95	56
AIMP1_HUMAN	312	34331.1	RecName: Full=Aminoacyl tRNA synthetase complex-interacting multifunctional protein 1; AltName: Full=Multisynthetase complex auxiliary component p43; Contains: RecName: Full=Endothelial monocyte-activating polypeptide 2; AltName: Full=EMAP-II; AltName: Full=Small inducible cytokine subfamily E member 1;	59.94	26
RS16_HUMAN	146	16435	RecName: Full=40S ribosomal protein S16;	59.59	88	61.9048	31.51	5	167.126	38.36	6										22.26	5.48	1																24.9	12.33	2				25.2096	12.33	2
TBA1A_HUMAN	451	50103.6	RecName: Full=Tubulin alpha-1A chain; AltName: Full=Tubulin B-alpha-1; AltName: Full=Tubulin alpha-3 chain; AltName: Full=Alpha-tubulin 3;	59.42	286	16.5859	13.53	4	71.7325	9.76	3	98.6466	20.62	6	345.961	31.71	10	157.222	37.25	10	329.279	45.68	14	81.7084	25.94	7	209.35	22.62	7	68.6652	29.71	8	210.418	31.71	9	89.8922	26.16	7	208.272	35.92	11	166.862	38.58	10	430.696	41.69	14	275.103	36.59
RL22_HUMAN	128	14777.8	RecName: Full=60S ribosomal protein L22; AltName: Full=Epstein-Barr virus small RNA-associated protein; AltName: Full=EBER-associated protein; Short=EAP; AltName: Full=Heparin-binding protein HBp15;	59.38	78	123.619	53.13	6	418.249	59.38	7				47.75	18.75	2				47.61	18.75	2				28.79	10.16	1							9.54198	0		32.3	18.75	2				26.54	10.16	1
SRP14_HUMAN	136	14560.8	RecName: Full=Signal recognition particle 14 kDa protein; Short=SRP14; AltName: Full=18 kDa Alu RNA-binding protein;	58.82	56	21.3952	41.18	3	138.518	47.06	4
SH3L1_HUMAN	114	12766.4	RecName: Full=SH3 domain-binding glutamic acid-rich-like protein;	58.77	9	9.54	11.4	1	27.01	11.4	1
RL8_HUMAN	257	28007.3	RecName: Full=60S ribosomal protein L8;	58.75	153	9.58979	12.06	2	31.48	7.39	2	14.1657	10.51	2	72.4574	16.73	4	19.1055	10.51	2	74.7247	22.57	6	14.5186	10.51	2	93.7275	10.51	2	10.3637	4.28	1	51.7134	15.95	2	11.0386	4.28	1	43.8	7.39	2	16.0058	15.95	2	60.2557	15.95	2	8.96919	6.23
IF5A1_HUMAN	154	16821.4	RecName: Full=Eukaryotic translation initiation factor 5A-1; Short=eIF-5A-1; Short=eIF-5A1; AltName: Full=Eukaryotic initiation factor 5A isoform 1; Short=eIF-5A; AltName: Full=eIF-4D; AltName: Full=Rev-binding factor;	58.44	37	26.1471	30.52	2	124.1	30.52	2
KT33A_HUMAN	404	45911.4	RecName: Full=Keratin, type I cuticular Ha3-I; AltName: Full=Hair keratin, type I Ha3-I; AltName: Full=Keratin-33A; Short=K33A;	58.42	38
CCND1_HUMAN	295	33706.9	RecName: Full=G1/S-specific cyclin-D1; AltName: Full=PRAD1 oncogene; AltName: Full=BCL-1 oncogene;	58.31	73							24.089	9.49	2	94.9686	13.22	3	24.722	13.56	3	80.844	17.29	4	28.2452	13.56	3	56.3713	20.34	5	13.7793	0		54.61	8.14	2	10.4743	7.8	2	27.42	7.8	2	9.67356	4.41	1	54.88	4.41	1
G3P_HUMAN	335	36030.4	RecName: Full=Glyceraldehyde-3-phosphate dehydrogenase; Short=GAPDH; EC=1.2.1.12;	58.21	173	15.086	10.45	2	102.823	10.45	2	12.8484	9.55	2	69.0325	13.73	3	13.8487	17.91	4	88.2743	13.43	3	16.7319	11.34	2	120.428	15.82	3	11.2945	10.75	2	82.3631	15.82	3	18.1553	10.75	2	108.124	15.82	3	15.592	9.25	2	90.5098	13.73	3	10.5828	9.25
CH60_HUMAN	573	61016.4	RecName: Full=60 kDa heat shock protein, mitochondrial; AltName: Full=Heat shock protein 60; Short=HSP-60; Short=Hsp60; AltName: Full=60 kDa chaperonin; AltName: Full=Chaperonin 60; Short=CPN60; AltName: Full=Mitochondrial matrix protein P1; AltName: Full=P60 lymphocyte protein; AltName: Full=HuCHA60; Flags: Precursor;	57.77	68							19.4812	10.82	4	42.321	10.82	4	18.4766	4.89	2	41.5915	8.55	4				23.05	2.09	1	10.7679	2.27	1	51.82	2.27	1	159.659	41.36	16	715.417	53.05	22	37.664	16.4	5	206.112	21.12	7
G3BP1_HUMAN	466	52132.1	RecName: Full=Ras GTPase-activating protein-binding protein 1; EC=3.6.1.-; AltName: Full=G3BP-1; AltName: Full=ATP-dependent DNA helicase VIII; AltName: Full=HDH-VIII; AltName: Full=GAP SH3 domain-binding protein 1;	57.51	99	4.70974	3.65	1	40.24	3.65	1				0	3.86	1	19.8304	7.51	2	130.242	7.51	2	12.1504	7.51	2	61.3004	7.51	2	30.4549	13.73	4	147.929	16.31	5	384.728	42.92	15	914.907	47.85	17	35.233	18.67	5	140.967	15.24	5	12.71	10.94
FABP5_HUMAN	135	15154.6	RecName: Full=Fatty acid-binding protein, epidermal; AltName: Full=E-FABP; AltName: Full=Fatty acid-binding protein 5; AltName: Full=Psoriasis-associated fatty acid-binding protein homolog; Short=PA-FABP;	57.04	14	11.1184	10.37	1	46.3814	10.37	1
TBB4_HUMAN	444	49553.9	RecName: Full=Tubulin beta-4 chain; AltName: Full=Tubulin 5 beta;	56.53	254							57.3498	18.69	6	138.562	23.87	9	62.2264	17.57	6	271.961	27.25	10	43.4457	11.49	4	163.571	17.79	7	35.1323	14.41	5	116.502	16.67	6	51.3463	8.78	3	185.037	21.4	8	144.393	26.35	8	397.683	32.21	11	166.958	36.04
TBA1B_HUMAN	451	50119.6	RecName: Full=Tubulin alpha-1B chain; AltName: Full=Tubulin alpha-ubiquitous chain; AltName: Full=Alpha-tubulin ubiquitous; AltName: Full=Tubulin K-alpha-1;	56.32	291	16.5859	13.53	4	71.7325	9.76	3	98.1089	20.62	6	357.186	31.71	10	157.638	37.25	10	338.895	45.68	14	77.9076	23.06	6	205.144	19.73	6	70.8606	32.59	9	231.575	34.59	10	88.6963	29.05	8	240.372	38.8	12	162.882	38.58	10	433.053	41.69	14	258.848	33.7
RLA0_HUMAN	317	34251.8	RecName: Full=60S acidic ribosomal protein P0; AltName: Full=L10E;	55.84	222													21.7036	20.5	3	65.2556	30.6	6	30.9711	23.97	4	118.028	27.44	5	23.172	23.97	4	108.84	23.97	4	23.2366	13.88	3	76.5384	27.76	5	35.7452	20.82	3	90.5312	30.28	6	43.6056	33.12
RS11_HUMAN	158	18419	RecName: Full=40S ribosomal protein S11;	55.7	82	24.3383	24.68	3	65.1394	24.68	3							11.5822	0
RL28_HUMAN	137	15737.7	RecName: Full=60S ribosomal protein L28;	55.47	74	23.9194	9.49	2	34.56	29.2	5
RL17_HUMAN	184	21383.3	RecName: Full=60S ribosomal protein L17; AltName: Full=60S ribosomal protein L23; AltName: Full=PD-1;	55.43	98	6.87184	8.7	1	30.2714	8.7	1	9.22343	0		25.45	5.43	1	14.2514	16.3	2	65.9167	21.74	3				0	5.43	1				32.73	5.43	1				24.27	16.3	2				27.59	5.43	1
RL24_HUMAN	157	17767.9	RecName: Full=60S ribosomal protein L24; AltName: Full=Ribosomal protein L30;	55.41	76	11.7613	8.28	1	59.89	8.28	1										0	8.28	1	11.3421	8.28	1										9.11971	8.28	1	33.05	13.38	2							7.25422	8.28
P30041	224	25019.2	Peroxiredoxin-6 OS=Homo sapiens GN=PRDX6 PE=1 SV=3 - [PRDX6_HUMAN]	55.36	25				51.0844	13.39	2
RL3_HUMAN	403	46079.8	RecName: Full=60S ribosomal protein L3; AltName: Full=HIV-1 TAR RNA-binding protein B; Short=TARBP-B;	55.33	156							17.7268	0		29.65	5.21	2	59.2434	15.38	6	164.471	23.08	11	35.7569	12.16	4	99.214	13.65	5	31.4154	9.43	3	109.039	16.63	6	44.2034	6.45	2	118.446	18.36	7	55.6581	6.45	2	142.341	15.63	6	538.872	34
K1H1_HUMAN	416	47207.1	RecName: Full=Keratin, type I cuticular Ha1; AltName: Full=Hair keratin, type I Ha1; AltName: Full=Keratin-31; Short=K31;	55.29	38	5.85401	0														24.41	1.68	1
RS10_HUMAN	165	18885.9	RecName: Full=40S ribosomal protein S10;	55.15	67	29.7546	23.64	4	202.209	20	4
RS5_HUMAN	204	22862.1	RecName: Full=40S ribosomal protein S5; Contains: RecName: Full=40S ribosomal protein S5, N-terminally processed;	54.9	107	14.7479	17.16	2	103.476	17.16	2				48.5	7.35	1				56.77	7.35	1	12.1821	7.35	1	85.1853	7.35	1				35.16	7.35	1				44.88	7.35	1	10.4547	17.16	2	55.4407	17.16	2
P67808	324	35902.7	Nuclease-sensitive element-binding protein 1 OS=Bos taurus GN=YBX1 PE=2 SV=3 - [YBOX1_BOVIN]	54.63	61										61.67	5.86	1				67.78	5.86	1				50.12	5.86	1										60.16	5.86	1	17.9276	11.11	2	78.7252	27.47	5	179.45	41.05
PRP19_HUMAN	504	55146.3	RecName: Full=Pre-mRNA-processing factor 19; AltName: Full=PRP19/PSO4 homolog; Short=hPso4; AltName: Full=Nuclear matrix protein 200; AltName: Full=Senescence evasion factor;	54.56	58													12.1344	2.78	1	31.9354	5.56	2	12.3639	5.75	2	38.71	5.75	2							17.865	5.16	2	48.7541	7.14	3	158.624	46.43	11	399.655	54.56	15	30.8806	11.11
RL15_HUMAN	204	24131.1	RecName: Full=60S ribosomal protein L15;	54.41	125	6.57316	0					11.6905	6.86	1	50.46	6.86	1				39.04	11.27	2				36.29	11.27	2	9.19162	6.86	1	46.8295	11.27	2							11.5132	6.86	1	44.2611	11.27	2	13.2666	12.75
K1C9_HUMAN	623	62026.8	RecName: Full=Keratin, type I cytoskeletal 9; AltName: Full=Cytokeratin-9; Short=CK-9; AltName: Full=Keratin-9; Short=K9;	53.93	266	65.0134	28.57	9	325.536	33.71	13	79.5479	26.48	8	379.7	36.28	15	51.2822	17.01	5	197.835	19.58	7	38.5348	16.69	5	167.966	16.69	5	29.6527	10.59	3	98.4752	12.36	4	30.2051	14.29	4	79.1759	17.82	6	10.5124	0		21.22	3.85	2	32.8659	16.69
ILF2_HUMAN	390	43035.2	RecName: Full=Interleukin enhancer-binding factor 2; AltName: Full=Nuclear factor of activated T-cells 45 kDa;	53.85	81																									8.59035	5.13	1	29.04	5.13	1				35.44	5.13	1				25.32	8.21	2	15.676	12.82
RL7_HUMAN	248	29207.2	RecName: Full=60S ribosomal protein L7;	53.63	121	7.82607	8.47	2	46.68	4.44	1	16.0148	4.44	1	30.1854	7.26	2				62.2257	7.26	2													13.2232	0					16.6941	4.44	1	69.1359	7.26	2	9.25433	4.44
PRDX2_HUMAN	198	21878.2	RecName: Full=Peroxiredoxin-2; EC=1.11.1.15; AltName: Full=Thioredoxin peroxidase 1; AltName: Full=Thioredoxin-dependent peroxide reductase 1; AltName: Full=Thiol-specific antioxidant protein; Short=TSA; AltName: Full=PRP; AltName: Full=Natural killer cell-enhancing factor B; Short=NKEF-B;	53.54	47	7.333	14.14	2	46.5843	14.14	2
H4_HUMAN	103	11360.4	RecName: Full=Histone H4;	53.4	60	131.255	51.46	6	483.546	52.43	7	8.43885	0
RL6_HUMAN	288	32707.6	RecName: Full=60S ribosomal protein L6; AltName: Full=TAX-responsive enhancer element-binding protein 107; Short=TAXREB107; AltName: Full=Neoplasm-related protein C140;	53.13	85							12.0311	4.51	1	28.7761	7.64	2				27.01	6.94	2	14.4489	4.51	1	23.35	7.64	2				20.74	7.64	2							15.2322	0		27.48	4.51	1	8.07583	0
RS13_HUMAN	151	17211.7	RecName: Full=40S ribosomal protein S13;	52.98	83	42.5536	27.81	4	105.527	45.03	8
PEBP1_HUMAN	187	21043.7	RecName: Full=Phosphatidylethanolamine-binding protein 1; Short=PEBP-1; AltName: Full=Prostatic-binding protein; AltName: Full=HCNPpp; AltName: Full=Neuropolypeptide h3; AltName: Full=Raf kinase inhibitor protein; Short=RKIP; Contains: RecName: Full=Hippocampal cholinergic neurostimulating peptide; Short=HCNP;	52.94	28
KR195_HUMAN	72	7619.12	RecName: Full=Keratin-associated protein 19-5;	52.78	4
KRT82_HUMAN	513	56616.3	RecName: Full=Keratin, type II cuticular Hb2; AltName: Full=Type II hair keratin Hb2; AltName: Full=Keratin-82; Short=K82;	52.63	39
PCBP1_HUMAN	356	37473.9	RecName: Full=Poly(rC)-binding protein 1; AltName: Full=Alpha-CP1; Short=hnRNP-E1; AltName: Full=Nucleic acid-binding protein SUB2.3;	52.53	32
RS27A_HUMAN	80	9411.89	RecName: Full=40S ribosomal protein S27a;	52.5	17	16.1152	40	2	110.27	40	2
IF4A1_HUMAN	406	46124.6	RecName: Full=Eukaryotic initiation factor 4A-I; Short=eIF-4A-I; Short=eIF4A-I; EC=3.6.1.-; AltName: Full=ATP-dependent RNA helicase eIF4A-1;	51.97	49	6.3191	2.46	1																															30.93	6.65	2	10.9678	3.2	1	26.91	5.67	2	84.9693	38.42
RSSA_HUMAN	295	32833.4	RecName: Full=40S ribosomal protein SA; AltName: Full=Laminin receptor 1; Short=LamR; AltName: Full=37/67 kDa laminin receptor; Short=LRP/LR; AltName: Full=Laminin-binding protein precursor p40; Short=LBP/p40; AltName: Full=37 kDa laminin receptor precursor; Short=37LRP; AltName: Full=67 kDa laminin receptor; Short=67LR; AltName: Full=Colon carcinoma laminin-binding protein; AltName: Full=NEM/1CH…	51.86	144	24.5752	10.17	2	153.622	16.61	4	15.9984	10.17	2	56.7961	12.88	3	18.8003	10.17	2	88.7946	16.61	4	12.0849	4.41	1	28.4661	7.12	2				22.89	2.71	1	14.7537	10.17	2	69.6411	10.17	2	24.9831	19.32	3	158.368	22.03	4	21.5564	5.76
1433E_HUMAN	255	29155.4	RecName: Full=14-3-3 protein epsilon; Short=14-3-3E;	51.76	20
RL38_HUMAN	70	8212.73	RecName: Full=60S ribosomal protein L38;	51.43	16	65.1947	51.43	4	293.877	51.43	6
PPAC_HUMAN	158	18030.8	RecName: Full=Low molecular weight phosphotyrosine protein phosphatase; Short=LMW-PTPase; Short=LMW-PTP; EC=3.1.3.48; AltName: Full=Low molecular weight cytosolic acid phosphatase; EC=3.1.3.2; AltName: Full=Red cell acid phosphatase 1; AltName: Full=Adipocyte acid phosphatase;	51.27	15
KRT34_HUMAN	436	49392.2	RecName: Full=Keratin, type I cuticular Ha4; AltName: Full=Hair keratin, type I Ha4; AltName: Full=Keratin-34; Short=K34;	51.15	29
RL37A_HUMAN	92	10268.5	RecName: Full=60S ribosomal protein L37a;	51.09	24	131.177	42.39	3	528.676	51.09	5
IGKC_HUMAN	106	11601.7	RecName: Full=Ig kappa chain C region;	50.94	19
NAT13_HUMAN	169	19386	RecName: Full=N-acetyltransferase 13; EC=2.3.1.-; AltName: Full=N-acetyltransferase 5; Short=hNAT5; AltName: Full=N-acetyltransferase san homolog; Short=hSAN;	50.89	24
PRDX1_HUMAN	199	22096.3	RecName: Full=Peroxiredoxin-1; EC=1.11.1.15; AltName: Full=Thioredoxin peroxidase 2; AltName: Full=Thioredoxin-dependent peroxide reductase 2; AltName: Full=Proliferation-associated gene protein; Short=PAG; AltName: Full=Natural killer cell-enhancing factor A; Short=NKEF-A;	50.75	53	7.917	5.53	1
ROA2_HUMAN	353	37406.7	RecName: Full=Heterogeneous nuclear ribonucleoproteins A2/B1; Short=hnRNP A2 / hnRNP B1;	50.71	46
RS26_HUMAN	115	13007.1	RecName: Full=40S ribosomal protein S26;	50.43	47	60.8113	20.87	2	156.031	26.96	3				50.8875	20.87	2				26.32	7.83	1				38.58	13.04	1				69.61	13.04	1				43.03	13.04	1				38.79	13.04	1
RL31_HUMAN	125	14453.9	RecName: Full=60S ribosomal protein L31;	50.4	48	41.5528	25.6	3	182.629	32.8	4
PA2G4_HUMAN	394	43759.2	RecName: Full=Proliferation-associated protein 2G4; AltName: Full=Cell cycle protein p38-2G4 homolog; Short=hG4-1; AltName: Full=ErbB3-binding protein 1;	50.25	96							8.74006	0					11.0676	0																							10.7832	0					91.4889	36.8
RS2_HUMAN	293	31304.6	RecName: Full=40S ribosomal protein S2; AltName: Full=S4; AltName: Full=LLRep3 protein;	50.17	120	12.3389	7.85	2	33.57	7.51	2							13.3248	0		33.3207	7.51	2	14.3609	4.44	1	27.6812	12.29	3	13.3462	4.1	1				22.7763	4.1	1	33.7381	16.04	4	19.4398	0		39.5302	11.95	3	7.59572	0
BTF3_HUMAN	206	22154.4	RecName: Full=Transcription factor BTF3; AltName: Full=RNA polymerase B transcription factor 3;	50	27
P30044	214	22012.5	Peroxiredoxin-5, mitochondrial OS=Homo sapiens GN=PRDX5 PE=1 SV=3 - [PRDX5_HUMAN]	50	13
RS23_HUMAN	143	15797.7	RecName: Full=40S ribosomal protein S23;	49.65	62	56.6627	35.66	4	134.333	35.66	4
RS6_HUMAN	249	28663	RecName: Full=40S ribosomal protein S6; AltName: Full=Phosphoprotein NP33;	49.4	102	11.6215	8.03	2	111.343	8.03	2	19.7971	6.02	1	102.869	10.84	2	16.6723	4.82	1	66.38	18.88	4	13.8383	0														71.482	10.84	2	15.953	6.02	1	51.0493	10.84	2	13.9958	10.84
HSP7C_HUMAN	646	70854.2	RecName: Full=Heat shock cognate 71 kDa protein; AltName: Full=Heat shock 70 kDa protein 8;	49.38	236							13.6223	2.32	1	29.6083	4.33	2	33.0527	6.19	3	79.2925	14.71	7	39.4369	13.78	6	98.5946	17.96	9	219.088	40.09	19	728.762	45.82	23	136.634	32.66	15	477.528	41.49	23	102.833	22.14	13	287.231	25.54	15	62.1934	18.58
PAIRB_HUMAN	408	44938.5	RecName: Full=Plasminogen activator inhibitor 1 RNA-binding protein; AltName: Full=PAI1 RNA-binding protein 1; Short=PAI-RBP1; AltName: Full=SERPINE1 mRNA-binding protein 1;	49.26	111							18.4572	6.62	2	94.8457	10.54	3	34.0919	10.54	3	130.254	18.38	5	21.5448	3.92	1	46.97	9.56	3	12.4053	5.15	1	29.93	7.84	2	45.2577	10.54	3	85.2351	18.38	5	331.048	27.94	10	1088.35	49.02	19	46.331	16.42
RL7A_HUMAN	266	29977	RecName: Full=60S ribosomal protein L7a; AltName: Full=Surfeit locus protein 3; AltName: Full=PLA-X polypeptide;	49.25	183	14.2144	12.41	2	97.8572	16.54	3	13.1351	4.89	1	63.8194	9.02	2	17.5304	5.26	2	61.393	5.26	2	15.317	5.26	2	47.3825	5.26	2	16.2562	5.26	2	56.1412	14.66	4	19.9416	9.4	3	68.1968	9.4	3	20.2487	15.41	4	95.0084	15.41	4	21.9965	11.28
MK67I_HUMAN	293	34201	RecName: Full=MKI67 FHA domain-interacting nucleolar phosphoprotein; AltName: Full=Nucleolar protein interacting with the FHA domain of pKI-67; Short=hNIFK; AltName: Full=Nucleolar phosphoprotein Nopp34;	49.15	22
SYDC_HUMAN	501	57100	RecName: Full=Aspartyl-tRNA synthetase, cytoplasmic; EC=6.1.1.12; AltName: Full=Aspartate--tRNA ligase; Short=AspRS; AltName: Full=Cell proliferation-inducing gene 40 protein;	49.1	88							9.85171	0					20.4422	5.99	2	39.1533	11.18	4				34.61	4.19	2				24.39	4.19	2	21.016	0		22.42	9.38	4	142.963	26.75	9	440.856	49.1	21	55.8714	22.16
ROA1_HUMAN	372	38822.1	RecName: Full=Heterogeneous nuclear ribonucleoprotein A1; Short=hnRNP core protein A1; AltName: Full=Helix-destabilizing protein; AltName: Full=Single-strand RNA-binding protein;	48.92	75	4.68958	4.3	1	48.41	4.3	1										56.8004	9.14	2
NOP16_HUMAN	178	21175.1	RecName: Full=Nucleolar protein 16; AltName: Full=HBV pre-S2 trans-regulated protein 3;	48.88	21
Q9P258	522	56049.2	Protein RCC2 OS=Homo sapiens GN=RCC2 PE=1 SV=2 - [RCC2_HUMAN]	48.85	63										34.38	4.21	2	22.1591	5.75	2	71.897	8.81	5	16.7567	0											25.359	6.13	2	65.6735	9.96	5	116.845	39.66	13	355.969	48.85	20	21.8932	6.51
CN166_HUMAN	244	28050.7	RecName: Full=UPF0568 protein C14orf166;	48.77	37
RL4_HUMAN	427	47667.4	RecName: Full=60S ribosomal protein L4; AltName: Full=L1;	48.71	219							34.022	5.85	2	88.737	19.67	7	46.8346	13.58	4	162.311	19.91	7	83.3981	17.33	8	203.801	29.04	13	63.2797	18.03	6	255.9	24.82	9	64.8814	18.03	7	202.913	27.63	13	79.5279	21.31	8	279.969	30.44	14	489.96	32.55
HS90B_HUMAN	724	83212.1	RecName: Full=Heat shock protein HSP 90-beta; Short=HSP 90; AltName: Full=HSP 84;	48.62	205							48.9689	12.85	7	100.629	16.71	11	80.0102	16.57	8	205.412	25.97	15	99.1474	18.23	9	363.824	23.62	13	498.727	38.12	19	1150.31	48.62	31	189.266	23.2	11	258.822	30.11	18	94.9123	18.09	10	251.956	23.76	14	42.7156	7.04
RAB1B_HUMAN	201	22157.2	RecName: Full=Ras-related protein Rab-1B;	48.26	25
Q86V81	257	26871.6	THO complex subunit 4 OS=Homo sapiens GN=THOC4 PE=1 SV=3 - [THOC4_HUMAN]	48.25	22
HNRPM_HUMAN	730	77464.3	RecName: Full=Heterogeneous nuclear ribonucleoprotein M; Short=hnRNP M;	47.95	149							50.2296	5.75	3	118.829	12.88	9	55.179	9.32	5	149.513	21.37	14	56.4123	8.63	5	152.03	17.53	11	210.359	23.97	12	811.678	40.68	24	97.7535	16.85	8	287.029	28.77	16	66.1231	14.52	7	162.066	17.4	9	27.4064	6.85
P40429	203	23562.4	60S ribosomal protein L13a OS=Homo sapiens GN=RPL13A PE=1 SV=2 - [RL13A_HUMAN]	47.78	77
SMD3_HUMAN	126	13907.3	RecName: Full=Small nuclear ribonucleoprotein Sm D3; Short=Sm-D3; AltName: Full=snRNP core protein D3;	47.62	18	27.7826	32.54	2	98.8906	47.62	4
P04075	364	39395.3	Fructose-bisphosphate aldolase A OS=Homo sapiens GN=ALDOA PE=1 SV=2 - [ALDOA_HUMAN]	47.25	37																0	8.52	2																									8.15961	5.49
RL18_HUMAN	188	21621.1	RecName: Full=60S ribosomal protein L18;	46.81	143	17.6476	19.68	3	90.4067	19.68	3	18.4957	12.77	2	62.5633	18.62	3	15.4832	6.91	1	47.1545	18.09	3	13.7984	6.91	1	20.85	12.77	2	12.0573	12.77	2							29.43	11.7	2	8.25482	5.85	1	48.9457	11.7	2	11.633	12.77
RL10_HUMAN	214	24587.9	RecName: Full=60S ribosomal protein L10; AltName: Full=Protein QM; AltName: Full=Tumor suppressor QM; AltName: Full=Laminin receptor homolog;	46.73	134	17.5807	18.69	2	102.093	18.69	2				49.1702	10.28	2	22.5608	18.69	2	79.33	23.36	4	16.9076	19.16	3	96.0133	23.36	4	16.9491	19.16	3	95.85	23.36	4	22.0502	18.69	2	94.3263	19.16	3	14.7093	18.69	2	64.74	19.16	3	9.34769	12.62
Q15233	471	54197.3	Non-POU domain-containing octamer-binding protein OS=Homo sapiens GN=NONO PE=1 SV=4 - [NONO_HUMAN]	46.71	41																						29.29	1.7	1							13.2156	0		37.3251	4.46	2	157.283	35.24	10	612.662	46.71	17	21.0918	7.22
RL36_HUMAN	105	12245.9	RecName: Full=60S ribosomal protein L36;	46.67	44	41.6577	21.9	4	93.5059	22.86	4
SRP19_HUMAN	144	16145.4	RecName: Full=Signal recognition particle 19 kDa protein; Short=SRP19;	46.53	18	4.21965	17.36	1
RS29_HUMAN	56	6672.3	RecName: Full=40S ribosomal protein S29;	46.43	4	10.9925	0		42.2433	46.43	3
Q8TDP1	164	17829	Ribonuclease H2 subunit C OS=Homo sapiens GN=RNASEH2C PE=1 SV=1 - [RNH2C_HUMAN]	46.34	14
PLSL_HUMAN	627	70244.8	RecName: Full=Plastin-2; AltName: Full=L-plastin; AltName: Full=Lymphocyte cytosolic protein 1; Short=LCP-1; AltName: Full=LC64P;	46.25	90																									69.3863	18.34	8	322.165	24.4	12	117.749	37.48	16	385.655	43.22	21	35.856	8.93	4	103.776	15.31	8	28.0647	12.76
RS20_HUMAN	119	13364.3	RecName: Full=40S ribosomal protein S20;	46.22	47	69.0458	39.5	4	137.947	45.38	5										21.42	10.08	1
P62841	145	17029.2	40S ribosomal protein S15 OS=Homo sapiens GN=RPS15 PE=1 SV=2 - [RS15_HUMAN]	46.21	23				27.32	8.28	1
TCPB_HUMAN	535	57452.1	RecName: Full=T-complex protein 1 subunit beta; Short=TCP-1-beta; AltName: Full=CCT-beta;	46.17	30	4.12714	0																	13.952	0					11.7881	0											124.082	39.63	13	646.394	46.17	17	11.1172	0
RL18A_HUMAN	176	20748.9	RecName: Full=60S ribosomal protein L18a;	46.02	112	9.52535	15.34	2	50.6544	19.32	3	11.2381	15.34	2	63.51	15.34	2				61.6721	19.32	3	14.2197	15.34	2	46.8906	19.32	3				86.48	15.34	2	11.077	15.34	2	80.92	15.34	2	21.2985	15.34	2	91.571	19.32	3
RL27A_HUMAN	148	16551	RecName: Full=60S ribosomal protein L27a;	45.95	64	13.2933	22.3	3	35.4872	22.3	3							13.0851	8.11	1	24.0384	22.3	3										54.6126	15.54	2													8.99565	0
RAB1A_HUMAN	205	22663.4	RecName: Full=Ras-related protein Rab-1A; AltName: Full=YPT1-related protein;	45.85	25
WIBG_HUMAN	204	22642	RecName: Full=Partner of Y14 and mago; AltName: Full=Protein wibg homolog;	45.59	16
Q99714	261	26906.1	3-hydroxyacyl-CoA dehydrogenase type-2 OS=Homo sapiens GN=HSD17B10 PE=1 SV=3 - [HCD2_HUMAN]	45.21	12
CSRP2_HUMAN	193	20939.9	RecName: Full=Cysteine and glycine-rich protein 2; Short=Cysteine-rich protein 2; Short=CRP2; AltName: Full=Smooth muscle cell LIM protein; Short=SmLIM; AltName: Full=LIM domain only protein 5;	45.08	16
CDC5L_HUMAN	802	92193.7	RecName: Full=Cell division cycle 5-like protein; Short=Cdc5-like protein; AltName: Full=Pombe cdc5-related protein;	45.01	76																			118.223	27.56	13	461.725	41.15	22	71.079	20.2	9	276.539	25.19	13	36.8785	6.73	3	107.133	13.22	7	28.9953	4.24	2	105.751	10.22	6
RL21_HUMAN	160	18553.1	RecName: Full=60S ribosomal protein L21;	45	69	8.23054	9.38	1	29.75	9.38	1																																					12.4523	9.38
EF1A1_HUMAN	462	50109.1	RecName: Full=Elongation factor 1-alpha 1; Short=EF-1-alpha-1; Short=Elongation factor 1 A-1; AltName: Full=eEF1A-1; AltName: Full=Elongation factor Tu; Short=EF-Tu; AltName: Full=Leukocyte receptor cluster member 7;	44.59	120	20.1848	8.66	2	36.9496	10.61	3	17.0213	4.76	2				25.8895	10.82	3	42.0444	8.44	4	13.576	8.66	2	30.4454	10.39	3	12.746	0		34.13	8.87	4	22.5023	4.98	2	46.0028	9.31	4	16.9326	10.17	3	78.7255	14.94	5	341.129	34.63
RS21_HUMAN	83	9105.57	RecName: Full=40S ribosomal protein S21;	44.58	11	21.4295	33.73	2	106.09	44.58	3
P13645	584	58791.7	Keratin, type I cytoskeletal 10 OS=Homo sapiens GN=KRT10 PE=1 SV=6 - [K1C10_HUMAN]	44.18	132				437.435	29.97	12										131.166	17.12	11				42.6283	4.11	2				100.89	8.05	4				49.44	2.91	1				59.9679	10.27	4
EF2_HUMAN	858	95276.9	RecName: Full=Elongation factor 2; Short=EF-2;	44.17	231							55.116	5.59	3	135.512	12.82	10	110.294	20.63	13	307.108	27.86	20	195.783	27.04	14	664.3	41.14	27	154.807	20.51	12	492.992	35.66	24	100.072	20.75	12	232.385	28.09	18	81.6333	13.87	8	217.335	21.45	14	45.9841	6.18
RL26_HUMAN	145	17247.5	RecName: Full=60S ribosomal protein L26;	44.14	64	12.425	0		38.2196	18.62	4
GDIB_HUMAN	445	50630.9	RecName: Full=Rab GDP dissociation inhibitor beta; Short=Rab GDI beta; AltName: Full=Guanosine diphosphate dissociation inhibitor 2; Short=GDI-2;	44.04	31	5.33317	0																																			10.7391	2.7	1	24.01	2.7	1	73.9775	26.07
KRA93_HUMAN	159	16840.1	RecName: Full=Keratin-associated protein 9-3; AltName: Full=Keratin-associated protein 9.3; AltName: Full=Ultrahigh sulfur keratin-associated protein 9.3;	44.03	5
TR112_HUMAN	125	14190.3	RecName: Full=TRM112-like protein;	44	14	18.6257	32.8	3	95.155	44	4
GDIR2_HUMAN	201	22973.6	RecName: Full=Rho GDP-dissociation inhibitor 2; Short=Rho GDI 2; AltName: Full=Rho-GDI beta; AltName: Full=Ly-GDI;	43.28	15
SODC_HUMAN	154	15925.9	RecName: Full=Superoxide dismutase [Cu-Zn]; EC=1.15.1.1;	42.86	7
NAT10_HUMAN	1025	115631	RecName: Full=N-acetyltransferase 10; EC=2.3.1.-;	42.83	139							35.245	3.12	2	84.2801	5.66	5	121.667	17.95	13	256.637	24.1	20	253.757	30.83	23	783.226	40.1	35	58.5513	11.02	6	228.565	15.71	11	43.4823	9.66	6	170.432	11.61	8	23.5222	4.98	3	100.36	5.85	4
CG050_HUMAN	194	22069.8	RecName: Full=Uncharacterized protein C7orf50;	42.78	30
Q9NX58	379	43587.9	Cell growth-regulating nucleolar protein OS=Homo sapiens GN=LYAR PE=1 SV=2 - [LYAR_HUMAN]	42.74	24																																								47.12	3.69	1	64.4503	27.18
SYEP_HUMAN	1512	170497	RecName: Full=Bifunctional aminoacyl-tRNA synthetase; AltName: Full=Proliferation-inducing gene 32 protein; Includes: RecName: Full=Glutamyl-tRNA synthetase; EC=6.1.1.17; AltName: Full=Glutamate--tRNA ligase; Includes: RecName: Full=Prolyl-tRNA synthetase; EC=6.1.1.15; AltName: Full=Proline--tRNA ligase;	42.66	217							169.888	17.92	18	499.583	27.51	32	328.665	31.02	36	1090.06	40.87	54	204.642	21.03	20	575.602	31.08	37	35.1057	4.3	4	101.939	6.02	7	23.9453	1.85	2	71.7522	3.17	4	21.6237	0
DHX9_HUMAN	1270	140869	RecName: Full=ATP-dependent RNA helicase A; EC=3.6.1.-; AltName: Full=Nuclear DNA helicase II; Short=NDH II; AltName: Full=DEAH box protein 9;	42.28	196							135.307	11.26	11	487.721	21.5	24	299.248	26.54	22	895.017	37.8	38	187.117	15.59	14	479.75	27.72	31	82.674	10.79	9	279.674	19.06	18	63.1561	6.69	5	165.86	11.57	11	32.1667	2.99	2	83.3934	5.67	5	13.0468	0
RL32_HUMAN	135	15849.8	RecName: Full=60S ribosomal protein L32;	42.22	74	23.3656	27.41	3	53.4408	28.15	4				31.06	9.63	1
K1C10_HUMAN	584	58817.7	RecName: Full=Keratin, type I cytoskeletal 10; AltName: Full=Cytokeratin-10; Short=CK-10; AltName: Full=Keratin-10; Short=K10;	41.95	119	91.2324	28.77	11				66.2491	18.66	7	279.21	24.32	11	44.7867	8.9	5				10.799	4.11	2				15.4024	7.36	3										19.8801	4.97	2				43.1971	14.55
DBPA_HUMAN	372	40066	RecName: Full=DNA-binding protein A; AltName: Full=Cold shock domain-containing protein A; AltName: Full=Single-strand DNA-binding protein NF-GMB;	41.94	45																															10.1889	9.68	2	48.04	5.11	1	39.6571	30.38	5	135.155	41.67	8	81.9965	31.72
RS14_HUMAN	151	16262.5	RecName: Full=40S ribosomal protein S14;	41.72	95	69.6534	39.74	7	258.529	40.4	8				31.27	7.28	1																															9.21024	8.61
DRG1_HUMAN	367	40516.8	RecName: Full=Developmentally-regulated GTP-binding protein 1; Short=DRG-1; AltName: Full=Neural precursor cell expressed developmentally down-regulated protein 3; Short=NEDD-3;	41.42	25
RBM3_HUMAN	157	17160	RecName: Full=Putative RNA-binding protein 3; AltName: Full=RNA-binding motif protein 3; AltName: Full=RNPL;	41.4	9
Q3SZI4	245	27746.8	14-3-3 protein theta OS=Bos taurus GN=YWHAQ PE=2 SV=1 - [1433T_BOVIN]	41.22	34																41.94	5.71	1
P20042	333	38364.4	Eukaryotic translation initiation factor 2 subunit 2 OS=Homo sapiens GN=EIF2S2 PE=1 SV=2 - [IF2B_HUMAN]	40.84	34																												0	3	1				21.07	3	1	8.78888	4.5	1	38.0633	7.51	2	61.4949	28.53
Q9UN86	482	54087.8	Ras GTPase-activating protein-binding protein 2 OS=Homo sapiens GN=G3BP2 PE=1 SV=2 - [G3BP2_HUMAN]	40.66	49																31.5172	6.22	2				26.46	6.22	2	12.8671	3.53	1	31.2991	10.79	4	162.353	23.24	7	334.819	40.66	17	29.477	9.13	3	74.6166	13.9	5	13.4689	6.22
K1C16_HUMAN	473	51236.2	RecName: Full=Keratin, type I cytoskeletal 16; AltName: Full=Cytokeratin-16; Short=CK-16; AltName: Full=Keratin-16; Short=K16;	40.59	50	7.44795	0					41.7075	12.05	4	167.382	18.6	7	12.9934	0		24.0879	5.29	3										23.65	1.9	1
RL36A_HUMAN	106	12432.8	RecName: Full=60S ribosomal protein L36a; AltName: Full=60S ribosomal protein L44; AltName: Full=Cell migration-inducing gene 6 protein;	40.57	33	19.9997	21.7	3	60.9937	21.7	4
P50990	548	59582.5	T-complex protein 1 subunit theta OS=Homo sapiens GN=CCT8 PE=1 SV=4 - [TCPQ_HUMAN]	40.51	51																												27.98	1.82	1	55.9488	14.05	6	215.342	18.61	8	71.8598	26.28	10	292.669	39.23	18	9.08921	2.74
RS27_HUMAN	84	9454.84	RecName: Full=40S ribosomal protein S27; AltName: Full=Metallopan-stimulin 1; Short=MPS-1;	40.48	31	91.5766	30.95	4	300.709	40.48	5										26.14	15.48	1				35.46	15.48	1
Q9BYR5	136	14390.1	Keratin-associated protein 4-2 OS=Homo sapiens GN=KRTAP4-2 PE=2 SV=1 - [KRA42_HUMAN]	40.44	2
PARP1_HUMAN	1014	113012	RecName: Full=Poly [ADP-ribose] polymerase 1; Short=PARP-1; EC=2.4.2.30; AltName: Full=ADPRT; AltName: Full=NAD(+) ADP-ribosyltransferase 1; AltName: Full=Poly[ADP-ribose] synthetase 1;	40.43	97							35.1331	4.34	3	81.2555	6.61	5	71.711	15.19	10	132.138	16.86	12	203.426	21.2	15	402.718	40.34	28	34.2492	2.96	2	116.399	10.55	7	18.3916	5.23	3	58.1742	4.93	4	12.7797	2.76	2	72.2758	2.76	2	6.60399	0
SYRC_HUMAN	660	75330.9	RecName: Full=Arginyl-tRNA synthetase, cytoplasmic; EC=6.1.1.19; AltName: Full=Arginine--tRNA ligase; Short=ArgRS;	40.3	117							17.6895	3.94	2	25.26	3.94	2	24.7713	4.24	2	52.4066	7.42	4	28.7321	5.3	3	74.7526	15.15	8	92.71	25.15	12	483.03	37.88	19	83.2247	21.21	10	317.895	28.94	15	38.9594	12.58	6	156.266	18.03	9	21.9047	6.67
RL13_HUMAN	211	24246.5	RecName: Full=60S ribosomal protein L13; AltName: Full=Breast basic conserved protein 1;	40.28	145	11.2151	10.9	2	24.95	10.9	2	11.5964	16.11	3	51.7881	20.38	4	17.0596	11.37	2	54.2329	24.17	5	10.2085	5.21	1	26.713	13.27	3	12.4697	11.37	2	66.73	24.17	5	17.0106	11.37	2	53.5612	24.17	5	16.1074	11.37	2	66.1993	13.74	3	9.87536	5.21
P22061	227	24634.6	Protein-L-isoaspartate(D-aspartate) O-methyltransferase OS=Homo sapiens GN=PCMT1 PE=1 SV=3 - [PIMT_HUMAN]	40.09	9
PUR9_HUMAN	592	64575.3	RecName: Full=Bifunctional purine biosynthesis protein PURH; Includes: RecName: Full=Phosphoribosylaminoimidazolecarboxamide formyltransferase; EC=2.1.2.3; AltName: Full=5-aminoimidazole-4-carboxamide ribonucleotide formyltransferase; AltName: Full=AICAR transformylase; Includes: RecName: Full=IMP cyclohydrolase; EC=3.5.4.10; AltName: Full=Inosinicase; AltName: Full=IMP synthetase; AltName: Full=…	40.03	31																															98.6482	31.76	10	293.283	40.03	15	11.1936	6.08	2	35.1224	7.26	3
THIO_HUMAN	105	11729.7	RecName: Full=Thioredoxin; Short=Trx; AltName: Full=ATL-derived factor; Short=ADF; AltName: Full=Surface-associated sulphydryl protein; Short=SASP;	40	8	16.9589	31.43	3	61.0508	40	5
SYMC_HUMAN	900	101052	RecName: Full=Methionyl-tRNA synthetase, cytoplasmic; EC=6.1.1.10; AltName: Full=Methionine--tRNA ligase; Short=MetRS;	39.78	120							20.5783	2.78	2	55.6495	6.67	5	61.8562	17.56	10	199.599	22.67	14	177.539	31.44	21	533.924	36.78	24	64.9436	17.67	9	177.67	22	12	31.5143	6.89	4	120.484	11.44	7	18.2643	4.33	2	38.63	3.44	2	7.67568	3.56
P84080	181	20683.7	ADP-ribosylation factor 1 OS=Bos taurus GN=ARF1 PE=1 SV=2 - [ARF1_BOVIN]	39.78	20
ILF3_HUMAN	894	95279.1	RecName: Full=Interleukin enhancer-binding factor 3; AltName: Full=Nuclear factor of activated T-cells 90 kDa; Short=NF-AT-90; AltName: Full=Double-stranded RNA-binding protein 76; Short=DRBP76; AltName: Full=Translational control protein 80; Short=TCP80; AltName: Full=Nuclear factor associated with dsRNA; Short=NFAR; AltName: Full=M-phase phosphoprotein 4; Short=MPP4;	39.6	114							20.7448	2.01	1	46.39	5.48	4	27.5549	2.01	1	70.8949	10.85	8	78.7059	18.34	9	126.797	25.17	15	168.926	19.69	9	441.676	36.35	23	54.4382	2.01	1	129.441	16.22	12	34.321	6.49	4	118.694	11.3	8	22.459	3.58
CIRBP_HUMAN	172	18636.7	RecName: Full=Cold-inducible RNA-binding protein; AltName: Full=Glycine-rich RNA-binding protein CIRP; AltName: Full=A18 hnRNP;	39.53	37	10.1773	12.21	1	85.0162	18.6	2
HMGB1_HUMAN	215	24878.2	RecName: Full=High mobility group protein B1; AltName: Full=High mobility group protein 1; Short=HMG-1;	39.53	14
KV302_HUMAN	109	11767.8	RecName: Full=Ig kappa chain V-III region SIE;	39.45	25	4.10536	16.51	1	23.06	16.51	1
DDX5_HUMAN	614	69104.7	RecName: Full=Probable ATP-dependent RNA helicase DDX5; EC=3.6.1.-; AltName: Full=DEAD box protein 5; AltName: Full=RNA helicase p68;	39.41	124							30.5592	10.1	5	72.0409	12.87	7	33.6617	6.19	3	73.3096	11.07	6	23.6092	1.95	1	36.3175	7.49	4	57.2482	9.93	5	224.494	22.96	12	222.306	22.8	11	481.452	35.83	23	85.7476	14.5	7	212.075	20.85	11	29.2155	3.75
AIMP2_HUMAN	320	35326.3	RecName: Full=Aminoacyl tRNA synthetase complex-interacting multifunctional protein 2; AltName: Full=Multisynthetase complex auxiliary component p38; AltName: Full=Protein JTV-1;	39.38	21							11.0626	4.06	1	25.39	7.81	1	11.5696	7.81	1	0	10	2
FKBP3_HUMAN	224	25161.3	RecName: Full=FK506-binding protein 3; EC=5.2.1.8; AltName: Full=Peptidyl-prolyl cis-trans isomerase; Short=PPIase; Short=Rotamase; AltName: Full=25 kDa FKBP; AltName: Full=FKBP-25; AltName: Full=Rapamycin-selective 25 kDa immunophilin;	39.29	18
HNRPU_HUMAN	825	90528	RecName: Full=Heterogeneous nuclear ribonucleoprotein U; Short=hnRNP U; AltName: Full=Scaffold attachment factor A; Short=SAF-A; AltName: Full=p120; AltName: Full=pp120;	39.27	116							45.8218	5.94	3	143.152	10.79	8	67.0681	13.82	6	203.872	22.18	13	152.921	25.94	10	401.83	37.09	23	56.9256	19.64	7	234.861	21.94	10	51.7739	15.27	6	147.57	17.94	8	28.9923	4.48	2	92.0341	7.39	4	22.0571	3.27
RL14_HUMAN	215	23417	RecName: Full=60S ribosomal protein L14; AltName: Full=CAG-ISL 7;	39.07	103	16.4816	10.7	2	63.1336	15.35	3				51	5.58	1	13.2059	5.58	1	56.6845	11.16	2				61.01	5.58	1				32.68	5.58	1	9.86323	5.58	1	28.51	5.58	1	11.1937	5.58	1	50.62	10.23	2	7.0345	11.16
K22E_HUMAN	639	65393.2	RecName: Full=Keratin, type II cytoskeletal 2 epidermal; AltName: Full=Cytokeratin-2e; Short=CK 2e; Short=K2e; Short=keratin-2;	38.97	203	41.3585	20.81	9	201.612	19.87	9	67.5176	12.52	6	192.667	22.85	13	28.1794	7.82	4	151.711	12.99	7	16.9493	3.76	2	55.54	8.61	5	21.4193	3.76	2	104.178	7.36	4	12.3558	3.76	2	60.64	3.76	2	18.9205	3.76	2	61.79	6.89	4	19.1624	5.95
IF6_HUMAN	245	26582.2	RecName: Full=Eukaryotic translation initiation factor 6; Short=eIF-6; AltName: Full=B4 integrin interactor; AltName: Full=CAB; AltName: Full=p27(BBP); AltName: Full=B(2)GCN homolog;	38.78	14
EXOS8_HUMAN	276	30020.3	RecName: Full=Exosome complex exonuclease RRP43; EC=3.1.13.-; AltName: Full=Ribosomal RNA-processing protein 43; AltName: Full=Exosome component 8; AltName: Full=p9; AltName: Full=Opa-interacting protein 2;	38.77	16
RL11_HUMAN	178	20239.6	RecName: Full=60S ribosomal protein L11; AltName: Full=CLL-associated antigen KW-12;	38.76	84	18.0513	12.92	2	61.1006	17.42	3				18.38	9.55	2				51.49	7.87	1										32.15	5.06	1				25.06	5.06	1				37.41	7.87	1
IF2G_HUMAN	472	51077.2	RecName: Full=Eukaryotic translation initiation factor 2 subunit 3; AltName: Full=Eukaryotic translation initiation factor 2 subunit gamma; Short=eIF-2-gamma;	38.56	61							15.3689	2.97	1				25.9386	5.93	2	32.7456	15.25	6							21.0648	2.97	1	29.7038	11.86	4	11.7843	6.78	2	36.4782	10.17	3	26.1677	15.04	4	95.0726	17.16	5	53.5233	18.64
P23284	216	23727.5	Peptidyl-prolyl cis-trans isomerase B OS=Homo sapiens GN=PPIB PE=1 SV=2 - [PPIB_HUMAN]	38.43	29																						29.26	4.17	1
PSB4_HUMAN	264	29185.5	RecName: Full=Proteasome subunit beta type-4; Short=Proteasome beta chain; EC=3.4.25.1; AltName: Full=Macropain beta chain; AltName: Full=Multicatalytic endopeptidase complex beta chain; AltName: Full=Proteasome chain 3; AltName: Full=HSN3; AltName: Full=HsBPROS26; Flags: Precursor;	38.26	10
CV028_HUMAN	505	55174.9	RecName: Full=UPF0027 protein C22orf28;	38.22	33																																					92.8614	21.98	7	333.814	35.84	15	15.9482	4.95
TCPG_HUMAN	545	60495.3	RecName: Full=T-complex protein 1 subunit gamma; Short=TCP-1-gamma; AltName: Full=CCT-gamma; Short=hTRiC5;	38.17	26																			10.7767	0					9.49425	0					96.8574	18.9	7	308.703	38.17	16	17.5645	0		30.75	6.79	2	14.26	0
UBIQ_HUMAN	76	8559.62	RecName: Full=Ubiquitin;	38.16	20							33.2156	38.16	2	56.8435	38.16	2	17.2223	38.16	2	72.1322	38.16	2	18.994	38.16	2	60.6	38.16	2	8.92328	21.05	1	42.39	21.05	1				36.72	21.05	1				31.18	21.05	1
P00558	417	44586.1	Phosphoglycerate kinase 1 OS=Homo sapiens GN=PGK1 PE=1 SV=3 - [PGK1_HUMAN]	38.13	24																																		30.09	2.64	1				20.02	2.64	1
RPP14_HUMAN	124	13684.2	RecName: Full=Ribonuclease P protein subunit p14; EC=3.1.26.5;	37.9	5	11.5419	30.65	2	91.7825	37.9	3
SSBP_HUMAN	148	17249	RecName: Full=Single-stranded DNA-binding protein, mitochondrial; Short=Mt-SSB; Short=MtSSB; AltName: Full=PWP1-interacting protein 17; Flags: Precursor;	37.84	15	15.0505	12.16	1	89.9223	12.16	1
TBB3_HUMAN	450	50400.3	RecName: Full=Tubulin beta-3 chain; AltName: Full=Tubulin beta-III; AltName: Full=Tubulin beta-4;	37.78	262	13.7914	3.33	1	65.2756	3.33	1	51.6603	18.44	6	92.3663	21.56	8	60.2584	21.33	7	228.255	28.89	10	46.7347	18.67	6	140.688	22.89	8	47.5784	18.22	6	135.248	20.44	7	48.5706	8.67	3	134.307	19.11	7	200.746	27.78	9	516.031	31.56	11	240.924	33.33
ANXA2_HUMAN	339	38579.8	RecName: Full=Annexin A2; AltName: Full=Annexin-2; AltName: Full=Annexin II; AltName: Full=Lipocortin II; AltName: Full=Calpactin I heavy chain; AltName: Full=Chromobindin-8; AltName: Full=p36; AltName: Full=Protein I; AltName: Full=Placental anticoagulant protein IV; Short=PAP-IV;	37.76	19
NOP10_HUMAN	64	7700.97	RecName: Full=H/ACA ribonucleoprotein complex subunit 3; AltName: Full=snoRNP protein NOP10; AltName: Full=Nucleolar protein 10; AltName: Full=Nucleolar protein family A member 3;	37.5	3	5.11313	20.31	1	56.7035	37.5	2
RL35_HUMAN	123	14542.6	RecName: Full=60S ribosomal protein L35;	37.4	40	14.1214	10.57	1	81.25	25.2	3
SMD1_HUMAN	119	13273.4	RecName: Full=Small nuclear ribonucleoprotein Sm D1; Short=Sm-D1; AltName: Full=snRNP core protein D1; AltName: Full=Sm-D autoantigen;	36.97	24	39.6786	36.97	3	42.0305	36.97	3
KRT35_HUMAN	455	50323.5	RecName: Full=Keratin, type I cuticular Ha5; AltName: Full=Hair keratin, type I Ha5; AltName: Full=Keratin-35; Short=K35;	36.92	23	4.10801	0														24.41	1.54	1
DUT_HUMAN	252	26689.7	RecName: Full=Deoxyuridine 5'-triphosphate nucleotidohydrolase, mitochondrial; Short=dUTPase; EC=3.6.1.23; AltName: Full=dUTP pyrophosphatase; Flags: Precursor;	36.9	20
EHD1_HUMAN	534	60588.7	RecName: Full=EH domain-containing protein 1; AltName: Full=Testilin; AltName: Full=hPAST1;	36.89	19																															57.5238	28.28	8	174.87	30.9	11
SYK_HUMAN	597	68004.6	RecName: Full=Lysyl-tRNA synthetase; EC=6.1.1.6; AltName: Full=Lysine--tRNA ligase; Short=LysRS;	36.85	90							11.2649	0					13.4971	4.02	2	34.39	7.71	3	21.3527	7.87	3	51.94	9.38	4	120.947	30.15	15	316.679	34.34	18	50.3337	15.24	7	180.949	19.26	10	26.3074	6.03	3	82.1672	15.75	8	18.3731	9.72
1433G_HUMAN	247	28284.9	RecName: Full=14-3-3 protein gamma; AltName: Full=Protein kinase C inhibitor protein 1; Short=KCIP-1; Contains: RecName: Full=14-3-3 protein gamma, N-terminally processed;	36.84	30
RL34_HUMAN	117	13284.5	RecName: Full=60S ribosomal protein L34;	36.75	28	27.6058	14.53	2	41.0923	23.08	4	9.27269	0								20.1	8.55	1
HS90A_HUMAN	732	84606.7	RecName: Full=Heat shock protein HSP 90-alpha; AltName: Full=HSP 86; AltName: Full=Renal carcinoma antigen NY-REN-38;	36.75	152							34.8481	12.57	7	85.3484	12.02	8	47.1874	11.07	6	132.168	13.66	9	93.2904	14.89	8	355.587	19.13	13	366.084	30.33	16	786.002	36.75	25	174.44	19.4	10	213.825	21.58	13	73.1071	7.1	4	163.47	11.89	7	35.6205	5.33
NUCL_HUMAN	710	76568.4	RecName: Full=Nucleolin; AltName: Full=Protein C23;	36.62	181							27.3869	5.21	3	77.1067	6.48	4	53.2228	11.27	6	160.45	14.23	9	330.908	30.99	19	1088.63	36.62	27	123.385	16.9	9	511.69	21.97	14	88.7682	15.35	8	324.423	24.51	14	137.88	18.59	11	475.024	21.69	15	39.7426	13.52
LAP2A_HUMAN	694	75445.6	RecName: Full=Lamina-associated polypeptide 2, isoform alpha; AltName: Full=Thymopoietin isoform alpha; Short=TP alpha; AltName: Full=Thymopoietin-related peptide isoform alpha; Short=TPRP isoform alpha; Contains: RecName: Full=Thymopoietin; Short=TP; AltName: Full=Splenin; Contains: RecName: Full=Thymopentin; AltName: Full=TP5;	36.6	39							38.9455	3.89	2	72.8691	10.37	6				33.61	6.34	3							54.5375	24.64	9	236.287	29.97	12	9.96144	0		28.87	7.49	4	8.3124	0		25.86	5.91	3
SFRS3_HUMAN	164	19317.9	RecName: Full=Splicing factor, arginine/serine-rich 3; AltName: Full=Pre-mRNA-splicing factor SRP20;	36.59	33	6.53789	0
P18135	129	14064.1	Ig kappa chain V-III region HAH OS=Homo sapiens PE=2 SV=1 - [KV312_HUMAN]	36.43	8
LARP1_HUMAN	1096	123434	RecName: Full=La-related protein 1; AltName: Full=La ribonucleoprotein domain family member 1;	36.31	72							30.0066	2.65	2	55.23	5.47	5	167.243	24.82	15	429.59	34.31	25	73.3813	9.12	7	203.141	14.96	12	14.0679	1.28	1	38.82	2.1	2				42.47	0.73	1	10.903	0
MPH6_HUMAN	160	18983.6	RecName: Full=M-phase phosphoprotein 6;	36.25	8
RS28_HUMAN	69	7836.2	RecName: Full=40S ribosomal protein S28;	36.23	20	14.9496	23.19	2	43.63	36.23	3																						21.33	17.39	1				32.03	17.39	1
DDX21_HUMAN	783	87290.4	RecName: Full=Nucleolar RNA helicase 2; EC=3.6.1.-; AltName: Full=Nucleolar RNA helicase II; AltName: Full=Nucleolar RNA helicase Gu; AltName: Full=RH II/Gu; AltName: Full=Gu-alpha; AltName: Full=DEAD box protein 21;	36.14	160							58.6249	9.07	5	82.4759	15.45	11	74.5683	14.18	8	227.379	19.8	12	129.09	21.71	12	316.934	33.21	22	143.861	21.07	13	338.09	31.42	23	63.2883	11.49	6	154.8	20.31	13	28.9219	6.13	4	80.2317	8.94	6	32.9968	6.26
SYFB_HUMAN	589	66087.6	RecName: Full=Phenylalanyl-tRNA synthetase beta chain; EC=6.1.1.20; AltName: Full=Phenylalanine--tRNA ligase beta chain; Short=PheRS;	35.99	87							9.25605	2.21	1				23.3516	5.09	2				22.716	1.53	1	39.9783	9.34	5	38.733	7.3	3	101.463	15.11	8	141.858	24.96	10	316.473	34.13	19	43.228	6.79	3	84.6293	12.05	6	8.14271	1.53
Q9BZE4	634	73917.8	Nucleolar GTP-binding protein 1 OS=Homo sapiens GN=GTPBP4 PE=1 SV=3 - [NOG1_HUMAN]	35.96	54										20.36	2.05	1				22.84	1.42	1	10.6485	0		20.71	3	2	66.5006	17.51	7	225.34	25.24	11	56.7149	16.09	6	115.011	22.87	11	31.8468	5.84	2	86.9486	16.4	8
K1H2_HUMAN	448	50286.2	RecName: Full=Keratin, type I cuticular Ha2; AltName: Full=Hair keratin, type I Ha2; AltName: Full=Keratin-32; Short=K32;	35.94	23	4.10801	0														24.41	1.56	1
RFC4_HUMAN	363	39656.9	RecName: Full=Replication factor C subunit 4; AltName: Full=Activator 1 subunit 4; AltName: Full=Replication factor C 37 kDa subunit; Short=RF-C 37 kDa subunit; Short=RFC37; AltName: Full=Activator 1 37 kDa subunit; Short=A1 37 kDa subunit;	35.81	32							9.54945	0
TEBP_HUMAN	160	18685.4	RecName: Full=Prostaglandin E synthase 3; EC=5.3.99.3; AltName: Full=Cytosolic prostaglandin E2 synthase; Short=cPGES; AltName: Full=Telomerase-binding protein p23; Short=Hsp90 co-chaperone; AltName: Full=Progesterone receptor complex p23;	35.63	22
YBOX2_HUMAN	364	38494.8	RecName: Full=Y-box-binding protein 2; AltName: Full=Germ cell-specific Y-box-binding protein; AltName: Full=Contrin; AltName: Full=MSY2 homolog; AltName: Full=DNA-binding protein C; Short=Dbpc;	35.44	28																																					9.91099	4.67	1	31.1943	10.99	3	74.668	29.67
CH10_HUMAN	102	10924.9	RecName: Full=10 kDa heat shock protein, mitochondrial; Short=Hsp10; AltName: Full=10 kDa chaperonin; AltName: Full=CPN10; AltName: Full=Early-pregnancy factor; Short=EPF;	35.29	4	8.11527	13.73	1	41.25	35.29	3
PLRG1_HUMAN	514	57158.1	RecName: Full=Pleiotropic regulator 1;	35.21	21																																					57.7339	29.57	8	209.098	30.16	9	8.62467	3.5
ABCF1_HUMAN	845	95866.5	RecName: Full=ATP-binding cassette sub-family F member 1; AltName: Full=ATP-binding cassette 50; AltName: Full=TNF-alpha-stimulated ABC protein;	35.15	75							16.5433	1.3	1	26.59	2.6	2	33.8595	8.17	5	146.4	10.53	7	116.407	28.99	15	436.439	35.15	19	46.1989	7.69	4	228.029	12.78	9	29.557	5.56	3	141.607	8.05	5	13.4819	0
K2C1_HUMAN	644	65999	RecName: Full=Keratin, type II cytoskeletal 1; AltName: Full=Cytokeratin-1; Short=CK-1; AltName: Full=Keratin-1; Short=K1; AltName: Full=67 kDa cytokeratin; AltName: Full=Hair alpha protein;	35.09	309	101.849	23.76	10	640.057	25.16	13	130.819	27.17	13	505.527	31.21	17	44.7939	11.34	6	162.184	15.37	11	33.2505	7.92	4	118.805	11.02	7	25.9813	5.59	3	111.168	5.59	3	29.9772	5.59	3	87.3425	5.59	3	22.8218	3.73	2	66.2733	6.52	4	35.7169	7.45
P61286	636	70625.9	Polyadenylate-binding protein 1 OS=Bos taurus GN=PABPC1 PE=2 SV=1 - [PABP1_BOVIN]	35.06	72																43.7043	4.72	3	21.3202	4.4	2	74.77	7.55	4	85.6526	15.72	7	227.386	29.25	15	67.6887	10.69	5	195.141	22.48	12	30.0102	7.08	3	79.5894	12.11	6	11.7135	2.67
ANM1_HUMAN	361	41488.5	RecName: Full=Protein arginine N-methyltransferase 1; EC=2.1.1.-; AltName: Full=Interferon receptor 1-bound protein 4;	34.9	16
RU2A_HUMAN	255	28398.1	RecName: Full=U2 small nuclear ribonucleoprotein A'; Short=U2 snRNP-A';	34.9	17
1433Z_HUMAN	245	27727.7	RecName: Full=14-3-3 protein zeta/delta; AltName: Full=Protein kinase C inhibitor protein 1; Short=KCIP-1;	34.69	32
P24534	225	24748.3	Elongation factor 1-beta OS=Homo sapiens GN=EEF1B2 PE=1 SV=3 - [EF1B_HUMAN]	34.67	12
MYL6_HUMAN	151	16919.1	RecName: Full=Myosin light polypeptide 6; AltName: Full=Smooth muscle and nonmuscle myosin light chain alkali 6; AltName: Full=Myosin light chain alkali 3; Short=Myosin light chain 3; Short=MLC-3; AltName: Full=LC17;	34.44	13	7.05488	8.61	1
LDHB_HUMAN	334	36615.1	RecName: Full=L-lactate dehydrogenase B chain; Short=LDH-B; EC=1.1.1.27; AltName: Full=LDH heart subunit; Short=LDH-H; AltName: Full=Renal carcinoma antigen NY-REN-46;	34.43	45							9.75327	3.59	1	0	3.59	1							10.7985	0																	19.59	0					15.5289	0
EF1G_HUMAN	437	50087.1	RecName: Full=Elongation factor 1-gamma; Short=EF-1-gamma; AltName: Full=eEF-1B gamma;	34.32	30													15.3497	2.97	1	48.77	10.07	4				29.69	2.97	1										42.11	2.97	1							46.2892	24.26
P50991	539	57887.8	T-complex protein 1 subunit delta OS=Homo sapiens GN=CCT4 PE=1 SV=4 - [TCPD_HUMAN]	34.32	27																20.4	2.97	1													15.4428	3.15	1	37.07	5.57	2	89.315	30.43	10	294.413	34.32	12
DDX3X_HUMAN	662	73198	RecName: Full=ATP-dependent RNA helicase DDX3X; EC=3.6.1.-; AltName: Full=DEAD box protein 3, X-chromosomal; AltName: Full=Helicase-like protein 2; Short=HLP2; AltName: Full=DEAD box, X isoform;	34.14	81							13.4308	1.66	1	75.6432	6.8	4	17.933	3.78	2	77.8608	5.29	3	10.046	0		64.891	1.51	1	70.544	11.48	6	340.743	19.79	11	66.8231	7.7	4	245.853	15.11	9	57.4472	12.99	7	155.65	22.66	13	27.5028	7.25
NOP2_HUMAN	812	89247.1	RecName: Full=Putative ribosomal RNA methyltransferase NOP2; EC=2.1.1.-; AltName: Full=Nucleolar protein 2 homolog; AltName: Full=Nucleolar protein 1; AltName: Full=Proliferating-cell nucleolar antigen p120; AltName: Full=Proliferation-associated nucleolar protein p120;	34.11	110							27.5454	3.69	2	89.5077	9.24	6	32.1676	7.76	5	115.274	7.51	5	133.033	19.21	11	326.738	34.11	24	69.377	13.92	9	330.009	19.09	12	60.7353	8.99	5	282.049	15.39	10	27.9779	3.69	2	107.834	7.76	5	18.7379	1.97
ROA0_HUMAN	305	30821.8	RecName: Full=Heterogeneous nuclear ribonucleoprotein A0; Short=hnRNP A0;	34.1	16
BUD31_HUMAN	144	16988.6	RecName: Full=Protein BUD31 homolog; AltName: Full=Protein G10 homolog; AltName: Full=EDG-2;	34.03	6
Q9NZI8	577	63417.1	Insulin-like growth factor 2 mRNA-binding protein 1 OS=Homo sapiens GN=IGF2BP1 PE=1 SV=1 - [IF2B1_HUMAN]	33.97	68										22.31	2.25	1	17.4885	2.25	1	40.28	3.81	2							28.2985	10.4	4	134.58	10.4	4	119.427	23.92	9	399.218	33.97	15	29.7264	8.15	3	79.2938	14.56	6	25.6487	7.63
RS30_HUMAN	59	6643.82	RecName: Full=40S ribosomal protein S30;	33.9	8	54.0149	18.64	2	92.8923	32.2	3
TCP4_HUMAN	127	14386.4	RecName: Full=Activated RNA polymerase II transcriptional coactivator p15; AltName: Full=SUB1 homolog; AltName: Full=Positive cofactor 4; Short=PC4; AltName: Full=p14;	33.86	12	4.41802	0
IF2B3_HUMAN	579	63665.6	RecName: Full=Insulin-like growth factor 2 mRNA-binding protein 3; Short=IGF2 mRNA-binding protein 3; Short=IMP-3; AltName: Full=IGF-II mRNA-binding protein 3; AltName: Full=KH domain-containing protein overexpressed in cancer; Short=hKOC; AltName: Full=VICKZ family member 3;	33.85	70							12.2513	2.25	1	22.31	6.22	3	24.5281	7.77	3	45.603	12.44	6	12.4976	5.18	2				49.3277	20.21	7	143.417	27.29	11	97.3436	17.44	6	249.049	27.63	13	16.7429	5.01	2	31.8881	8.46	4	16.5591	5.01
DNJC9_HUMAN	260	29891.1	RecName: Full=DnaJ homolog subfamily C member 9; AltName: Full=DnaJ protein SB73;	33.85	15
SKP1_HUMAN	163	18646.2	RecName: Full=S-phase kinase-associated protein 1; AltName: Full=Cyclin A/CDK2-associated protein p19; AltName: Full=p19skp1; AltName: Full=p19A; AltName: Full=RNA polymerase II elongation factor-like protein; AltName: Full=Organ of Corti protein 2; Short=OCP-2; AltName: Full=OCP-II; AltName: Full=Transcription elongation factor B; Short=SIII;	33.74	10
P23246	707	76101.6	Splicing factor, proline- and glutamine-rich OS=Homo sapiens GN=SFPQ PE=1 SV=2 - [SFPQ_HUMAN]	33.66	33																24.02	1.27	1	124.947	21.36	9	346.254	31.97	17	13.0481	5.09	2	38.45	6.79	3							10.5741	0		42.59	1.13	1
Q9Y285	508	57527.5	Phenylalanyl-tRNA synthetase alpha chain OS=Homo sapiens GN=FARSA PE=1 SV=3 - [SYFA_HUMAN]	33.66	39																												0	1.38	1	14.5	2.76	1	80.5221	4.13	2	153.125	23.82	9	346.424	33.66	15	17.4475	2.76
TOP1_HUMAN	765	90668.9	RecName: Full=DNA topoisomerase 1; EC=5.99.1.2; AltName: Full=DNA topoisomerase I;	33.59	66							19.1941	1.57	1	23.425	7.45	4	24.7704	7.84	4	37.95	9.28	5	131.928	12.29	7	232.59	32.55	23	48.115	9.41	5	79.7846	14.51	8							14.6558	2.09	1				18.2183	4.71
EIF3K_HUMAN	218	25043.4	RecName: Full=Eukaryotic translation initiation factor 3 subunit K; Short=eIF3k; AltName: Full=Eukaryotic translation initiation factor 3 subunit 12; AltName: Full=eIF-3 p25; AltName: Full=eIF-3 p28; AltName: Full=Muscle-specific gene M9 protein; AltName: Full=PLAC-24;	33.49	11
RL39_HUMAN	51	6402.65	RecName: Full=60S ribosomal protein L39;	33.33	3	37.8868	19.61	1	24.46	33.33	2
APEX1_HUMAN	318	35532.2	RecName: Full=DNA-(apurinic or apyrimidinic site) lyase; EC=4.2.99.18; AltName: Full=Apurinic-apyrimidinic endonuclease 1; Short=AP endonuclease 1; AltName: Full=APEX nuclease; Short=APEN; AltName: Full=Protein REF-1;	33.33	15
1433B_HUMAN	246	28064.8	RecName: Full=14-3-3 protein beta/alpha; AltName: Full=Protein kinase C inhibitor protein 1; Short=KCIP-1; AltName: Full=Protein 1054; Contains: RecName: Full=14-3-3 protein beta/alpha, N-terminally processed;	33.33	22
TCPH_HUMAN	543	59328.9	RecName: Full=T-complex protein 1 subunit eta; Short=TCP-1-eta; AltName: Full=CCT-eta; AltName: Full=HIV-1 Nef-interacting protein;	33.15	41																															44.1952	20.07	7	190.036	27.07	11	73.4866	25.23	9	336.254	31.86	13
SFRS1_HUMAN	248	27727.8	RecName: Full=Splicing factor, arginine/serine-rich 1; AltName: Full=pre-mRNA-splicing factor SF2, P33 subunit; AltName: Full=Alternative-splicing factor 1; Short=ASF-1;	33.06	8
HMGB2_HUMAN	209	24018.7	RecName: Full=High mobility group protein B2; AltName: Full=High mobility group protein 2; Short=HMG-2;	33.01	21
HNRPK_HUMAN	463	50944.4	RecName: Full=Heterogeneous nuclear ribonucleoprotein K; Short=hnRNP K; AltName: Full=Transformation up-regulated nuclear protein; Short=TUNP;	32.83	58							8.62509	3.67	1	52.7244	6.26	2	13.2474	6.26	2	56.7432	8.42	3	10.6715	0		29.45	2.59	1				35.52	4.97	2	102.755	18.36	6	389.073	30.45	13	32.49	12.96	4	138.481	20.95	8	7.73681	2.59
U5S1_HUMAN	972	109366	RecName: Full=116 kDa U5 small nuclear ribonucleoprotein component; AltName: Full=U5 snRNP-specific protein, 116 kDa; Short=U5-116 kDa; AltName: Full=Elongation factor Tu GTP-binding domain-containing protein 2; Short=hSNU114;	32.82	46													21.2872	1.54	1	93.0521	4.12	3	102.209	23.66	14	366.121	29.53	20	25.6372	3.81	2	80.2452	7.1	5							9.47687	0
EXOS1_HUMAN	195	21438	RecName: Full=3'-5' exoribonuclease CSL4 homolog; EC=3.1.13.-; AltName: Full=Exosome component 1;	32.82	21
SYIC_HUMAN	1262	144406	RecName: Full=Isoleucyl-tRNA synthetase, cytoplasmic; EC=6.1.1.5; AltName: Full=Isoleucine--tRNA ligase; Short=IleRS; Short=IRS;	32.81	158							74.0368	8.72	8	223.004	14.58	14	200.996	22.19	21	779.654	27.1	28	126.078	15.93	14	399.608	22.66	23	55.6333	5.07	4	145.431	7.61	8	47.3992	4.44	3	97.7859	10.3	10	57.3742	4.52	4	97.2009	9.98	11	15.1278	0
STIP1_HUMAN	543	62599.4	RecName: Full=Stress-induced-phosphoprotein 1; Short=STI1; AltName: Full=Hsc70/Hsp90-organizing protein; Short=Hop; AltName: Full=Transformation-sensitive protein IEF SSP 3521; AltName: Full=NY-REN-11 antigen;	32.78	26	3.95545	0																										47.19	1.84	1	73.2566	17.31	6	300.103	32.78	16	9.93978	2.39	1	28.59	4.05	2
RL40_HUMAN	52	6177.35	RecName: Full=60S ribosomal protein L40; AltName: Full=CEP52;	32.69	2	5.97957	0		27.4627	32.69	2
K1C14_HUMAN	472	51529.4	RecName: Full=Keratin, type I cytoskeletal 14; AltName: Full=Cytokeratin-14; Short=CK-14; AltName: Full=Keratin-14; Short=K14;	32.63	46	8.02457	0					41.6287	10.38	4	151.839	18.86	8	11.0557	0		24.0879	5.3	3										23.65	1.91	1
Q13765	215	23369.7	Nascent polypeptide-associated complex subunit alpha OS=Homo sapiens GN=NACA PE=1 SV=1 - [NACA_HUMAN]	32.56	59																																		28.65	6.98	1				48.22	6.98	1
RFC2_HUMAN	354	39132.1	RecName: Full=Replication factor C subunit 2; AltName: Full=Activator 1 subunit 2; AltName: Full=Replication factor C 40 kDa subunit; Short=RF-C 40 kDa subunit; Short=RFC40; AltName: Full=Activator 1 40 kDa subunit; Short=A1 40 kDa subunit;	32.49	16
DDX24_HUMAN	859	96271.5	RecName: Full=ATP-dependent RNA helicase DDX24; EC=3.6.1.-; AltName: Full=DEAD box protein 24;	32.48	67							36.2483	7.68	4	138.534	11.76	7	64.1561	13.27	7	199.446	18.86	14	124.542	20.14	11	436.717	29.69	17	26.0977	6.4	3	150.429	8.38	4	18.2943	0
CYBP_HUMAN	228	26193.6	RecName: Full=Calcyclin-binding protein; Short=CacyBP; Short=hCacyBP; AltName: Full=Siah-interacting protein; AltName: Full=S100A6-binding protein;	32.46	10
UBP10_HUMAN	798	87079.8	RecName: Full=Ubiquitin carboxyl-terminal hydrolase 10; EC=3.1.2.15; AltName: Full=Ubiquitin thioesterase 10; AltName: Full=Ubiquitin-specific-processing protease 10; AltName: Full=Deubiquitinating enzyme 10;	32.33	65							21.0577	2.13	1	40.84	3.26	2	36.1857	7.27	4	92.2389	9.77	6	87.9754	19.67	7	241.603	24.19	10	37.07	8.4	4	95.2861	11.28	6	22.5196	5.51	3	59.9846	5.51	3	24.2449	5.89	3	56.1732	5.51	3	11.6711	3.63
MARE1_HUMAN	268	29980.2	RecName: Full=Microtubule-associated protein RP/EB family member 1; AltName: Full=APC-binding protein EB1; AltName: Full=End-binding protein 1; Short=EB1;	32.09	9
C1TC_HUMAN	935	101495	RecName: Full=C-1-tetrahydrofolate synthase, cytoplasmic; Short=C1-THF synthase; Includes: RecName: Full=Methylenetetrahydrofolate dehydrogenase; EC=1.5.1.5; Includes: RecName: Full=Methenyltetrahydrofolate cyclohydrolase; EC=3.5.4.9; Includes: RecName: Full=Formyltetrahydrofolate synthetase; EC=6.3.4.3;	31.98	68							9.69102	1.39	1	0	3.53	3	60.4162	8.77	6	127.059	15.08	12	103.179	13.8	8	302.955	25.24	19	56.0636	8.13	5	137.021	9.63	7	26.7466	4.06	2	52.698	5.45	3							12.0018	1.18
H14_HUMAN	219	21852	RecName: Full=Histone H1.4; AltName: Full=Histone H1b;	31.96	49							8.71785	0																																			9.81616	5.94
P26038	577	67777.8	Moesin OS=Homo sapiens GN=MSN PE=1 SV=3 - [MOES_HUMAN]	31.89	38				0	1.39	1				25.11	1.39	1													81.4577	23.22	8	226.698	30.5	13	23.6153	4.85	2	54.6154	8.15	4
ACTC_HUMAN	377	41991.9	RecName: Full=Actin, alpha cardiac muscle 1; AltName: Full=Alpha-cardiac actin;	31.83	127	8.36565	7.16	2	56.03	7.16	2	30.0711	0		28.106	15.12	5	37.2259	0		57.6077	17.24	7	20.2046	4.24	1	52.42	9.28	3	13.7045	4.24	1	34.16	6.37	2	24.4363	11.41	3	53.92	11.41	3	31.2889	8.49	2	72.1741	17.24	6	66.2153	14.06
SYQ_HUMAN	775	87742.9	RecName: Full=Glutaminyl-tRNA synthetase; EC=6.1.1.18; AltName: Full=Glutamine--tRNA ligase; Short=GlnRS;	31.61	93							18.982	3.87	2	62.5173	5.03	3	28.4839	4	2	84.834	6.45	4	46.7151	9.94	5	179.592	18.97	11	90.7085	18.58	9	392.397	30.06	18	39.3282	9.68	5	51.1202	11.35	7	37.4173	8.52	4	59.326	12	7	12.2817	3.61
RHOA_HUMAN	193	21754.1	RecName: Full=Transforming protein RhoA; AltName: Full=H12; Flags: Precursor;	31.61	8
STMN1_HUMAN	149	17292	RecName: Full=Stathmin; AltName: Full=Phosphoprotein p19; Short=pp19; AltName: Full=Leukemia-associated phosphoprotein p18; AltName: Full=Oncoprotein 18; Short=Op18; AltName: Full=pp17; AltName: Full=Prosolin; AltName: Full=Metablastin; AltName: Full=Protein Pr22;	31.54	22	9.69539	18.12	2	34.54	18.12	2
KU70_HUMAN	609	69799.1	RecName: Full=ATP-dependent DNA helicase 2 subunit 1; EC=3.6.1.-; AltName: Full=ATP-dependent DNA helicase II 70 kDa subunit; AltName: Full=Lupus Ku autoantigen protein p70; Short=Ku70; AltName: Full=70 kDa subunit of Ku antigen; AltName: Full=Thyroid-lupus autoantigen; Short=TLAA; AltName: Full=CTC box-binding factor 75 kDa subunit; Short=CTCBF; Short=CTC75; AltName: Full=DNA repair protein XRCC…	31.53	85																									125.15	26.77	11	355.854	30.38	16	75.4767	20.53	8	186.008	22.99	10	37.8611	10.18	4	56.0095	11.99	5	33.3654	9.69
PARK7_HUMAN	189	19878.5	RecName: Full=Protein DJ-1; AltName: Full=Oncogene DJ1; AltName: Full=Parkinson disease protein 7;	31.22	16
P38646	679	73634.8	Stress-70 protein, mitochondrial OS=Homo sapiens GN=HSPA9 PE=1 SV=2 - [GRP75_HUMAN]	31.08	62																36.0805	3.53	2	21.4251	1.77	1	41.5388	5.3	3	75.6488	19.29	9	374.871	31.08	15	51.4787	12.37	6	269.029	20.47	10	18.099	5.74	3	110.69	9.57	5	12.2022	5.74
EIF3E_HUMAN	445	52187.4	RecName: Full=Eukaryotic translation initiation factor 3 subunit E; Short=eIF3e; AltName: Full=Eukaryotic translation initiation factor 3 subunit 6; AltName: Full=eIF-3 p48; AltName: Full=Viral integration site protein INT-6 homolog;	31.01	16																																											63.6774	17.3
RFC3_HUMAN	356	40529.9	RecName: Full=Replication factor C subunit 3; AltName: Full=Activator 1 subunit 3; AltName: Full=Replication factor C 38 kDa subunit; Short=RF-C 38 kDa subunit; Short=RFC38; AltName: Full=Activator 1 38 kDa subunit; Short=A1 38 kDa subunit;	30.9	17
Q13895	437	49570	Bystin OS=Homo sapiens GN=BYSL PE=1 SV=3 - [BYST_HUMAN]	30.89	22																																								37.13	4.35	2	47.1371	23.57
HYPK_HUMAN	175	19319.8	RecName: Full=Huntingtin-interacting protein K; AltName: Full=Huntingtin yeast partner K;	30.86	11
DDX6_HUMAN	483	54382.3	RecName: Full=Probable ATP-dependent RNA helicase DDX6; EC=3.6.1.-; AltName: Full=DEAD box protein 6; AltName: Full=ATP-dependent RNA helicase p54; AltName: Full=Oncogene RCK;	30.85	23																																					75.1258	17.81	5	118.788	26.92	10	16.3602	9.73
WDR61_HUMAN	305	33559.8	RecName: Full=WD repeat-containing protein 61; AltName: Full=Meiotic recombination REC14 protein homolog;	30.82	11
IMDH2_HUMAN	514	55769.6	RecName: Full=Inosine-5'-monophosphate dehydrogenase 2; Short=IMP dehydrogenase 2; EC=1.1.1.205; AltName: Full=IMPDH-II; AltName: Full=IMPD 2;	30.74	21																																					65.1296	23.15	9	155.548	30.35	11
FKBP4_HUMAN	459	51772.1	RecName: Full=FK506-binding protein 4; EC=5.2.1.8; AltName: Full=Peptidyl-prolyl cis-trans isomerase; Short=PPIase; Short=Rotamase; AltName: Full=HSP-binding immunophilin; Short=HBI; AltName: Full=FKBP52 protein; AltName: Full=52 kDa FK506-binding protein; AltName: Full=FKBP59; AltName: Full=p59 protein;	30.72	14																																					57.2452	15.25	4	140.063	30.72	10
EIF3D_HUMAN	548	63932.4	RecName: Full=Eukaryotic translation initiation factor 3 subunit D; Short=eIF3d; AltName: Full=Eukaryotic translation initiation factor 3 subunit 7; AltName: Full=eIF-3-zeta; AltName: Full=eIF3 p66;	30.66	20																															55.6875	25.91	9	220.585	27.74	11
DDX17_HUMAN	650	72326	RecName: Full=Probable ATP-dependent RNA helicase DDX17; EC=3.6.1.-; AltName: Full=DEAD box protein 17; AltName: Full=RNA-dependent helicase p72; AltName: Full=DEAD box protein p72;	30.62	91							31.4756	7.85	4	88.8769	12.15	7	32.41	7.69	4	102.482	12	7	19.5634	4.15	2	61.9666	8	4	55.3518	11.54	6	302.743	23.54	13	97.2085	9.85	5	261.716	22.31	13	41.2588	5.85	3	150.839	10.31	6	12.5957	3.54
MBB1A_HUMAN	1328	148762	RecName: Full=Myb-binding protein 1A;	30.5	77							52.7218	2.18	2	61.4027	4.82	6	169.881	18.3	17	511.791	26.2	30	51.674	5.12	4	173.867	9.41	10	22.7851	0.83	1	60.1433	3.31	5				38	1.28	2	12.0505	0					7.41439	0
SYLC_HUMAN	1176	134379	RecName: Full=Leucyl-tRNA synthetase, cytoplasmic; EC=6.1.1.4; AltName: Full=Leucine--tRNA ligase; Short=LeuRS;	30.27	129							50.5685	8.25	7	169.629	11.22	10	160.597	17.18	14	654.464	25.09	23	164.091	19.98	17	622.549	24.66	22	47.9138	10.71	9	114.941	12.24	11	39.4933	7.74	6	96.6841	8.08	6
MDHM_HUMAN	338	35480.7	RecName: Full=Malate dehydrogenase, mitochondrial; EC=1.1.1.37; Flags: Precursor;	30.18	23
RS24_HUMAN	133	15413.4	RecName: Full=40S ribosomal protein S24;	30.08	64	45.287	28.57	3	150.119	28.57	3										0	11.28	1										31.09	11.28	1				35.44	11.28	1	8.75756	11.28	1	0	11.28	1
Q13185	183	20798.3	Chromobox protein homolog 3 OS=Homo sapiens GN=CBX3 PE=1 SV=4 - [CBX3_HUMAN]	30.05	19
KRA47_HUMAN	210	22472.2	RecName: Full=Keratin-associated protein 4-7; AltName: Full=Keratin-associated protein 4.7; AltName: Full=Ultrahigh sulfur keratin-associated protein 4.7;	30	3
FXR1_HUMAN	621	69677.9	RecName: Full=Fragile X mental retardation syndrome-related protein 1; Short=hFXR1p;	29.95	38							16.2042	0					21.7944	2.9	1				11.0422	2.9	1				93.2631	23.99	10	203.544	23.51	10	52.4223	12.08	4	117.173	16.43	7	15.4908	5.96	2	40.59	7.25	3
SEPT2_HUMAN	361	41461.3	RecName: Full=Septin-2; AltName: Full=Neural precursor cell expressed developmentally down-regulated protein 5; Short=NEDD-5;	29.92	12
CAPR1_HUMAN	709	78318	RecName: Full=Caprin-1; AltName: Full=Cytoplasmic activation- and proliferation-associated protein 1; AltName: Full=GPI-anchored membrane protein 1; AltName: Full=GPI-anchored protein p137; Short=GPI-p137; AltName: Full=p137GPI; AltName: Full=Cell cycle-associated protein 1; AltName: Full=Membrane component chromosome 11 surface marker 1;	29.76	124							21.77	9.17	3	95.9167	10.72	4	30.9767	9.03	3	90.29	13.26	6	79.0885	16.36	7	269.338	26.94	11	96.9382	20.87	9	361.708	25.81	10	60.7153	16.5	7	220.626	15.09	7	49.1017	14.81	6	213.495	14.81	6	41.7523	14.67
P48643	541	59632.8	T-complex protein 1 subunit epsilon OS=Homo sapiens GN=CCT5 PE=1 SV=1 - [TCPE_HUMAN]	29.76	28										27.39	1.85	1				42.53	1.85	1							13.6062	0					70.766	24.77	8	217.399	26.25	9	30.3819	9.8	3	92.1411	15.16	6	8.06581	0
UBE2N_HUMAN	152	17127	RecName: Full=Ubiquitin-conjugating enzyme E2 N; EC=6.3.2.19; AltName: Full=Ubiquitin-protein ligase N; AltName: Full=Ubiquitin carrier protein N; AltName: Full=Ubc13; AltName: Full=Bendless-like ubiquitin-conjugating enzyme;	29.61	5	4.77584	9.87	1	20.49	6.58	1
RS25_HUMAN	125	13733.7	RecName: Full=40S ribosomal protein S25;	29.6	55	13.0648	16	2	49.43	29.6	4																																		24.57	7.2	1
FBRL_HUMAN	321	33763.4	RecName: Full=rRNA 2'-O-methyltransferase fibrillarin; EC=2.1.1.-; AltName: Full=34 kDa nucleolar scleroderma antigen;	29.6	10
KRA44_HUMAN	166	18008.5	RecName: Full=Keratin-associated protein 4-4; AltName: Full=Keratin-associated protein 4.4; AltName: Full=Ultrahigh sulfur keratin-associated protein 4.4; AltName: Full=Keratin-associated protein 4-13; AltName: Full=Keratin-associated protein 4.13; AltName: Full=Ultrahigh sulfur keratin-associated protein 4.13;	29.52	4
LLPH_HUMAN	129	15215.4	RecName: Full=Protein LLP homolog; AltName: Full=Protein LAPS18-like;	29.46	7
IF16_HUMAN	785	88199.4	RecName: Full=Gamma-interferon-inducible protein Ifi-16; AltName: Full=Interferon-inducible myeloid differentiation transcriptional activator; AltName: Full=IFI 16;	29.43	107							24.2727	3.82	2	81.9221	7.9	5	38.0867	7.39	4	69.5743	13.38	9	78.7507	16.05	8	208.998	27.13	17	81.5191	17.83	10	373.932	22.93	13	48.2478	6.75	4	108.434	14.52	9	26.8576	3.82	2	72.04	10.32	5	13.4221	3.82
DCTP1_HUMAN	170	18669.4	RecName: Full=dCTP pyrophosphatase 1; EC=3.6.1.12; AltName: Full=Deoxycytidine-triphosphatase 1; Short=dCTPase 1; AltName: Full=XTP3-transactivated gene A protein; AltName: Full=RS21C6;	29.41	5
BAG2_HUMAN	211	23757.2	RecName: Full=BAG family molecular chaperone regulator 2; Short=BAG-2; AltName: Full=Bcl-2-associated athanogene 2;	29.38	8
KR412_HUMAN	201	21389.8	RecName: Full=Keratin-associated protein 4-12; AltName: Full=Keratin-associated protein 4.12; AltName: Full=Ultrahigh sulfur keratin-associated protein 4.12;	29.35	3
SND1_HUMAN	910	101934	RecName: Full=Staphylococcal nuclease domain-containing protein 1; AltName: Full=p100 co-activator; AltName: Full=100 kDa coactivator; AltName: Full=EBNA2 coactivator p100; AltName: Full=Tudor domain-containing protein 11;	29.34	46							13.8123	0					42.4278	8.68	5	110.814	8.68	5	105.909	26.48	14	378.541	27.03	16	24.1523	3.74	2	88.9996	3.74	2	10.5576	1.43	1	22.52	1.43	1
KRT84_HUMAN	600	64854.6	RecName: Full=Keratin, type II cuticular Hb4; AltName: Full=Type II hair keratin Hb4; AltName: Full=Keratin-84; Short=K84;	29.33	23																																											7.56019	0
RAN_HUMAN	216	24407.6	RecName: Full=GTP-binding nuclear protein Ran; AltName: Full=GTPase Ran; AltName: Full=Ras-related nuclear protein; AltName: Full=Ras-like protein TC4; AltName: Full=Androgen receptor-associated protein 24;	29.17	27
RAB5C_HUMAN	216	23467.8	RecName: Full=Ras-related protein Rab-5C; AltName: Full=RAB5L; AltName: Full=L1880;	29.17	6
MATR3_HUMAN	847	94564.8	RecName: Full=Matrin-3;	29.04	43							9.46075	0		28.85	1.3	1	49.3299	4.25	3	70.71	8.03	6	90.3314	19.72	11	159.69	24.68	16	11.325	3.31	2	0	4.84	3	9.76146	0		0	0.83	1
CRKL_HUMAN	303	33755.9	RecName: Full=Crk-like protein;	29.04	11
ARP5L_HUMAN	153	16930.8	RecName: Full=Actin-related protein 2/3 complex subunit 5-like protein; AltName: Full=Arp2/3 complex 16 kDa subunit 2; Short=ARC16-2;	28.76	7
ARPC3_HUMAN	178	20533.4	RecName: Full=Actin-related protein 2/3 complex subunit 3; AltName: Full=Arp2/3 complex 21 kDa subunit; Short=p21-ARC;	28.65	12
P00338	332	36665.4	L-lactate dehydrogenase A chain OS=Homo sapiens GN=LDHA PE=1 SV=2 - [LDHA_HUMAN]	28.61	40										23.14	6.63	2	11.2624	0
PUR6_HUMAN	425	47049.1	RecName: Full=Multifunctional protein ADE2; Includes: RecName: Full=Phosphoribosylaminoimidazole-succinocarboxamide synthase; EC=6.3.2.6; AltName: Full=SAICAR synthetase; Includes: RecName: Full=Phosphoribosylaminoimidazole carboxylase; EC=4.1.1.21; AltName: Full=AIR carboxylase; Short=AIRC;	28.47	23	3.95392	0											11.6827	3.29	1	58.21	3.29	1				47.32	3.29	1										26.17	3.29	1				31	3.29	1	17.5356	7.06
K2C6B_HUMAN	564	60030.3	RecName: Full=Keratin, type II cytoskeletal 6B; AltName: Full=Cytokeratin-6B; Short=CK 6B; AltName: Full=K6b keratin;	28.37	89	11.2899	3.9	2	127.516	3.9	2	34.9623	6.91	3	83.9613	8.51	4	11.3153	3.9	2	97.5439	5.5	3										46.92	2.13	1	12.8896	2.13	1	36.75	2.13	1				27.5	1.77	1	10.0077	2.13
EXOS2_HUMAN	293	32768.1	RecName: Full=Exosome complex exonuclease RRP4; EC=3.1.13.-; AltName: Full=Ribosomal RNA-processing protein 4; AltName: Full=Exosome component 2;	28.33	18
APT_HUMAN	180	19595.4	RecName: Full=Adenine phosphoribosyltransferase; Short=APRT; EC=2.4.2.7;	28.33	6
Q8NCA5	519	55366.3	Protein FAM98A OS=Homo sapiens GN=FAM98A PE=1 SV=1 - [FA98A_HUMAN]	28.32	24										48.58	2.89	1				55.45	2.89	1																47.11	2.89	1	44.0087	18.88	6	237.716	28.32	10	8.85441	2.89
LGUL_HUMAN	184	20764.2	RecName: Full=Lactoylglutathione lyase; EC=4.4.1.5; AltName: Full=Methylglyoxalase; AltName: Full=Aldoketomutase; AltName: Full=Glyoxalase I; Short=Glx I; AltName: Full=Ketone-aldehyde mutase; AltName: Full=S-D-lactoylglutathione methylglyoxal lyase;	28.26	9
H12_HUMAN	213	21351.7	RecName: Full=Histone H1.2; AltName: Full=Histone H1d;	28.17	50							10.4419	0																																			8.05899	6.1
HNRPD_HUMAN	355	38410.3	RecName: Full=Heterogeneous nuclear ribonucleoprotein D0; Short=hnRNP D0; AltName: Full=AU-rich element RNA-binding protein 1;	28.17	48							8.59431	3.94	1	31.1	3.94	1	12.3195	3.94	1	29.39	3.94	1													18.3365	9.3	2	91.4	9.3	2	13.4042	3.94	1	67.5	3.94	1	11.5486	3.94
NH2L1_HUMAN	128	14164.6	RecName: Full=NHP2-like protein 1; AltName: Full=High mobility group-like nuclear protein 2 homolog 1; AltName: Full=U4/U6.U5 tri-snRNP 15.5 kDa protein; AltName: Full=OTK27; AltName: Full=hSNU13;	28.13	9	9.68449	18.75	2	77.07	18.75	2
PDCD4_HUMAN	469	51689	RecName: Full=Programmed cell death protein 4; AltName: Full=Nuclear antigen H731-like; AltName: Full=Neoplastic transformation inhibitor protein; AltName: Full=Protein 197/15a;	27.93	21																															33.6341	13.43	4	31.5	13.43	4	37.3513	16.84	5	117.848	25.16	8	10.6115	0
TCPZ_HUMAN	531	57987.6	RecName: Full=T-complex protein 1 subunit zeta; Short=TCP-1-zeta; AltName: Full=CCT-zeta; AltName: Full=CCT-zeta-1; AltName: Full=Tcp20; AltName: Full=HTR3; AltName: Full=Acute morphine dependence-related protein 2;	27.87	28																															42.3183	11.86	4	159.563	19.02	8	46.2387	14.88	4	133.25	22.79	9	8.73337	0
RANG_HUMAN	201	23295.6	RecName: Full=Ran-specific GTPase-activating protein; AltName: Full=Ran-binding protein 1; Short=RanBP1;	27.86	5
ANXA5_HUMAN	320	35914.4	RecName: Full=Annexin A5; AltName: Full=Annexin-5; AltName: Full=Annexin V; AltName: Full=Lipocortin V; AltName: Full=Endonexin II; AltName: Full=Calphobindin I; Short=CBP-I; AltName: Full=Placental anticoagulant protein I; Short=PAP-I; AltName: Full=Placental anticoagulant protein 4; Short=PP4; AltName: Full=Thromboplastin inhibitor; AltName: Full=Vascular anticoagulant-alpha; Short=VAC-alpha; A…	27.81	14
EIF3M_HUMAN	374	42475.8	RecName: Full=Eukaryotic translation initiation factor 3 subunit M; Short=eIF3m; AltName: Full=PCI domain-containing protein 1; AltName: Full=Fetal lung protein B5; Short=hFL-B5;	27.81	15
FEN1_HUMAN	380	42566.1	RecName: Full=Flap endonuclease 1; Short=FEN-1; EC=3.1.-.-; AltName: Full=Flap structure-specific endonuclease 1; AltName: Full=Maturation factor 1; Short=MF1; Short=hFEN-1; AltName: Full=DNase IV;	27.63	14																																											35.0004	17.11
RAB7A_HUMAN	207	23474.8	RecName: Full=Ras-related protein Rab-7a;	27.54	6
COTL1_HUMAN	142	15935	RecName: Full=Coactosin-like protein;	27.46	4
RUVB2_HUMAN	463	51124.6	RecName: Full=RuvB-like 2; EC=3.6.1.-; AltName: Full=48 kDa TATA box-binding protein-interacting protein; Short=48 kDa TBP-interacting protein; AltName: Full=TIP49b; AltName: Full=Repressing pontin 52; Short=Reptin 52; AltName: Full=51 kDa erythrocyte cytosolic protein; Short=ECP-51; AltName: Full=TIP60-associated protein 54-beta; Short=TAP54-beta; AltName: Full=INO80 complex subunit J;	27.43	15																																											33.014	11.02
EIF3I_HUMAN	325	36478.6	RecName: Full=Eukaryotic translation initiation factor 3 subunit I; Short=eIF3i; AltName: Full=Eukaryotic translation initiation factor 3 subunit 2; AltName: Full=eIF-3-beta; AltName: Full=eIF3 p36; AltName: Full=TGF-beta receptor-interacting protein 1; Short=TRIP-1;	27.38	12
CSK21_HUMAN	391	45114.8	RecName: Full=Casein kinase II subunit alpha; Short=CK II; EC=2.7.11.1;	27.37	9
KRA21_HUMAN	128	13503.4	RecName: Full=Keratin-associated protein 2-1; AltName: Full=Keratin-associated protein 2.1; AltName: Full=High sulfur keratin-associated protein 2.1;	27.34	3
MAGB2_HUMAN	319	35254.2	RecName: Full=Melanoma-associated antigen B2; AltName: Full=MAGE-B2 antigen; AltName: Full=DSS-AHC critical interval MAGE superfamily 6; Short=DAM6; AltName: Full=MAGE XP-2 antigen; AltName: Full=Cancer/testis antigen 3.2; Short=CT3.2;	27.27	37	4.01629	0								44.68	5.02	1				66.01	5.02	1				38.25	5.02	1				27.83	5.02	1				48.43	7.84	2	10.9571	5.02	1	43.29	5.02	1	13.0262	5.02
PP1B_HUMAN	327	37162.6	RecName: Full=Serine/threonine-protein phosphatase PP1-beta catalytic subunit; Short=PP-1B; EC=3.1.3.16;	27.22	15
K2C6A_HUMAN	564	60008.3	RecName: Full=Keratin, type II cytoskeletal 6A; AltName: Full=Cytokeratin-6A; Short=CK 6A; AltName: Full=K6a keratin; AltName: Full=Cytokeratin-6D; Short=CK 6D; AltName: Allergen=Hom s 5;	27.13	64	5.97606	2.13	1	57.68	2.13	1	25.1532	5.14	2	54.16	6.74	3				78.8554	3.72	2							8.27928	2.13	1	46.92	2.13	1				36.75	2.13	1							13.0152	2.13
P63162	240	24598	Small nuclear ribonucleoprotein-associated protein N OS=Homo sapiens GN=SNRPN PE=1 SV=1 - [RSMN_HUMAN]	27.08	24
RL19_HUMAN	196	23451.2	RecName: Full=60S ribosomal protein L19;	27.04	82	10.9247	8.67	1	49.18	13.27	2	9.01285	8.67	1	74.43	8.67	1	14.3913	8.67	1	58.424	13.27	2	12.2335	8.67	1	56.7873	13.27	2				68.7422	13.27	2				42.8005	13.27	2	8.88145	8.67	1	31.5274	13.27	2	6.6133	8.67
BAF_HUMAN	89	10052	RecName: Full=Barrier-to-autointegration factor; AltName: Full=Breakpoint cluster region protein 1;	26.97	3	6.42304	26.97	1
ABCF2_HUMAN	623	71244.6	RecName: Full=ATP-binding cassette sub-family F member 2; AltName: Full=Iron-inhibited ABC transporter 2;	26.81	44							19.6901	0		23.43	1.44	1	13.8659	1.93	1	26.1533	5.14	3	23.5185	2.25	1	22.87	1.44	1	82.1142	13.96	7	221.883	26.81	15	26.0401	5.94	3	43.74	5.94	3	16.075	2.25	1	47.4045	6.26	3	25.0397	4.49
TCPA_HUMAN	556	60305.6	RecName: Full=T-complex protein 1 subunit alpha; Short=TCP-1-alpha; AltName: Full=CCT-alpha;	26.8	24																															76.4055	15.29	5	382.722	26.8	11	27.8152	13.13	4	131.053	13.13	4
RRP7A_HUMAN	280	32314	RecName: Full=Ribosomal RNA-processing protein 7 homolog A; AltName: Full=Gastric cancer antigen Zg14;	26.79	10
S10A3_HUMAN	101	11705.4	RecName: Full=Protein S100-A3; AltName: Full=S100 calcium-binding protein A3; Short=Protein S-100E;	26.73	5
DNJA1_HUMAN	397	44839.5	RecName: Full=DnaJ homolog subfamily A member 1; AltName: Full=Heat shock 40 kDa protein 4; AltName: Full=DnaJ protein homolog 2; AltName: Full=HDJ-2; AltName: Full=HSJ-2; AltName: Full=HSDJ;	26.7	14																																											34.257	16.12
STAU1_HUMAN	577	63142.8	RecName: Full=Double-stranded RNA-binding protein Staufen homolog 1;	26.69	42																									8.41977	0					40.8545	13.52	5	154.509	18.02	8	78.7714	19.76	8	191.542	24.61	11	12.9548	4.33
PP1A_HUMAN	330	37487.8	RecName: Full=Serine/threonine-protein phosphatase PP1-alpha catalytic subunit; Short=PP-1A; EC=3.1.3.16;	26.67	15
DDX1_HUMAN	740	82379.8	RecName: Full=ATP-dependent RNA helicase DDX1; EC=3.6.1.-; AltName: Full=DEAD box protein 1; AltName: Full=DEAD box protein retinoblastoma; Short=DBP-RB;	26.62	47							14.5254	1.49	1	22.8196	4.05	3	20.8487	6.08	3	40.37	3.65	2	40.2274	6.49	3	132.035	10	5	87.9426	21.35	10	279.466	26.62	14	24.4877	4.19	3	31.5044	4.19	3	8.14465	0
HS105_HUMAN	858	96803.7	RecName: Full=Heat shock protein 105 kDa; AltName: Full=Heat shock 110 kDa protein; AltName: Full=Antigen NY-CO-25;	26.57	49							13.6546	3.38	2	53.9433	4.55	3	26.7833	3.38	2	92.1317	8.28	6	97.3052	15.85	10	312.778	22.49	16	14.3342	3.15	2	43.19	6.99	5	9.70621	0					8.18164	1.52	1	24.82	1.52	1
EXOS3_HUMAN	275	29553.4	RecName: Full=Exosome complex exonuclease RRP40; EC=3.1.13.-; AltName: Full=Ribosomal RNA-processing protein 40; AltName: Full=Exosome component 3; AltName: Full=p10;	26.55	5
CNBP_HUMAN	177	19449.6	RecName: Full=Cellular nucleic acid-binding protein; Short=CNBP; AltName: Full=Zinc finger protein 9;	26.55	12
O75533	1304	145738	Splicing factor 3B subunit 1 OS=Homo sapiens GN=SF3B1 PE=1 SV=3 - [SF3B1_HUMAN]	26.53	32																419.57	25.84	28				26.5369	3.45	4
KU86_HUMAN	732	82652.3	RecName: Full=ATP-dependent DNA helicase 2 subunit 2; EC=3.6.1.-; AltName: Full=ATP-dependent DNA helicase II 80 kDa subunit; AltName: Full=Lupus Ku autoantigen protein p86; AltName: Full=86 kDa subunit of Ku antigen; AltName: Full=Ku86; AltName: Full=Ku80; AltName: Full=Thyroid-lupus autoantigen; Short=TLAA; AltName: Full=CTC box-binding factor 85 kDa subunit; Short=CTCBF; Short=CTC85; AltName: …	26.5	45																			40.253	12.3	4	93.3949	17.08	7	102.198	21.17	7	230.013	26.5	11	36.5724	11.34	4	37.1276	15.98	6	21.4767	6.83	2	39.45	6.56	2	9.73985	1.64
PHF5A_HUMAN	110	12397	RecName: Full=PHD finger-like domain-containing protein 5A; Short=PHD finger-like domain protein 5A; AltName: Full=Splicing factor 3B-associated 14 kDa protein; AltName: Full=SF3b14b;	26.36	4	9.18518	26.36	2	84.6597	26.36	2
NARG1_HUMAN	866	101208	RecName: Full=NMDA receptor-regulated protein 1; AltName: Full=N-terminal acetyltransferase; AltName: Full=Protein tubedown-1; AltName: Full=Tbdn100; AltName: Full=Gastric cancer antigen Ga19;	26.33	53							31.3896	3.23	2	77.0338	4.27	3	30.0031	3.23	2	73.6876	3.23	2	99.1664	12.7	7	174.562	23.21	17	45.9156	6.12	3	104.41	11.78	8	39.5146	6.12	3	100.881	7.27	4
TCL1A_HUMAN	114	13450.9	RecName: Full=T-cell leukemia/lymphoma protein 1A; AltName: Full=Protein p14 TCL1; AltName: Full=Oncogene TCL1; Short=TCL-1;	26.32	5	7.99985	0		0	13.16	1
CD2A1_HUMAN	156	16522.4	RecName: Full=Cyclin-dependent kinase inhibitor 2A, isoforms 1/2/3; AltName: Full=Cyclin-dependent kinase 4 inhibitor A; Short=CDK4I; AltName: Full=p16-INK4a; Short=p16INK4A; Short=p16-INK4; AltName: Full=Multiple tumor suppressor 1; Short=MTS-1;	26.28	5
CLH1_HUMAN	1675	191493	RecName: Full=Clathrin heavy chain 1; AltName: Full=CLH-17;	26.15	67							27.222	1.37	2	55.8577	4.12	6	151.777	17.97	18	566.959	26.15	30	38.4811	4.42	5	82.837	5.07	6
PDLI1_HUMAN	329	36049	RecName: Full=PDZ and LIM domain protein 1; AltName: Full=Elfin; AltName: Full=LIM domain protein CLP-36; AltName: Full=C-terminal LIM domain protein 1;	26.14	16
RM54_HUMAN	138	15809.2	RecName: Full=39S ribosomal protein L54, mitochondrial; Short=L54mt; Short=MRP-L54; Flags: Precursor;	26.09	3
Q9Y262	564	66684.4	Eukaryotic translation initiation factor 3 subunit L OS=Homo sapiens GN=EIF3L PE=1 SV=1 - [EIF3L_HUMAN]	26.06	28																												70.2981	5.14	2	66.0301	16.67	6	239.921	26.06	12	11.3681	4.79	2	25.81	2.3	1	21.2654	0
RGS10_HUMAN	173	20223	RecName: Full=Regulator of G-protein signaling 10; Short=RGS10;	26.01	4
GDIR1_HUMAN	204	23192.7	RecName: Full=Rho GDP-dissociation inhibitor 1; Short=Rho GDI 1; AltName: Full=Rho-GDI alpha;	25.98	12
IMA2_HUMAN	529	57825.9	RecName: Full=Importin subunit alpha-2; AltName: Full=Karyopherin subunit alpha-2; AltName: Full=SRP1-alpha; AltName: Full=RAG cohort protein 1;	25.9	20																																					52.556	18.15	7	212.274	25.9	11
COR1A_HUMAN	461	50993.8	RecName: Full=Coronin-1A; AltName: Full=Coronin-like protein p57; AltName: Full=Coronin-like protein A; Short=Clipin-A; AltName: Full=Tryptophan aspartate-containing coat protein; Short=TACO;	25.81	34													14.1813	3.47	1	29.47	3.47	1				25.01	3.47	1							9.18847	9.76	2	49.32	9.76	2	67.2255	13.23	3	125.099	23.64	9	18.6095	9.76
RL1D1_HUMAN	490	54938.9	RecName: Full=Ribosomal L1 domain-containing protein 1; AltName: Full=Cellular senescence-inhibited gene protein; AltName: Full=Protein PBK1; AltName: Full=CATX-11;	25.71	25																			12.2795	2.65	1	36.25	2.65	1	12.6267	2.65	1	69.44	2.65	1	56.4872	13.06	4	75.0015	25.71	11							9.19639	2.65
SRP09_HUMAN	86	10105.1	RecName: Full=Signal recognition particle 9 kDa protein; Short=SRP9;	25.58	3	22.906	12.79	1	143.018	25.58	2
PRKRA_HUMAN	313	34382.5	RecName: Full=Interferon-inducible double stranded RNA-dependent protein kinase activator A; AltName: Full=Protein kinase, interferon-inducible double stranded RNA-dependent activator; AltName: Full=Protein activator of the interferon-induced protein kinase; AltName: Full=PKR-associated protein X; AltName: Full=PKR-associating protein X;	25.56	10
RAC1_HUMAN	192	21436.2	RecName: Full=Ras-related C3 botulinum toxin substrate 1; AltName: Full=p21-Rac1; AltName: Full=Ras-like protein TC25; AltName: Full=Cell migration-inducing gene 5 protein; Flags: Precursor;	25.52	11
EIF3A_HUMAN	1382	166468	RecName: Full=Eukaryotic translation initiation factor 3 subunit A; Short=eIF3a; AltName: Full=Eukaryotic translation initiation factor 3 subunit 10; AltName: Full=eIF-3-theta; AltName: Full=eIF3 p167; AltName: Full=eIF3 p180; AltName: Full=eIF3 p185;	25.4	55	3.97242	0					16.1597	0					229.96	10.78	11	370.647	22.72	33	38.755	4.05	4	57.5689	5.79	7
PCNA_HUMAN	261	28750.3	RecName: Full=Proliferating cell nuclear antigen; Short=PCNA; AltName: Full=Cyclin;	25.29	12
XRN2_HUMAN	950	108513	RecName: Full=5'-3' exoribonuclease 2; EC=3.1.13.-; AltName: Full=DHM1-like protein; Short=DHP protein;	25.26	40							13.134	2.53	2	39.27	2.53	2	22.5453	7.26	5	34.1024	8.74	6	80.7126	14.42	8	190.535	18.32	11	20.8591	1.58	1	50.17	3.47	2	14.3643	1.58	1	42.54	2.84	2
PDIP3_HUMAN	421	46060.5	RecName: Full=Polymerase delta-interacting protein 3; AltName: Full=46 kDa DNA polymerase delta interaction protein; AltName: Full=p46;	25.18	21																			10.7101	0																							32.7926	22.57
SYNC_HUMAN	548	62902.5	RecName: Full=Asparaginyl-tRNA synthetase, cytoplasmic; EC=6.1.1.22; AltName: Full=Asparagine--tRNA ligase; Short=AsnRS;	25.18	19																															55.8249	14.78	6	194.359	25.18	11	8.12455	2.55	1	0	2.55	1	7.33632	0
NP1L4_HUMAN	375	42796.9	RecName: Full=Nucleosome assembly protein 1-like 4; AltName: Full=Nucleosome assembly protein 2; Short=NAP2;	25.07	10																																					34.2884	14.93	3	119.752	25.07	6
DHX30_HUMAN	1194	133855	RecName: Full=Putative ATP-dependent RNA helicase DHX30; EC=3.6.1.-; AltName: Full=DEAH box protein 30;	25.04	61							23.3142	0.92	1	47.9715	3.85	3	112.224	12.31	11	237.175	21.52	22	88.0299	5.86	5	161.255	14.15	12	24.3282	2.76	2	80.5373	5.28	5
GLYM_HUMAN	504	55957.7	RecName: Full=Serine hydroxymethyltransferase, mitochondrial; Short=SHMT; Short=Serine methylase; EC=2.1.2.1; AltName: Full=Glycine hydroxymethyltransferase; Flags: Precursor;	25	31																															9.47023	2.78	1	43.27	4.56	2	60.4102	15.67	5	294.074	25	10	38.3032	13.1
Q92979	244	26703.2	Probable ribosome biogenesis protein NEP1 OS=Homo sapiens GN=EMG1 PE=1 SV=4 - [NEP1_HUMAN]	25	26
SOSSC_HUMAN	104	11417.8	RecName: Full=SOSS complex subunit C; AltName: Full=Sensor of single-strand DNA complex subunit C; AltName: Full=Sensor of ssDNA subunit C; Short=SOSS-C; AltName: Full=Single-stranded DNA-binding protein-interacting protein 1; Short=SSB-interacting protein 1; Short=hSSBIP1;	25	5
EIF3B_HUMAN	814	92423.8	RecName: Full=Eukaryotic translation initiation factor 3 subunit B; Short=eIF3b; AltName: Full=Eukaryotic translation initiation factor 3 subunit 9; AltName: Full=eIF-3-eta; AltName: Full=eIF3 p116; AltName: Full=eIF3 p110; AltName: Full=Prt1 homolog; Short=hPrt1;	24.94	36													21.2291	3.81	2	57.4	5.04	4	79.0867	16.71	8	243.499	24.94	16	19.9436	2.09	1	53.8893	6.27	4	10.0285	0		29.26	1.11	1
NHP2_HUMAN	153	17189.9	RecName: Full=H/ACA ribonucleoprotein complex subunit 2; AltName: Full=snoRNP protein NHP2; AltName: Full=Nucleolar protein family A member 2;	24.84	9
O43324	174	19798.3	Eukaryotic translation elongation factor 1 epsilon-1 OS=Homo sapiens GN=EEF1E1 PE=1 SV=1 - [MCA3_HUMAN]	24.71	14				40.35	5.75	1
P40937	340	38472.2	Replication factor C subunit 5 OS=Homo sapiens GN=RFC5 PE=1 SV=1 - [RFC5_HUMAN]	24.71	11
PTBP1_HUMAN	531	57185.6	RecName: Full=Polypyrimidine tract-binding protein 1; Short=PTB; AltName: Full=Heterogeneous nuclear ribonucleoprotein I; Short=hnRNP I; AltName: Full=57 kDa RNA-binding protein PPTB-1;	24.67	22																			11.8485	0														0	3.01	1	82.8069	14.88	5	418.851	24.67	9	8.87392	0
ZN593_HUMAN	134	15189.7	RecName: Full=Zinc finger protein 593; AltName: Full=Zinc finger protein T86;	24.63	6
HNRPC_HUMAN	306	33649.5	RecName: Full=Heterogeneous nuclear ribonucleoproteins C1/C2; Short=hnRNP C1 / hnRNP C2;	24.51	23
STRBP_HUMAN	672	73605.9	RecName: Full=Spermatid perinuclear RNA-binding protein;	24.4	26													11.3291	0					18.9378	2.08	1	28.91	4.91	3	93.21	10.71	5	191.047	20.83	12	17.6183	0		26.9	3.57	2	13.1117	0		34.05	2.98	2
SRP54_HUMAN	504	55668.3	RecName: Full=Signal recognition particle 54 kDa protein; Short=SRP54;	24.4	15																															13.7773	0					49.4156	18.85	6	213.186	24.4	9
SET_HUMAN	290	33468.7	RecName: Full=Protein SET; AltName: Full=Phosphatase 2A inhibitor I2PP2A; Short=I-2PP2A; AltName: Full=Template-activating factor I; Short=TAF-I; AltName: Full=HLA-DR-associated protein II; AltName: Full=PHAPII; AltName: Full=Inhibitor of granzyme A-activated DNase; Short=IGAAD;	24.14	17
MCM3_HUMAN	808	90924	RecName: Full=DNA replication licensing factor MCM3; AltName: Full=DNA polymerase alpha holoenzyme-associated protein P1; AltName: Full=RLF subunit beta; AltName: Full=P102 protein; AltName: Full=P1-MCM3;	24.13	34	7.52757	0											12.4592	0		41.26	0.99	1	49.6615	6.81	3	197.517	14.98	9	33.72	8.04	4	58.0155	10.4	8	15.1809	2.48	1	30.9917	5.45	3	10.0756	0		0	1.86	1
ML12A_HUMAN	171	19781.5	RecName: Full=Myosin regulatory light chain 12A; AltName: Full=Myosin regulatory light chain MRLC3; AltName: Full=Myosin regulatory light chain 2, nonsarcomeric; AltName: Full=Myosin RLC; AltName: Full=MLC-2B;	23.98	12
TERA_HUMAN	806	89265.7	RecName: Full=Transitional endoplasmic reticulum ATPase; Short=TER ATPase; AltName: Full=15S Mg(2+)-ATPase p97 subunit; AltName: Full=Valosin-containing protein; Short=VCP;	23.95	53													38.639	7.2	4	173.837	11.29	7	47.6571	12.66	7	203.25	13.77	8	53.1775	15.63	8	286.2	17.74	10	15.421	2.11	1	49.7738	3.1	2				29.8	1.61	1
Q3LI64	71	7273.84	Keratin-associated protein 6-1 OS=Homo sapiens GN=KRTAP6-1 PE=2 SV=1 - [KRA61_HUMAN]	23.94	1
MRT4_HUMAN	239	27542.9	RecName: Full=mRNA turnover protein 4 homolog;	23.85	7
CPSF5_HUMAN	227	26210.7	RecName: Full=Cleavage and polyadenylation specificity factor subunit 5; AltName: Full=Cleavage and polyadenylation specificity factor 25 kDa subunit; Short=CPSF 25 kDa subunit; AltName: Full=Pre-mRNA cleavage factor Im 25 kDa subunit; AltName: Full=Nucleoside diphosphate-linked moiety X motif 21; Short=Nudix motif 21;	23.79	12
ARHG2_HUMAN	986	111473	RecName: Full=Rho guanine nucleotide exchange factor 2; AltName: Full=Guanine nucleotide exchange factor H1; Short=GEF-H1; AltName: Full=Microtubule-regulated Rho-GEF; AltName: Full=Proliferating cell nucleolar antigen p40;	23.73	38							23.5583	2.43	2	77.0239	3.45	3	17.5233	2.43	2	84.0542	4.56	4	76.0892	11.16	7	247.026	22.82	16	14.1502	3.45	2	77.2639	3.45	2
Q9BVP2	549	61954.4	Guanine nucleotide-binding protein-like 3 OS=Homo sapiens GN=GNL3 PE=1 SV=2 - [GNL3_HUMAN]	23.68	39																27.84	6.74	3				22.29	3.46	2	32.1466	9.11	3	109.961	12.39	5	67.4005	15.12	7	166.462	21.68	11	18.2888	4.74	2	67.3681	10.56	4
TIF1B_HUMAN	835	88493.4	RecName: Full=Transcription intermediary factor 1-beta; Short=TIF1-beta; AltName: Full=Tripartite motif-containing protein 28; AltName: Full=Nuclear corepressor KAP-1; AltName: Full=KRAB-associated protein 1; Short=KAP-1; AltName: Full=KRAB-interacting protein 1; Short=KRIP-1; AltName: Full=RING finger protein 96;	23.59	43													14.5618	4.19	2	36.56	5.15	3	56.4891	18.08	8	262.777	22.63	12	27.4908	8.38	4	94.0323	12.46	7	9.42458	2.04	1	24.27	2.99	2	9.85216	2.04	1	25.28	2.04	1
H13_HUMAN	221	22336.3	RecName: Full=Histone H1.3; AltName: Full=Histone H1c;	23.53	51							10.4808	0					22.2045	0											9.56386	0					10.4476	0											8.05899	5.88
PSA2_HUMAN	234	25882.3	RecName: Full=Proteasome subunit alpha type-2; EC=3.4.25.1; AltName: Full=Proteasome component C3; AltName: Full=Macropain subunit C3; AltName: Full=Multicatalytic endopeptidase complex subunit C3;	23.5	8
RRBP1_HUMAN	1410	152381	RecName: Full=Ribosome-binding protein 1; AltName: Full=Ribosome receptor protein; AltName: Full=180 kDa ribosome receptor homolog; AltName: Full=ES/130-related protein;	23.48	53							43.5396	5.39	5	129.365	5.39	5	153.207	20	19	605.907	23.48	24
SSF1_HUMAN	473	53160.8	RecName: Full=Suppressor of SWI4 1 homolog; Short=Ssf-1; AltName: Full=Peter Pan homolog;	23.47	12																															45.0247	20.08	5	192.294	23.47	7
H2AZ_HUMAN	128	13544.6	RecName: Full=Histone H2A.Z; Short=H2A/z;	23.44	14	20.9237	7.03	1	20.2649	12.5	2
CAZA1_HUMAN	286	32902.3	RecName: Full=F-actin-capping protein subunit alpha-1; AltName: Full=CapZ alpha-1;	23.43	8
RCD1_HUMAN	299	33609.9	RecName: Full=Cell differentiation protein RCD1 homolog; Short=Rcd-1;	23.41	10
6PGD_HUMAN	483	53106	RecName: Full=6-phosphogluconate dehydrogenase, decarboxylating; EC=1.1.1.44;	23.4	13																																											45.0081	17.39
Q9UNX4	943	106032	WD repeat-containing protein 3 OS=Homo sapiens GN=WDR3 PE=1 SV=1 - [WDR3_HUMAN]	23.33	35										24.59	1.17	1	20.6596	3.29	2	64.661	3.82	3	86.2772	19.41	13	295.64	21.74	16
O43169	146	16322	Cytochrome b5 type B OS=Homo sapiens GN=CYB5B PE=1 SV=2 - [CYB5B_HUMAN]	23.29	1
EBP2_HUMAN	306	34830.4	RecName: Full=Probable rRNA-processing protein EBP2; AltName: Full=EBNA1-binding protein 2; AltName: Full=Nucleolar protein p40;	23.2	7
BUB3_HUMAN	328	37131.2	RecName: Full=Mitotic checkpoint protein BUB3;	23.17	12
AN32E_HUMAN	268	30673.8	RecName: Full=Acidic leucine-rich nuclear phosphoprotein 32 family member E; AltName: Full=LANP-like protein; Short=LANP-L;	23.13	9
P11021	654	72288.4	78 kDa glucose-regulated protein OS=Homo sapiens GN=HSPA5 PE=1 SV=2 - [GRP78_HUMAN]	23.09	50																28.9	1.68	1				46.11	2.45	1	59.0102	16.97	8	252.844	19.11	9	34.3622	14.98	7	151.15	14.98	7	22.6831	7.03	3	107.875	9.33	4	13.313	4.13
MDHC_HUMAN	334	36403	RecName: Full=Malate dehydrogenase, cytoplasmic; EC=1.1.1.37; AltName: Full=Cytosolic malate dehydrogenase;	23.05	11
TRM6_HUMAN	497	55764.3	RecName: Full=tRNA (adenine-N(1)-)-methyltransferase non-catalytic subunit TRM6; AltName: Full=tRNA(m1A58)-methyltransferase subunit TRM6; Short=tRNA(m1A58)MTase subunit TRM6;	22.94	19																									8.42485	0					42.381	14.08	5	107.259	22.94	9	21.9305	2.01	1	44.99	5.03	3
PTN6_HUMAN	595	67519.1	RecName: Full=Tyrosine-protein phosphatase non-receptor type 6; EC=3.1.3.48; AltName: Full=Protein-tyrosine phosphatase 1C; Short=PTP-1C; AltName: Full=Hematopoietic cell protein-tyrosine phosphatase; AltName: Full=SH-PTP1; AltName: Full=Protein-tyrosine phosphatase SHP-1;	22.86	24																									9.17882	0					68.0964	14.62	6	228.412	22.86	11	11.3693	5.55	2	32.61	5.55	2
P29692	281	31102.8	Elongation factor 1-delta OS=Homo sapiens GN=EEF1D PE=1 SV=5 - [EF1D_HUMAN]	22.78	14
TXD17_HUMAN	123	13931.8	RecName: Full=Thioredoxin domain-containing protein 17; AltName: Full=Thioredoxin-like protein 5; AltName: Full=14 kDa thioredoxin-related protein; AltName: Full=TRP14; AltName: Full=Protein 42-9-9;	22.76	3	4.6088	0		0	11.38	1
PACAP_HUMAN	189	20681.2	RecName: Full=Proapoptotic caspase adapter protein; Short=PACAP; Flags: Precursor;	22.75	10
O60841	1220	138742	Eukaryotic translation initiation factor 5B OS=Homo sapiens GN=EIF5B PE=1 SV=4 - [IF2P_HUMAN]	22.7	26																394.025	22.7	23				28.8406	2.95	3
UBA1_HUMAN	1058	117774	RecName: Full=Ubiquitin-like modifier-activating enzyme 1; AltName: Full=Ubiquitin-activating enzyme E1; AltName: Full=Protein A1S9;	22.59	69							18.233	4.44	3	60.5824	5.86	4	51.6814	8.79	6	215.165	12.48	9	102.713	17.01	12	413.165	22.59	17	40.7981	9.07	6	178.544	10.11	7	19.9228	4.54	3	59.7371	2.84	2	9.83271	0					9.65854	0
CDK4_HUMAN	303	33708.4	RecName: Full=Cell division protein kinase 4; EC=2.7.11.22; AltName: Full=Cyclin-dependent kinase 4; AltName: Full=PSK-J3;	22.44	6
Q13243	272	31245.3	Splicing factor, arginine/serine-rich 5 OS=Homo sapiens GN=SFRS5 PE=1 SV=1 - [SFRS5_HUMAN]	22.43	13										21.27	3.31	1				20.77	3.31	1										35.7697	8.82	2
SPTB2_HUMAN	2364	274439	RecName: Full=Spectrin beta chain, brain 1; AltName: Full=Spectrin, non-erythroid beta chain 1; AltName: Full=Beta-II spectrin; AltName: Full=Fodrin beta chain;	22.42	92							178.907	11.55	19	861.458	19.2	37	128.845	7.49	12	427.351	10.32	20	15.5287	0					10.4318	0		31.45	0.42	1	24.2149	0								25.99	0.42	1	7.45733	0
CC124_HUMAN	223	25819.6	RecName: Full=Coiled-coil domain-containing protein 124;	22.42	7
IQGA1_HUMAN	1657	189134	RecName: Full=Ras GTPase-activating-like protein IQGAP1; AltName: Full=p195;	22.39	42							21.1956	0					142.006	14.18	14	429.158	21.48	24	23.3515	1.99	2	24.64	1.99	2	11.0573	0											8.53642	0					7.82754	0
EXOSX_HUMAN	885	100768	RecName: Full=Exosome component 10; AltName: Full=Polymyositis/scleroderma autoantigen 2; AltName: Full=Autoantigen PM/Scl 2; AltName: Full=Polymyositis/scleroderma autoantigen 100 kDa; Short=PM/Scl-100; AltName: Full=P100 polymyositis-scleroderma overlap syndrome-associated autoantigen;	22.37	60							17.1843	3.39	2	48.8438	4.07	3	34.8392	8.25	5	72.8284	8.14	6	69.4205	6.21	4	159.112	17.74	11	39.6688	10.62	6	99.5644	9.72	6	16.5119	5.08	3	32.01	4.86	3	17.2247	2.03	1				11.5605	3.05
ABCE1_HUMAN	599	67271	RecName: Full=ATP-binding cassette sub-family E member 1; AltName: Full=RNase L inhibitor; AltName: Full=Ribonuclease 4 inhibitor; Short=RNS4I; AltName: Full=2'-5'-oligoadenylate-binding protein; AltName: Full=HuHP68;	22.2	33													11.8439	2.67	1	26.93	4.67	2							22.845	4.84	2	27.13	4.84	2	68.3802	15.69	7	262.155	22.2	11	11.8131	5.51	2	47.9216	7.51	3
NMT1_HUMAN	496	56769.9	RecName: Full=Glycylpeptide N-tetradecanoyltransferase 1; EC=2.3.1.97; AltName: Full=Peptide N-myristoyltransferase 1; AltName: Full=Myristoyl-CoA:protein N-myristoyltransferase 1; Short=NMT 1; Short=Type I N-myristoyltransferase;	22.18	19																															41.8616	17.14	5	203.38	22.18	7	18.1847	5.44	2	69.3737	14.31	5
KHDR1_HUMAN	443	48197.2	RecName: Full=KH domain-containing, RNA-binding, signal transduction-associated protein 1; AltName: Full=p21 Ras GTPase-activating protein-associated p62; AltName: Full=GAP-associated tyrosine phosphoprotein p62; AltName: Full=Src-associated in mitosis 68 kDa protein; Short=Sam68; AltName: Full=p68;	22.12	13																															21.8444	10.84	3	66.7865	22.12	5
SEPT6_HUMAN	434	49685.3	RecName: Full=Septin-6;	22.12	10																																					28.5535	11.29	2	103.905	17.51	5
CKAP5_HUMAN	2032	225352	RecName: Full=Cytoskeleton-associated protein 5; AltName: Full=Colonic and hepatic tumor over-expressed protein; AltName: Full=Ch-TOG protein;	21.95	97							166.036	8.07	13	308.851	17.27	29	159.92	9.55	15	296.324	16.14	28	55.6023	2.26	3	37.8509	4.97	8	9.74011	0		26.52	0.59	1	16.4283	0					9.8958	0					7.87838	0
SPTA2_HUMAN	2472	284364	RecName: Full=Spectrin alpha chain, brain; AltName: Full=Spectrin, non-erythroid alpha chain; AltName: Full=Alpha-II spectrin; AltName: Full=Fodrin alpha chain;	21.93	93	4.62401	0					187.979	11.85	21	501.868	18.69	35	118.759	9.14	15	309.99	11.17	20	24.7679	0		26.73	0.85	2	22.1025	0					17.3072	0											10.4184	0
EIF3G_HUMAN	320	35588.9	RecName: Full=Eukaryotic translation initiation factor 3 subunit G; Short=eIF3g; AltName: Full=Eukaryotic translation initiation factor 3 subunit 4; AltName: Full=eIF-3-delta; AltName: Full=Eukaryotic translation initiation factor 3 RNA-binding subunit; Short=eIF-3 RNA-binding subunit; AltName: Full=eIF3 p44; AltName: Full=eIF3 p42;	21.88	7	3.91339	0
SPF27_HUMAN	225	26115	RecName: Full=Pre-mRNA-splicing factor SPF27; AltName: Full=Spliceosome-associated protein SPF 27; AltName: Full=Breast carcinoma-amplified sequence 2; AltName: Full=DNA amplified in mammary carcinoma 1 protein;	21.78	10
SFRS9_HUMAN	221	25526.4	RecName: Full=Splicing factor, arginine/serine-rich 9; AltName: Full=Pre-mRNA-splicing factor SRp30C;	21.72	5
SNUT1_HUMAN	800	90200.3	RecName: Full=U4/U6.U5 tri-snRNP-associated protein 1; AltName: Full=U4/U6.U5 tri-snRNP-associated 110 kDa protein; AltName: Full=Squamous cell carcinoma antigen recognized by T cells 1; Short=SART-1; Short=hSART-1; Short=hSnu66; AltName: Allergen=Hom s 1;	21.63	21													11.7208	0					75.9741	17.75	8	239.322	21.63	11	13.2023	3.88	2
SNRPA_HUMAN	282	31259.2	RecName: Full=U1 small nuclear ribonucleoprotein A; Short=U1 snRNP protein A; Short=U1A protein; Short=U1-A;	21.63	6
CA057_HUMAN	190	20700.1	RecName: Full=Nucleoside-triphosphatase C1orf57; Short=NTPase; EC=3.6.1.15; AltName: Full=Nucleoside triphosphate phosphohydrolase;	21.58	7
RM40_HUMAN	206	24475.2	RecName: Full=39S ribosomal protein L40, mitochondrial; Short=L40mt; Short=MRP-L40; AltName: Full=Nuclear localization signal-containing protein deleted in velocardiofacial syndrome; AltName: Full=Up-regulated in metastasis; Flags: Precursor;	21.36	6
RM11_HUMAN	192	20670.4	RecName: Full=39S ribosomal protein L11, mitochondrial; Short=L11mt; Short=MRP-L11; Flags: Precursor;	21.35	7
SAHH_HUMAN	432	47685.2	RecName: Full=Adenosylhomocysteinase; Short=AdoHcyase; EC=3.3.1.1; AltName: Full=S-adenosyl-L-homocysteine hydrolase;	21.3	19	5.05426	0																	10.0749	0																							8.94344	8.33
PGAM1_HUMAN	254	28785.8	RecName: Full=Phosphoglycerate mutase 1; EC=5.4.2.1; EC=5.4.2.4; EC=3.1.3.13; AltName: Full=Phosphoglycerate mutase isozyme B; Short=PGAM-B; AltName: Full=BPG-dependent PGAM 1;	21.26	10
H15_HUMAN	226	22566.5	RecName: Full=Histone H1.5; AltName: Full=Histone H1a;	21.24	42	5.66722	0					8.45055	0		0	5.31	1
CD043_HUMAN	203	23849.4	RecName: Full=UPF0534 protein C4orf43;	21.18	8
PSA6_HUMAN	246	27381.8	RecName: Full=Proteasome subunit alpha type-6; EC=3.4.25.1; AltName: Full=Proteasome iota chain; AltName: Full=Macropain iota chain; AltName: Full=Multicatalytic endopeptidase complex iota chain; AltName: Full=27 kDa prosomal protein; AltName: Full=PROS-27; AltName: Full=p27K;	21.14	15
PRDX3_HUMAN	256	27675.2	RecName: Full=Thioredoxin-dependent peroxide reductase, mitochondrial; EC=1.11.1.15; AltName: Full=Peroxiredoxin-3; AltName: Full=PRX III; AltName: Full=Antioxidant protein 1; Short=AOP-1; AltName: Full=Protein MER5 homolog; AltName: Full=HBC189; Flags: Precursor;	21.09	4
SMC1A_HUMAN	1233	143144	RecName: Full=Structural maintenance of chromosomes protein 1A; AltName: Full=SMC1alpha protein; AltName: Full=Sb1.8;	21.01	33							11.0192	0					103.593	10.38	10	191.485	17.84	21							18.0516	0		0	0.65	1	17.2875	0					13.6702	0					11.8928	0
PSD13_HUMAN	376	42891.1	RecName: Full=26S proteasome non-ATPase regulatory subunit 13; AltName: Full=26S proteasome regulatory subunit S11; AltName: Full=26S proteasome regulatory subunit p40.5;	21.01	10
PIN1_HUMAN	163	18232	RecName: Full=Peptidyl-prolyl cis-trans isomerase NIMA-interacting 1; EC=5.2.1.8; AltName: Full=Rotamase Pin1; AltName: Full=PPIase Pin1;	20.86	3
PM14_HUMAN	125	14575.6	RecName: Full=Pre-mRNA branch site protein p14; AltName: Full=SF3B 14 kDa subunit;	20.8	10	11.0957	20.8	2	107.048	20.8	2
SRP68_HUMAN	627	70685.6	RecName: Full=Signal recognition particle 68 kDa protein; Short=SRP68;	20.73	25							12.6384	2.55	1	36.7989	4.63	2				28.6131	3.51	2	11.8963	6.38	2	29.8	2.55	1	45.0818	12.12	6	190.291	15.47	9	12.2766	2.07	1	26.48	2.07	1
P31943	449	49198.4	Heterogeneous nuclear ribonucleoprotein H OS=Homo sapiens GN=HNRNPH1 PE=1 SV=4 - [HNRH1_HUMAN]	20.71	31																47.37	3.79	1																31.72	3.79	1	14.0616	10.24	3	69.2082	12.69	4	36.2349	18.26
IMP3_HUMAN	184	21836.6	RecName: Full=U3 small nucleolar ribonucleoprotein protein IMP3; Short=U3 snoRNP protein IMP3; AltName: Full=BRMS2;	20.65	9
HSP74_HUMAN	840	94271.2	RecName: Full=Heat shock 70 kDa protein 4; AltName: Full=Heat shock 70-related protein APG-2; AltName: Full=HSP70RY;	20.6	22																			61.4854	17.14	10	277.32	17.98	11				20.76	1.07	1
CAPZB_HUMAN	277	31330.8	RecName: Full=F-actin-capping protein subunit beta; AltName: Full=CapZ beta;	20.58	7
ZCHC3_HUMAN	404	43590.9	RecName: Full=Zinc finger CCHC domain-containing protein 3;	20.54	16																																											35.7658	13.86
RPAC1_HUMAN	346	39225	RecName: Full=DNA-directed RNA polymerases I and III subunit RPAC1; Short=RNA polymerases I and III subunit AC1; Short=DNA-directed RNA polymerase I subunit C; AltName: Full=DNA-directed RNA polymerases I and III 40 kDa polypeptide; Short=RPA40; AltName: Full=RPC40; AltName: Full=AC40; AltName: Full=RPA39;	20.52	8
HAP28_HUMAN	181	20617.6	RecName: Full=28 kDa heat- and acid-stable phosphoprotein; AltName: Full=PDGF-associated protein; Short=PAP; AltName: Full=PDGFA-associated protein 1; Short=PAP1;	20.44	12
BODG_HUMAN	387	44686.5	RecName: Full=Gamma-butyrobetaine dioxygenase; EC=1.14.11.1; AltName: Full=Gamma-butyrobetaine,2-oxoglutarate dioxygenase; AltName: Full=Gamma-butyrobetaine hydroxylase; Short=Gamma-BBH;	20.41	10
Q9BQ67	446	49388.2	Glutamate-rich WD repeat-containing protein 1 OS=Homo sapiens GN=GRWD1 PE=1 SV=1 - [GRWD1_HUMAN]	20.4	19																												28.16	3.59	1				0	3.59	1	14.9544	10.31	3	108.259	10.31	3	24.5088	13.68
RUVB1_HUMAN	456	50196.3	RecName: Full=RuvB-like 1; EC=3.6.1.-; AltName: Full=49 kDa TATA box-binding protein-interacting protein; Short=49 kDa TBP-interacting protein; AltName: Full=TIP49a; AltName: Full=Pontin 52; AltName: Full=Nuclear matrix protein 238; Short=NMP 238; AltName: Full=54 kDa erythrocyte cytosolic protein; Short=ECP-54; AltName: Full=TIP60-associated protein 54-alpha; Short=TAP54-alpha; AltName: Full=INO…	20.39	17													11.1855	0																							50.0873	10.53	3	133.594	20.39	7	16.5025	9.43
RPA34_HUMAN	510	54951.4	RecName: Full=DNA-directed RNA polymerase I subunit RPA34; AltName: Full=RNA polymerase I-associated factor PAF49; AltName: Full=Anti-sense to ERCC-1 protein; Short=ASE-1; AltName: Full=CD3-epsilon-associated protein; Short=CD3E-associated protein; Short=CAST; AltName: Full=A34.5;	20.39	9																									27.503	17.65	4	89.6104	20.39	5
ROA3_HUMAN	378	39570.6	RecName: Full=Heterogeneous nuclear ribonucleoprotein A3; Short=hnRNP A3;	20.37	11
HNRPR_HUMAN	633	70899.2	RecName: Full=Heterogeneous nuclear ribonucleoprotein R; Short=hnRNP R;	20.22	32							8.79884	0					13.6202	0		41.6345	3.16	2				41.53	2.05	1	39.6336	9.32	4	138.783	18.8	9	28.9938	4.11	2	71.5862	8.69	5	9.88611	0		53.2433	5.21	3
NPM3_HUMAN	178	19331.4	RecName: Full=Nucleoplasmin-3;	20.22	9
P47914	159	17741.1	60S ribosomal protein L29 OS=Homo sapiens GN=RPL29 PE=1 SV=2 - [RL29_HUMAN]	20.13	31										34.21	9.43	1				28.82	9.43	1				32.14	9.43	1				35.78	9.43	1	9.71777	9.43	1	33.29	9.43	1				37.81	9.43	1	7.21556	9.43
PSB3_HUMAN	205	22933.5	RecName: Full=Proteasome subunit beta type-3; EC=3.4.25.1; AltName: Full=Proteasome theta chain; AltName: Full=Proteasome chain 13; AltName: Full=Proteasome component C10-II;	20	11
ACTBL_HUMAN	376	41976	RecName: Full=Beta-actin-like protein 2; AltName: Full=Kappa-actin;	19.95	54	4.89045	4.26	1	52.16	4.26	1	22.8476	0		25.38	11.17	3	20.1138	0		23.5	8.51	3	10.4905	4.26	1	48.7925	6.38	2	12.3423	4.26	1	34.16	6.38	2	16.7295	4.26	1	35.05	7.98	2	17.3397	4.26	1	45.4	4.26	1	36.0958	4.26
CS043_HUMAN	176	18408.2	RecName: Full=Uncharacterized protein C19orf43;	19.89	2	4.18164	0
TALDO_HUMAN	337	37516.5	RecName: Full=Transaldolase; EC=2.2.1.2;	19.88	12
KC1A_HUMAN	337	38889.9	RecName: Full=Casein kinase I isoform alpha; Short=CKI-alpha; EC=2.7.11.1; AltName: Full=CK1;	19.88	7
PRKDC_HUMAN	4128	468788	RecName: Full=DNA-dependent protein kinase catalytic subunit; Short=DNA-PK catalytic subunit; Short=DNA-PKcs; EC=2.7.11.1; AltName: Full=DNPK1; AltName: Full=p460;	19.77	160	16.8113	0					283.145	10.08	28	895.147	15.46	50	235.404	8.6	24	651.679	12.43	41	80.8996	1.48	4	114.482	3.15	11	23.7581	0.41	1	43.97	0.41	1	20.6949	0					19.6101	0					7.804	0
PSA7_HUMAN	248	27869.6	RecName: Full=Proteasome subunit alpha type-7; EC=3.4.25.1; AltName: Full=Proteasome subunit RC6-1; AltName: Full=Proteasome subunit XAPC7;	19.76	10
Q15631	228	26166.8	Translin OS=Homo sapiens GN=TSN PE=1 SV=1 - [TSN_HUMAN]	19.74	5
DHX29_HUMAN	1369	155139	RecName: Full=ATP-dependent RNA helicase DHX29; EC=3.6.1.-; AltName: Full=DEAH box protein 29; AltName: Full=Nucleic acid helicase DDXx;	19.72	39							22.1675	1.97	2	59.6885	4.16	5	103.125	13.15	12	226.823	17.46	20	26.2305	0
STRAP_HUMAN	350	38414	RecName: Full=Serine-threonine kinase receptor-associated protein; AltName: Full=UNR-interacting protein; AltName: Full=WD-40 repeat protein PT-WD; AltName: Full=MAP activator with WD repeats;	19.71	10
EIF3H_HUMAN	352	39905.1	RecName: Full=Eukaryotic translation initiation factor 3 subunit H; Short=eIF3h; AltName: Full=Eukaryotic translation initiation factor 3 subunit 3; AltName: Full=eIF-3 gamma; AltName: Full=eIF3 p40 subunit;	19.6	9
DDX18_HUMAN	670	75359.4	RecName: Full=ATP-dependent RNA helicase DDX18; EC=3.6.1.-; AltName: Full=DEAD box protein 18; AltName: Full=Myc-regulated DEAD box protein; Short=MrDb;	19.55	25													17.5446	0		25.7	3.28	2	17.01	2.39	1				40.8198	8.51	3	95.3216	18.96	8	20.7188	1.79	1	38.77	4.93	3	17.0979	3.28	2	62.6624	3.28	2	10.3102	0
BXDC2_HUMAN	353	41374.9	RecName: Full=Brix domain-containing protein 2; AltName: Full=Ribosome biogenesis protein Brix;	19.55	7
RCL_HUMAN	174	19096.6	RecName: Full=Deoxyribonucleoside 5'-monophosphate N-glycosidase; EC=3.2.2.-; AltName: Full=c-Myc-responsive protein Rcl;	19.54	9
DHX15_HUMAN	795	90875.2	RecName: Full=Putative pre-mRNA-splicing factor ATP-dependent RNA helicase DHX15; EC=3.6.1.-; AltName: Full=DEAH box protein 15; AltName: Full=ATP-dependent RNA helicase #46;	19.5	63							20.4215	1.64	1	36.64	4.03	3	40.2142	6.29	4	63.3515	5.91	4	52.082	11.57	7	93.5824	13.08	8	59.7928	11.82	7	213.339	16.23	11	31.3534	6.67	4	126.374	10.69	7	23.1937	3.14	2	114.789	3.14	2
PFD5_HUMAN	154	17317	RecName: Full=Prefoldin subunit 5; AltName: Full=C-myc-binding protein Mm-1; AltName: Full=Myc modulator 1;	19.48	3
CALL3_HUMAN	149	16880	RecName: Full=Calmodulin-like protein 3; AltName: Full=Calmodulin-related protein NB-1; AltName: Full=CaM-like protein; Short=CLP;	19.46	3
TBL3_HUMAN	808	88978.5	RecName: Full=Transducin beta-like protein 3; AltName: Full=WD repeat-containing protein SAZD;	19.43	28													11.2179	0		27.32	1.61	1	25.175	3.71	2	46.6945	6.56	4	44.5811	14.73	7	145.609	17.45	9	16.404	1.98	1	41.2348	3.59	2
NOB1_HUMAN	412	46645.8	RecName: Full=RNA-binding protein NOB1; AltName: Full=Protein ART-4; AltName: Full=Phosphorylation regulatory protein HP-10;	19.42	11	14.8048	0																																									10.9077	9.47
TRM61_HUMAN	289	31361.9	RecName: Full=tRNA (adenine-N(1)-)-methyltransferase catalytic subunit TRMT61A; EC=2.1.1.36; AltName: Full=tRNA(m1A58)-methyltransferase subunit TRMT61A; Short=tRNA(m1A58)MTase subunit TRMT61A;	19.38	6
HNRPL_HUMAN	589	64092.4	RecName: Full=Heterogeneous nuclear ribonucleoprotein L; Short=hnRNP L;	19.35	8																															36.7293	11.71	3	89.2643	13.41	5
RFC1_HUMAN	1148	128175	RecName: Full=Replication factor C subunit 1; AltName: Full=Activator 1 subunit 1; AltName: Full=Replication factor C large subunit; AltName: Full=RF-C 140 kDa subunit; AltName: Full=Activator 1 140 kDa subunit; Short=A1 140 kDa subunit; AltName: Full=Activator 1 large subunit; AltName: Full=DNA-binding protein PO-GA;	19.34	49							27.8585	4.09	3	104.367	4.79	4	105.051	16.38	12	292.018	16.81	14	41.6297	7.32	6	174.521	9.49	8	8.96132	1.05	1	51.3251	1.05	1	9.58656	0
Q9NXV6	579	61016.8	CDKN2A-interacting protein OS=Homo sapiens GN=CDKN2AIP PE=1 SV=2 - [CARF_HUMAN]	19.34	12																24.97	2.25	1													25.8208	10.54	4	157.605	17.1	7
NUDC_HUMAN	331	38219.1	RecName: Full=Nuclear migration protein nudC; AltName: Full=Nuclear distribution protein C homolog;	19.34	10																																											8.84394	4.53
PRS4_HUMAN	440	49153.7	RecName: Full=26S protease regulatory subunit 4; AltName: Full=P26s4; AltName: Full=Proteasome 26S subunit ATPase 1;	19.32	9																																					42.0342	11.82	3	90.2624	16.59	5
PPIF_HUMAN	207	22026.2	RecName: Full=Peptidyl-prolyl cis-trans isomerase, mitochondrial; Short=PPIase; Short=Rotamase; EC=5.2.1.8; AltName: Full=Cyclophilin F; Flags: Precursor;	19.32	3
MCM2_HUMAN	904	101832	RecName: Full=DNA replication licensing factor MCM2; AltName: Full=Minichromosome maintenance protein 2 homolog; AltName: Full=Nuclear protein BM28;	19.25	32							9.97814	0					36.5351	4.98	4	74.3416	7.3	6	59.184	12.72	8	216.639	18.03	12	10.9779	1.55	1	40.8224	1.55	1
SF3B1_HUMAN	1304	145723	RecName: Full=Splicing factor 3B subunit 1; AltName: Full=Pre-mRNA-splicing factor SF3b 155 kDa subunit; Short=SF3b155; AltName: Full=Spliceosome-associated protein 155; Short=SAP 155;	19.25	19													163.903	19.25	17				26.4904	2.15	2
H1X_HUMAN	213	22473.5	RecName: Full=Histone H1x;	19.25	15
PSME2_HUMAN	239	27344.3	RecName: Full=Proteasome activator complex subunit 2; AltName: Full=Proteasome activator 28 subunit beta; Short=PA28beta; Short=PA28b; AltName: Full=Activator of multicatalytic protease subunit 2; AltName: Full=11S regulator complex subunit beta; Short=REG-beta;	19.25	6
EXOS7_HUMAN	291	31815.1	RecName: Full=Exosome complex exonuclease RRP42; EC=3.1.13.-; AltName: Full=Ribosomal RNA-processing protein 42; AltName: Full=Exosome component 7; AltName: Full=p8;	19.24	6
CAP1_HUMAN	475	51822.7	RecName: Full=Adenylyl cyclase-associated protein 1; Short=CAP 1;	19.16	9																																					32.8135	9.05	3	100.65	19.16	6
PSA4_HUMAN	261	29465.2	RecName: Full=Proteasome subunit alpha type-4; EC=3.4.25.1; AltName: Full=Proteasome component C9; AltName: Full=Macropain subunit C9; AltName: Full=Multicatalytic endopeptidase complex subunit C9; AltName: Full=Proteasome subunit L;	19.16	6
GPTC4_HUMAN	446	50350.8	RecName: Full=G patch domain-containing protein 4;	19.06	12							9.71371	0																							34.1002	13.68	4	174.425	14.8	4	9.97468	2.47	1	34.29	2.47	1
BT3L4_HUMAN	158	17260	RecName: Full=Transcription factor BTF3 homolog 4; AltName: Full=Basic transcription factor 3-like 4;	18.99	2
EIF3C_HUMAN	913	105278	RecName: Full=Eukaryotic translation initiation factor 3 subunit C; Short=eIF3c; AltName: Full=Eukaryotic translation initiation factor 3 subunit 8; AltName: Full=eIF3 p110;	18.95	45							11.1259	1.75	1	87.2656	2.63	2	28.5528	4.38	3	53.7381	8.76	7	69.457	9.75	8	286.963	17.85	17	20.8451	1.75	1	94.0555	6.13	5							9.71094	0
HNRPG_HUMAN	391	42306.3	RecName: Full=Heterogeneous nuclear ribonucleoprotein G; Short=hnRNP G; AltName: Full=RNA-binding motif protein, X chromosome; AltName: Full=Glycoprotein p43; Contains: RecName: Full=Heterogeneous nuclear ribonucleoprotein G, N-terminally processed;	18.93	19																																											15.2612	6.91
NSUN2_HUMAN	767	86415.8	RecName: Full=tRNA (cytosine-5-)-methyltransferase NSUN2; EC=2.1.1.29; AltName: Full=NOL1/NOP2/Sun domain family member 2; AltName: Full=tRNA (cytosine-5-)-methyltransferase; AltName: Full=tRNA methyltransferase 4 homolog; Short=hTrm4; AltName: Full=Substrate of AIM1/Aurora kinase B;	18.9	26													13.9771	2.35	1	31.8677	3.65	2	45.1644	12.26	6	105.986	16.43	10	12.8338	3.78	2	49.59	3.78	2				45.81	3.78	2
RU1C_HUMAN	159	17381.2	RecName: Full=U1 small nuclear ribonucleoprotein C; Short=U1 snRNP protein C; Short=U1C protein; Short=U1-C;	18.87	6
MYH9_HUMAN	1960	226392	RecName: Full=Myosin-9; AltName: Full=Myosin heavy chain 9; AltName: Full=Myosin heavy chain, non-muscle IIa; AltName: Full=Non-muscle myosin heavy chain IIa; Short=NMMHC II-a; Short=NMMHC-IIA; AltName: Full=Cellular myosin heavy chain, type A; AltName: Full=Non-muscle myosin heavy chain A; Short=NMMHC-A;	18.83	65							134.248	10.97	15	522.283	16.07	25	89.018	8.47	10	297.397	11.38	15													9.10153	0					9.89327	0
FUS_HUMAN	526	53393.8	RecName: Full=RNA-binding protein FUS; AltName: Full=Oncogene FUS; AltName: Full=Oncogene TLS; AltName: Full=Translocated in liposarcoma protein; AltName: Full=POMp75; AltName: Full=75 kDa DNA-pairing protein;	18.82	19																															23.5493	11.98	3	84.5429	14.26	5	36.2288	11.98	3	75.1887	18.82	6
U520_HUMAN	2136	244353	RecName: Full=U5 small nuclear ribonucleoprotein 200 kDa helicase; EC=3.6.1.-; AltName: Full=U5 snRNP-specific 200 kDa protein; Short=U5-200KD; AltName: Full=Activating signal cointegrator 1 complex subunit 3-like 1; AltName: Full=BRR2 homolog;	18.77	96	6.08368	0					92.9946	7.87	12	245.582	10.44	18	133.668	12.27	19	493.511	15.82	28	40.75	5.29	8	143.163	3.46	6	15.8407	0.42	1	32.82	0.42	1	18.3362	0.42	1	28.54	0.42	1	14.6443	0
EXOS6_HUMAN	272	28217.7	RecName: Full=Exosome complex exonuclease MTR3; EC=3.1.13.-; AltName: Full=mRNA transport regulator 3 homolog; Short=hMtr3; AltName: Full=Exosome component 6; AltName: Full=p11;	18.75	7
FXR2_HUMAN	673	74178	RecName: Full=Fragile X mental retardation syndrome-related protein 2;	18.72	14							9.61859	0					19.6012	0											50.7649	10.4	4	64.5865	13.82	6	30.017	2.67	1	24.66	4.9	3	13.0702	0
UCHL3_HUMAN	230	26166	RecName: Full=Ubiquitin carboxyl-terminal hydrolase isozyme L3; Short=UCH-L3; EC=3.4.19.12; AltName: Full=Ubiquitin thioesterase L3;	18.7	5
ROAA_HUMAN	332	36202.4	RecName: Full=Heterogeneous nuclear ribonucleoprotein A/B; Short=hnRNP A/B; AltName: Full=APOBEC1-binding protein 1; Short=ABBP-1;	18.67	13
O60506	623	69559.6	Heterogeneous nuclear ribonucleoprotein Q OS=Homo sapiens GN=SYNCRIP PE=1 SV=2 - [HNRPQ_HUMAN]	18.62	33																41.6345	3.21	2							22.7196	9.63	4	92.7416	10.91	5	40.1596	13.96	5	114.08	18.62	8	13.5685	2.09	1	76.2882	7.06	4
BOLA2_HUMAN	86	10110.2	RecName: Full=BolA-like protein 2;	18.6	2	4.46382	18.6	1	33.28	18.6	1
Q9Y6H1	151	15502.7	Coiled-coil-helix-coiled-coil-helix domain-containing protein 2, mitochondrial OS=Homo sapiens GN=CHCHD2 PE=1 SV=1 - [CHCH2_HUMAN]	18.54	1
DIMT1_HUMAN	313	35214.1	RecName: Full=Probable dimethyladenosine transferase; EC=2.1.1.-; AltName: Full=S-adenosylmethionine-6-N',N'-adenosyl(rRNA) dimethyltransferase; AltName: Full=18S rRNA dimethylase; AltName: Full=DIM1 dimethyladenosine transferase 1-like;	18.53	10
TBCA_HUMAN	108	12846.7	RecName: Full=Tubulin-specific chaperone A; AltName: Full=Tubulin-folding cofactor A; Short=CFA; AltName: Full=TCP1-chaperonin cofactor A;	18.52	3
SYVC_HUMAN	1264	140387	RecName: Full=Valyl-tRNA synthetase; EC=6.1.1.9; AltName: Full=Valine--tRNA ligase; Short=ValRS; AltName: Full=Protein G7a;	18.51	39							14.755	0.87	1	30.24	1.5	2	91.3196	14.72	12	275.356	18.51	18	27.8335	4.35	3	110.753	4.35	3
SF3B2_HUMAN	872	97595.7	RecName: Full=Splicing factor 3B subunit 2; AltName: Full=Pre-mRNA-splicing factor SF3b 145 kDa subunit; Short=SF3b145; AltName: Full=SF3b150; AltName: Full=Spliceosome-associated protein 145; Short=SAP 145;	18.35	20													53.6353	12.5	6	172.422	16.06	11	25.0455	1.72	1	66.94	2.52	2	11.0343	0					9.15093	0
PLAK_HUMAN	745	81692.7	RecName: Full=Junction plakoglobin; AltName: Full=Desmoplakin-3; AltName: Full=Desmoplakin III; AltName: Full=Catenin gamma;	18.26	12
DYR_HUMAN	187	21439	RecName: Full=Dihydrofolate reductase; EC=1.5.1.3;	18.18	4																																											8.35865	0
PDIA6_HUMAN	440	48091.3	RecName: Full=Protein disulfide-isomerase A6; EC=5.3.4.1; AltName: Full=Protein disulfide isomerase P5; AltName: Full=Thioredoxin domain-containing protein 7; Flags: Precursor;	18.18	10																																											31.5368	18.18
Q13310	644	70738.1	Polyadenylate-binding protein 4 OS=Homo sapiens GN=PABPC4 PE=1 SV=1 - [PABP4_HUMAN]	18.17	31																21.35	1.71	1	14.4887	4.35	2	70.15	4.35	2	56.256	13.51	5	181.996	16.61	7	32.2601	4.97	2	88.5132	8.23	4	10.1272	2.64	1	54.3646	4.35	2
ARL3_HUMAN	182	20442.8	RecName: Full=ADP-ribosylation factor-like protein 3;	18.13	5
LC7L2_HUMAN	392	46485.6	RecName: Full=Putative RNA-binding protein Luc7-like 2;	18.11	19																																					12.7999	6.63	2	62.99	6.63	2	26.9227	13.01
CYC_HUMAN	105	11741.1	RecName: Full=Cytochrome c;	18.1	2	4.18721	0
Q16181	437	50648	Septin-7 OS=Homo sapiens GN=SEPT7 PE=1 SV=2 - [SEPT7_HUMAN]	18.08	11																																								30.35	2.06	1	24.0948	11.9
HSPB1_HUMAN	205	22768.5	RecName: Full=Heat shock protein beta-1; Short=HspB1; AltName: Full=Heat shock 27 kDa protein; AltName: Full=HSP 27; AltName: Full=Stress-responsive protein 27; Short=SRP27; AltName: Full=Estrogen-regulated 24 kDa protein; AltName: Full=28 kDa heat shock protein;	18.05	8
GNL3L_HUMAN	582	65531.6	RecName: Full=Guanine nucleotide-binding protein-like 3-like protein;	18.04	11																									31.0597	5.15	2	75.6988	16.67	7	13.4326	0		21.4636	3.78	2	7.87994	0
PURA_HUMAN	322	34889.4	RecName: Full=Transcriptional activator protein Pur-alpha; AltName: Full=Purine-rich single-stranded DNA-binding protein alpha;	18.01	5
RPAB3_HUMAN	150	17132.4	RecName: Full=DNA-directed RNA polymerases I, II, and III subunit RPABC3; Short=RNA polymerases I, II, and III subunit ABC3; AltName: Full=DNA-directed RNA polymerase II subunit H; AltName: Full=DNA-directed RNA polymerases I, II, and III 17.1 kDa polypeptide; AltName: Full=RPB17; AltName: Full=hRPB8; Short=RPB8;	18	1
PSB6_HUMAN	239	25341.4	RecName: Full=Proteasome subunit beta type-6; EC=3.4.25.1; AltName: Full=Proteasome delta chain; AltName: Full=Macropain delta chain; AltName: Full=Multicatalytic endopeptidase complex delta chain; AltName: Full=Proteasome subunit Y; Flags: Precursor;	17.99	5
NOP58_HUMAN	529	59540.5	RecName: Full=Nucleolar protein 58; AltName: Full=Nucleolar protein 5;	17.96	17							13.8631	3.21	1	45.15	5.86	2													11.4859	3.21	1				61.7859	16.07	6	246.808	17.96	7
CGBP1_HUMAN	167	18808.6	RecName: Full=CGG triplet repeat-binding protein 1; Short=CGG-binding protein 1; AltName: Full=p20-CGGBP DNA-binding protein; AltName: Full=20 kDa CGG-binding protein;	17.96	5
ARP3_HUMAN	418	47341	RecName: Full=Actin-related protein 3; AltName: Full=Actin-like protein 3;	17.94	7																																											23.7384	13.16
ELOC_HUMAN	112	12465	RecName: Full=Transcription elongation factor B polypeptide 1; AltName: Full=RNA polymerase II transcription factor SIII subunit C; AltName: Full=SIII p15; AltName: Full=Elongin 15 kDa subunit; AltName: Full=Elongin-C; Short=EloC;	17.86	4	6.9654	17.86	1	86.27	17.86	1
ARPC4_HUMAN	168	19654.3	RecName: Full=Actin-related protein 2/3 complex subunit 4; AltName: Full=Arp2/3 complex 20 kDa subunit; Short=p20-ARC;	17.86	18	4.48672	6.55	1	27.67	6.55	1
PSB1_HUMAN	241	26472.4	RecName: Full=Proteasome subunit beta type-1; EC=3.4.25.1; AltName: Full=Proteasome component C5; AltName: Full=Macropain subunit C5; AltName: Full=Multicatalytic endopeptidase complex subunit C5; AltName: Full=Proteasome gamma chain; Flags: Precursor;	17.84	9
LEG1_HUMAN	135	14706.2	RecName: Full=Galectin-1; AltName: Full=Lectin galactoside-binding soluble 1; AltName: Full=Beta-galactoside-binding lectin L-14-I; Short=Lactose-binding lectin 1; AltName: Full=S-Lac lectin 1; AltName: Full=Galaptin; AltName: Full=14 kDa lectin; AltName: Full=HPL; AltName: Full=HBL; AltName: Full=Putative MAPK-activating protein PM12;	17.78	8	8.99688	11.85	1	70.36	17.78	2
SK2L2_HUMAN	1042	117729	RecName: Full=Superkiller viralicidic activity 2-like 2; EC=3.6.1.-; AltName: Full=ATP-dependent helicase SKIV2L2;	17.56	48							27.598	2.5	2	63.1804	4.7	4	45.5507	4.99	4	108.882	10.65	9	77.4794	9.79	7	159.413	15.64	12	20.2414	3.36	3	62.5816	3.36	3	16.5663	2.59	2	27.13	2.59	2	8.58976	0
Q06265	439	48918.1	Exosome complex exonuclease RRP45 OS=Homo sapiens GN=EXOSC9 PE=1 SV=3 - [EXOS9_HUMAN]	17.54	20																32.51	2.51	1				20.35	2.51	1				36.9	5.47	2	35.7769	17.54	6	101.868	17.54	6				26.87	2.51	1
IF2P_HUMAN	1220	138715	RecName: Full=Eukaryotic translation initiation factor 5B; Short=eIF-5B; AltName: Full=Translation initiation factor IF-2;	17.46	26							45.1106	2.54	2	74.9023	6.15	5	150.672	17.46	16				12.6582	1.39	2				12.0044	1.72	1
SF3B5_HUMAN	86	10128.8	RecName: Full=Splicing factor 3B subunit 5; Short=SF3b5; AltName: Full=Pre-mRNA-splicing factor SF3b 10 kDa subunit;	17.44	1	4.75174	0		31.51	17.44	1
EIF3J_HUMAN	258	29044.5	RecName: Full=Eukaryotic translation initiation factor 3 subunit J; Short=eIF3j; AltName: Full=Eukaryotic translation initiation factor 3 subunit 1; AltName: Full=eIF-3-alpha; AltName: Full=eIF3 p35;	17.44	5
KR131_HUMAN	172	18307.7	RecName: Full=Keratin-associated protein 13-1; AltName: Full=High sulfur keratin-associated protein 13.1;	17.44	4
COMD3_HUMAN	195	22137.2	RecName: Full=COMM domain-containing protein 3; AltName: Full=Protein Bup; AltName: Full=Protein PIL;	17.44	3
PCNP_HUMAN	178	18913.4	RecName: Full=PEST proteolytic signal-containing nuclear protein; Short=PEST-containing nuclear protein; Short=PCNP;	17.42	4
P14174	115	12468.2	Macrophage migration inhibitory factor OS=Homo sapiens GN=MIF PE=1 SV=4 - [MIF_HUMAN]	17.39	2				104.223	17.39	2
P55209	391	45345.9	Nucleosome assembly protein 1-like 1 OS=Homo sapiens GN=NAP1L1 PE=1 SV=1 - [NP1L1_HUMAN]	17.39	25																						33.34	4.35	1										51.72	4.35	1	29.6735	8.95	2	94.6867	14.32	4	14.963	2.81
SSRD_HUMAN	173	18986.6	RecName: Full=Translocon-associated protein subunit delta; Short=TRAP-delta; AltName: Full=Signal sequence receptor subunit delta; Short=SSR-delta; Flags: Precursor;	17.34	6
NTF2_HUMAN	127	14469	RecName: Full=Nuclear transport factor 2; Short=NTF-2; AltName: Full=Placental protein 15; Short=PP15;	17.32	3	9.25926	11.02	1	44.9702	17.32	2
SMC2_HUMAN	1197	135572	RecName: Full=Structural maintenance of chromosomes protein 2; AltName: Full=Chromosome-associated protein E; Short=hCAP-E; AltName: Full=XCAP-E homolog;	17.29	27							11.162	0					99.4721	10.36	10	192.676	17.29	17	17.4019	0											15.1738	0
EIF2A_HUMAN	585	64949.2	RecName: Full=Eukaryotic translation initiation factor 2A; Short=eIF-2A; AltName: Full=65 kDa eukaryotic translation initiation factor 2A;	17.26	11																															34.6443	11.28	4	140.397	17.26	7
RBM8A_HUMAN	174	19876.7	RecName: Full=RNA-binding protein 8A; AltName: Full=RNA-binding motif protein 8A; AltName: Full=Ribonucleoprotein RBM8A; AltName: Full=RNA-binding protein Y14; AltName: Full=Binder of OVCA1-1; Short=BOV-1;	17.24	4
CC026_HUMAN	279	31864	RecName: Full=Uncharacterized protein C3orf26;	17.2	5	4.03807	0
DHX37_HUMAN	1157	129464	RecName: Full=Probable ATP-dependent RNA helicase DHX37; EC=3.6.1.-; AltName: Full=DEAH box protein 37;	17.2	36							20.6751	1.04	1	42.6467	3.37	4	87.4473	10.2	8	146.927	15.64	15	43.8253	3.98	3	54.4132	5.53	5
NOP56_HUMAN	594	66008.7	RecName: Full=Nucleolar protein 56; AltName: Full=Nucleolar protein 5A;	17.17	36							17.4459	4.71	2	70.5616	7.74	4	14.1976	2.53	1	65.6589	6.4	3							48.7527	9.09	4	228.196	17.17	7	18.7209	9.09	4	147.695	9.09	4	21.3174	7.24	3	131.084	9.09	4
LA_HUMAN	408	46808.2	RecName: Full=Lupus La protein; AltName: Full=Sjoegren syndrome type B antigen; Short=SS-B; AltName: Full=La ribonucleoprotein; AltName: Full=La autoantigen;	17.16	15																																					8.65837	0					37.4542	12.75
AHSA1_HUMAN	338	38250.2	RecName: Full=Activator of 90 kDa heat shock protein ATPase homolog 1; Short=AHA1; AltName: Full=p38;	17.16	8
YTDC2_HUMAN	1430	160147	RecName: Full=Probable ATP-dependent RNA helicase YTHDC2; EC=3.6.1.-;	17.13	35	8.2632	0					17.1948	0		40.8	1.54	2	93.7462	9.86	10	235.215	15.17	17	17.6354	0.98	1	34.6935	2.24	3							12.4869	0					14.3198	0
PSB5_HUMAN	263	28462.2	RecName: Full=Proteasome subunit beta type-5; EC=3.4.25.1; AltName: Full=Proteasome epsilon chain; AltName: Full=Macropain epsilon chain; AltName: Full=Multicatalytic endopeptidase complex epsilon chain; AltName: Full=Proteasome subunit X; AltName: Full=Proteasome chain 6; AltName: Full=Proteasome subunit MB1; Flags: Precursor;	17.11	10
U2AF1_HUMAN	240	27854.5	RecName: Full=Splicing factor U2AF 35 kDa subunit; AltName: Full=U2 auxiliary factor 35 kDa subunit; AltName: Full=U2 snRNP auxiliary factor small subunit;	17.08	9
DYHC1_HUMAN	4646	532072	RecName: Full=Cytoplasmic dynein 1 heavy chain 1; AltName: Full=Cytoplasmic dynein heavy chain 1; AltName: Full=Dynein heavy chain, cytosolic;	17.05	118	7.23279	0					253.61	8.03	27	594.953	14.25	58	111.804	3.64	11	218.697	4.91	17	36.0651	0.28	1	78.2432	0.88	4	17.5909	0					18.8291	0					16.8239	0					16.2356	0
RM48_HUMAN	212	23919.8	RecName: Full=39S ribosomal protein L48, mitochondrial; Short=L48mt; Short=MRP-L48; Flags: Precursor;	16.98	5
NOSIP_HUMAN	301	33151	RecName: Full=Nitric oxide synthase-interacting protein; AltName: Full=eNOS-interacting protein;	16.94	6
Q14566	821	92831.2	DNA replication licensing factor MCM6 OS=Homo sapiens GN=MCM6 PE=1 SV=1 - [MCM6_HUMAN]	16.93	16																28.07	1.58	1	37.0281	7.31	4	166.827	15.83	10				27.61	1.1	1
H31_HUMAN	136	15394.5	RecName: Full=Histone H3.1; AltName: Full=H3/a; AltName: Full=H3/b; AltName: Full=H3/c; AltName: Full=H3/d; AltName: Full=H3/f; AltName: Full=H3/h; AltName: Full=H3/i; AltName: Full=H3/j; AltName: Full=H3/k; AltName: Full=H3/l;	16.91	7	8.15523	0
KRT38_HUMAN	456	50447.4	RecName: Full=Keratin, type I cuticular Ha8; AltName: Full=Hair keratin, type I Ha8; AltName: Full=Keratin-38; Short=K38;	16.89	9	4.10801	0														24.41	1.54	1
EZRI_HUMAN	586	69369.7	RecName: Full=Ezrin; AltName: Full=p81; AltName: Full=Cytovillin; AltName: Full=Villin-2;	16.89	19																									58.6568	13.14	5	164.26	16.89	8				24.548	4.44	2
PFD2_HUMAN	154	16637.6	RecName: Full=Prefoldin subunit 2;	16.88	5
IF4G1_HUMAN	1600	175426	RecName: Full=Eukaryotic translation initiation factor 4 gamma 1; Short=eIF-4-gamma 1; Short=eIF-4G 1; Short=eIF-4G1; AltName: Full=p220;	16.81	45							44.3423	2.13	2	90.7456	7.19	9	116.535	10.19	11	248.054	14.88	18	25.6624	1.06	1	56.6905	1.88	3				55.1	0.63	1
F10A1_HUMAN	369	41305.5	RecName: Full=Hsc70-interacting protein; Short=Hip; AltName: Full=Suppression of tumorigenicity protein 13; AltName: Full=Putative tumor suppressor ST13; AltName: Full=Protein FAM10A1; AltName: Full=Progesterone receptor-associated p48 protein; AltName: Full=Renal carcinoma antigen NY-REN-33;	16.8	9																																					9.5111	3.79	1				29.3929	11.65
K2C5_HUMAN	590	62340	RecName: Full=Keratin, type II cytoskeletal 5; AltName: Full=Cytokeratin-5; Short=CK-5; AltName: Full=Keratin-5; Short=K5; AltName: Full=58 kDa cytokeratin;	16.78	48	11.0835	2.03	1	57.68	7.63	4	11.342	0					11.0132	2.03	1	65.2	2.03	1										46.92	2.03	1				36.75	4.07	2
SMC4_HUMAN	1288	147091	RecName: Full=Structural maintenance of chromosomes protein 4; AltName: Full=Chromosome-associated polypeptide C; Short=hCAP-C; AltName: Full=XCAP-C homolog;	16.77	32							18.4454	0.93	1	49.42	2.17	3	78.2985	12.19	11	261.226	15.06	16	16.8047	0.93	1
RRP1B_HUMAN	758	84359.1	RecName: Full=Ribosomal RNA processing protein 1 homolog B; AltName: Full=RRP1-like protein B;	16.75	12							13.9059	0					17.0165	0		0	0.92	1	12.5507	2.9	1				30.3994	7.12	3	42.8656	11.08	5	11.6092	2.11	1	0	2.11	1	11.7832	0
PNO1_HUMAN	252	27906.9	RecName: Full=RNA-binding protein PNO1;	16.67	5
NIP7_HUMAN	180	20449.5	RecName: Full=60S ribosome subunit biogenesis protein NIP7 homolog; AltName: Full=KD93;	16.67	3
IPYR_HUMAN	289	32639.2	RecName: Full=Inorganic pyrophosphatase; EC=3.6.1.1; AltName: Full=Pyrophosphate phospho-hydrolase; Short=PPase;	16.61	5
Q9UHA3	163	19608.3	Probable ribosome biogenesis protein RLP24 OS=Homo sapiens GN=RSL24D1 PE=1 SV=1 - [RLP24_HUMAN]	16.56	3
WDR1_HUMAN	606	66151.9	RecName: Full=WD repeat-containing protein 1; AltName: Full=Actin-interacting protein 1; Short=AIP1; AltName: Full=NORI-1;	16.5	13																															30.3993	13.86	5	160.31	15.18	6				64.99	2.64	1
RAB10_HUMAN	200	22526.6	RecName: Full=Ras-related protein Rab-10;	16.5	13
P61086	200	22392.6	Ubiquitin-conjugating enzyme E2 K OS=Homo sapiens GN=UBE2K PE=1 SV=3 - [UBE2K_HUMAN]	16.5	5
PRS7_HUMAN	433	48603.1	RecName: Full=26S protease regulatory subunit 7; AltName: Full=Proteasome 26S subunit ATPase 2; AltName: Full=Protein MSS1;	16.4	9																																											18.2385	10.39
ERH_HUMAN	104	12251	RecName: Full=Enhancer of rudimentary homolog;	16.35	2	10.7283	16.35	1	77.5298	16.35	1
Q9Y5B9	1047	119838	FACT complex subunit SPT16 OS=Homo sapiens GN=SUPT16H PE=1 SV=1 - [SP16H_HUMAN]	16.33	31										32.2	1.43	1	53.7698	7.07	6	134.772	12.89	12	37.5083	7.16	5	88.1709	7.26	6	9.10422	1.15	1
RRP5_HUMAN	1871	208570	RecName: Full=Protein RRP5 homolog; AltName: Full=Programmed cell death protein 11; AltName: Full=NF-kappa-B-binding protein; Short=NFBP;	16.3	55							59.5624	3.05	4	108.412	7.06	11	110.901	9.89	13	394.759	14.91	23	17.0468	0.69	1	34.0521	1.66	3	15.722	0
PSMD3_HUMAN	534	60939.5	RecName: Full=26S proteasome non-ATPase regulatory subunit 3; Short=26S proteasome regulatory subunit S3; AltName: Full=Proteasome subunit p58;	16.29	8																															35.9707	13.67	4	87.4179	8.8	4	9.68443	0
PUF60_HUMAN	559	59837.6	RecName: Full=Poly(U)-binding-splicing factor PUF60; AltName: Full=60 kDa poly(U)-binding-splicing factor; AltName: Full=FUSE-binding protein-interacting repressor; Short=FBP-interacting repressor; AltName: Full=Siah-binding protein 1; Short=Siah-BP1; AltName: Full=Ro-binding protein 1; Short=RoBP1;	16.28	12																															46.1396	11.81	4	124.026	16.28	6	12.653	0		0	5.01	2
MCM4_HUMAN	863	96497.6	RecName: Full=DNA replication licensing factor MCM4; AltName: Full=CDC21 homolog; AltName: Full=P1-CDC21;	16.22	19													13.3992	0					44.8477	6.72	3	34.4017	14.72	8	21.1665	8.23	4	54.4484	6.26	4
LKHA4_HUMAN	611	69241.2	RecName: Full=Leukotriene A-4 hydrolase; EC=3.3.2.6; AltName: Full=Leukotriene A(4) hydrolase; Short=LTA-4 hydrolase;	16.2	10	5.69996	0																	12.0562	0											27.5264	10.8	4	151.21	12.44	5
EFTU_HUMAN	452	49510.2	RecName: Full=Elongation factor Tu, mitochondrial; Short=EF-Tu; AltName: Full=P43; Flags: Precursor;	16.15	13																																											20.3098	10.84
PSME1_HUMAN	249	28705	RecName: Full=Proteasome activator complex subunit 1; AltName: Full=Proteasome activator 28 subunit alpha; Short=PA28alpha; Short=PA28a; AltName: Full=Activator of multicatalytic protease subunit 1; AltName: Full=11S regulator complex subunit alpha; Short=REG-alpha; AltName: Full=Interferon gamma up-regulated I-5111 protein; Short=IGUP I-5111;	16.06	6
P29401	623	67834.7	Transketolase OS=Homo sapiens GN=TKT PE=1 SV=3 - [TKT_HUMAN]	16.05	19																												39.41	3.05	1	49.7503	11.4	4	132.881	16.05	7	14.0747	4.98	2	43.3906	4.98	2
DNJA2_HUMAN	412	45716.6	RecName: Full=DnaJ homolog subfamily A member 2; AltName: Full=HIRA-interacting protein 4; AltName: Full=Cell cycle progression restoration gene 3 protein; AltName: Full=Dnj3; Short=Dj3; AltName: Full=Renal carcinoma antigen NY-REN-14;	16.02	11																																											13.1363	11.65
MCTS1_HUMAN	181	20541.8	RecName: Full=Malignant T cell amplified sequence 1; Short=MCT-1; AltName: Full=Multiple copies T-cell malignancies;	16.02	3
KR111_HUMAN	163	17073.6	RecName: Full=Keratin-associated protein 11-1; AltName: Full=High sulfur keratin-associated protein 11.1;	15.95	6
P52597	415	45642.9	Heterogeneous nuclear ribonucleoprotein F OS=Homo sapiens GN=HNRNPF PE=1 SV=3 - [HNRPF_HUMAN]	15.9	28																35.75	4.1	1				42.08	4.1	1	11.7486	4.1	1	91.6418	4.1	1				30.43	4.1	1							34.6921	15.9
FRG1_HUMAN	258	29154.1	RecName: Full=Protein FRG1; AltName: Full=FSHD region gene 1 protein;	15.89	11
SF3B3_HUMAN	1217	135492	RecName: Full=Splicing factor 3B subunit 3; AltName: Full=Spliceosome-associated protein 130; Short=SAP 130; AltName: Full=Pre-mRNA-splicing factor SF3b 130 kDa subunit; Short=SF3b130; AltName: Full=STAF130;	15.86	50							19.1533	0		26.81	2.14	2	56.4513	7.48	6	182.449	8.46	8	54.2362	10.19	8	154.523	13.15	11	18.1258	3.29	3	115.36	3.29	3	19.966	3.53	3	56.9985	3.53	3	13.6925	1.31	1	25.29	2.63	2
CDC2_HUMAN	297	34073.9	RecName: Full=Cell division control protein 2 homolog; EC=2.7.11.22; EC=2.7.11.23; AltName: Full=p34 protein kinase; AltName: Full=Cyclin-dependent kinase 1; Short=CDK1;	15.82	5
PERQ2_HUMAN	1299	149978	RecName: Full=PERQ amino acid-rich with GYF domain-containing protein 2; AltName: Full=GRB10-interacting GYF protein 2; AltName: Full=Trinucleotide repeat-containing gene 15 protein;	15.78	39							17.5013	1.08	1	33.69	1.08	1	92.0629	12.7	12	290.027	15.63	16	20.8882	5.85	5	83.4498	3.7	3
TWF2_HUMAN	349	39523.3	RecName: Full=Twinfilin-2; AltName: Full=Twinfilin-1-like protein; AltName: Full=A6-related protein; Short=hA6RP; AltName: Full=Protein tyrosine kinase 9-like;	15.76	5
P49327	2511	273254	Fatty acid synthase OS=Homo sapiens GN=FASN PE=1 SV=3 - [FAS_HUMAN]	15.73	43																416.93	14.3	29				223.136	6.29	12				56.8269	1.15	2
GAR1_HUMAN	217	22334.2	RecName: Full=H/ACA ribonucleoprotein complex subunit 1; AltName: Full=snoRNP protein GAR1; AltName: Full=Nucleolar protein family A member 1;	15.67	6
P60467	96	9968.1	Protein transport protein Sec61 subunit beta OS=Canis familiaris GN=SEC61B PE=1 SV=2 - [SC61B_CANFA]	15.63	1
PRP6_HUMAN	941	106858	RecName: Full=Pre-mRNA-processing factor 6; AltName: Full=U5 snRNP-associated 102 kDa protein; Short=U5-102 kDa protein; AltName: Full=PRP6 homolog;	15.62	25							13.4982	1.06	1				12.8885	0		21.55	2.87	3	72.7972	7.76	5	158.386	14.77	12	9.93705	1.81	1	42.4	3.93	3
CALR_HUMAN	417	48111.8	RecName: Full=Calreticulin; AltName: Full=CRP55; AltName: Full=Calregulin; AltName: Full=HACBP; AltName: Full=ERp60; AltName: Full=grp60; Flags: Precursor;	15.59	5																																					17.9019	12.71	2	51.8661	15.59	3
WDR5_HUMAN	334	36565.5	RecName: Full=WD repeat-containing protein 5; AltName: Full=BMP2-induced 3-kb gene protein;	15.57	8
DOCK2_HUMAN	1830	211812	RecName: Full=Dedicator of cytokinesis protein 2;	15.52	51							55.8007	2.51	3	122.439	4.59	7	122.54	7.32	9	387.706	15.03	25	31.7453	1.58	2	58.3146	2.35	3	13.0267	0.87	1	58.82	0.87	1
PRS8_HUMAN	406	45597.1	RecName: Full=26S protease regulatory subunit 8; AltName: Full=Proteasome 26S subunit ATPase 5; AltName: Full=Proteasome subunit p45; AltName: Full=p45/SUG; AltName: Full=Thyroid hormone receptor-interacting protein 1; Short=TRIP1;	15.52	8																																											14.3648	9.61
ARP2_HUMAN	394	44732.2	RecName: Full=Actin-related protein 2; AltName: Full=Actin-like protein 2;	15.48	8
RAB31_HUMAN	194	21554.9	RecName: Full=Ras-related protein Rab-31; AltName: Full=Rab-22B;	15.46	4
Q9NR33	117	12201.3	DNA polymerase epsilon subunit 4 OS=Homo sapiens GN=POLE4 PE=1 SV=2 - [DPOE4_HUMAN]	15.38	1
Q9NQT4	235	25232.9	Exosome complex exonuclease RRP46 OS=Homo sapiens GN=EXOSC5 PE=1 SV=1 - [EXOS5_HUMAN]	15.32	7
MCM7_HUMAN	719	81256.6	RecName: Full=DNA replication licensing factor MCM7; AltName: Full=CDC47 homolog; AltName: Full=P1.1-MCM3;	15.3	15																									37.4542	5.98	3	66.4427	12.93	7	15.3203	3.62	2	25.9733	4.59	3
RADI_HUMAN	583	68521.4	RecName: Full=Radixin;	15.27	16																									53.7194	9.78	4	189.307	15.27	8				21.38	1.54	1
CPSF6_HUMAN	551	59173.4	RecName: Full=Cleavage and polyadenylation specificity factor subunit 6; AltName: Full=Cleavage and polyadenylation specificity factor 68 kDa subunit; Short=CPSF 68 kDa subunit; AltName: Full=Pre-mRNA cleavage factor Im 68 kDa subunit; AltName: Full=Protein HPBRII-4/7;	15.25	13																									33.2227	10.34	4	80.0457	15.25	7				24.31	2.36	1
ARL2_HUMAN	184	20864.9	RecName: Full=ADP-ribosylation factor-like protein 2;	15.22	3
LPPRC_HUMAN	1394	157805	RecName: Full=Leucine-rich PPR motif-containing protein, mitochondrial; AltName: Full=130 kDa leucine-rich protein; AltName: Full=LRP 130; AltName: Full=GP130; Flags: Precursor;	15.21	30							19.9502	0					58.9468	13.06	14	226.883	15.21	16	15.5276	0											9.08468	0											10.1292	0
FUBP2_HUMAN	710	73101	RecName: Full=Far upstream element-binding protein 2; Short=FUSE-binding protein 2; AltName: Full=KH type-splicing regulatory protein; Short=KSRP; AltName: Full=p75;	15.21	14																									30.0907	13.66	6	180.474	13.66	6				53.8486	3.52	2
PSA1_HUMAN	263	29536.9	RecName: Full=Proteasome subunit alpha type-1; EC=3.4.25.1; AltName: Full=Proteasome component C2; AltName: Full=Macropain subunit C2; AltName: Full=Multicatalytic endopeptidase complex subunit C2; AltName: Full=Proteasome nu chain; AltName: Full=30 kDa prosomal protein; AltName: Full=PROS-30;	15.21	3
RRP12_HUMAN	1297	143611	RecName: Full=RRP12-like protein;	15.19	31							66.1973	2.16	2	58.1599	6.55	7	90.7231	7.25	6	232.363	13.88	15				24.41	0.62	1							10.8271	0
BAT2_HUMAN	2157	228721	RecName: Full=Large proline-rich protein BAT2; AltName: Full=HLA-B-associated transcript 2;	15.11	43							46.617	2.04	3	64.1683	3.76	6	109.869	8.16	9	207.929	12.98	18	30.4729	2.09	3	40.2219	2.55	4	8.27716	0											11.8139	0					6.61054	0
ERF1_HUMAN	437	49000.1	RecName: Full=Eukaryotic peptide chain release factor subunit 1; Short=Eukaryotic release factor 1; Short=eRF1; AltName: Full=TB3-1; AltName: Full=Protein Cl1;	15.1	9	4.20139	0																																									21.8155	8.01
LRC47_HUMAN	583	63433.7	RecName: Full=Leucine-rich repeat-containing protein 47;	15.09	19																									28.9333	12.69	5	150.233	15.09	6	22.8001	10.63	4	76.4098	10.63	4
K2C75_HUMAN	551	59524	RecName: Full=Keratin, type II cytoskeletal 75; AltName: Full=Cytokeratin-75; Short=CK-75; AltName: Full=Keratin-75; Short=K75; AltName: Full=Type II keratin-18; AltName: Full=Type II keratin-K6hf; AltName: Full=Keratin-6 hair follicle; Short=hK6hf;	15.06	38	3.95149	2.18	1	57.68	2.18	1	9.32829	0					18.7546	2.18	1	65.2	2.18	1							13.2887	2.18	1	46.92	2.18	1				36.75	2.18	1							7.86777	2.18
SMC3_HUMAN	1217	141454	RecName: Full=Structural maintenance of chromosomes protein 3; AltName: Full=Chondroitin sulfate proteoglycan 6; AltName: Full=Chromosome-associated polypeptide; Short=hCAP; AltName: Full=Basement membrane-associated chondroitin proteoglycan; Short=Bamacan;	15.04	26													80.1307	7.64	7	190.36	14.46	15	21.1731	0.99	1	0	2.47	3							11.4816	0
AMPL_HUMAN	519	56130.8	RecName: Full=Cytosol aminopeptidase; EC=3.4.11.1; AltName: Full=Leucine aminopeptidase; AltName: Full=Leucyl aminopeptidase; AltName: Full=Leucine aminopeptidase 3; Short=LAP; AltName: Full=Proline aminopeptidase; EC=3.4.11.5; AltName: Full=Prolyl aminopeptidase; AltName: Full=Peptidase S;	15.03	9																																					33.8751	7.51	3	57.2142	15.03	6
CB079_HUMAN	140	15795.3	RecName: Full=Uncharacterized protein C2orf79;	15	1	5.12331	15	1
FAS_HUMAN	2511	273227	RecName: Full=Fatty acid synthase; EC=2.3.1.85; Includes: RecName: Full=[Acyl-carrier-protein] S-acetyltransferase; EC=2.3.1.38; Includes: RecName: Full=[Acyl-carrier-protein] S-malonyltransferase; EC=2.3.1.39; Includes: RecName: Full=3-oxoacyl-[acyl-carrier-protein] synthase; EC=2.3.1.41; Includes: RecName: Full=3-oxoacyl-[acyl-carrier-protein] reductase; EC=1.1.1.100; Includes: RecName: Full=3-…	14.97	62							115.108	6.77	11	381.702	12.74	25	139.132	9	16				61.9508	4.7	8				16.7749	1.15	2				9.58614	0					11.5342	0					9.81563	0
GROA_HUMAN	107	11294.2	RecName: Full=Growth-regulated alpha protein; AltName: Full=C-X-C motif chemokine 1; AltName: Full=Melanoma growth stimulatory activity; Short=MGSA; AltName: Full=Neutrophil-activating protein 3; Short=NAP-3; AltName: Full=GRO-alpha(1-73); Contains: RecName: Full=GRO-alpha(4-73); Contains: RecName: Full=GRO-alpha(5-73); Contains: RecName: Full=GRO-alpha(6-73); Flags: Precursor;	14.95	1																			10.3297	0																	8.30308	14.95	1				12.3673	0
KV104_HUMAN	107	0	RecName: Full=Ig kappa chain V-I region CAR;	14.95	3
BT3L2_HUMAN	67	7601.18	RecName: Full=Transcription factor BTF3 homolog 2; AltName: Full=Basic transcription factor 3-like 2;	14.93	8
Q96C19	240	26680.5	EF-hand domain-containing protein D2 OS=Homo sapiens GN=EFHD2 PE=1 SV=1 - [EFHD2_HUMAN]	14.58	3																0	5.42	1
PSME3_HUMAN	254	29487.6	RecName: Full=Proteasome activator complex subunit 3; AltName: Full=Proteasome activator 28 subunit gamma; Short=PA28gamma; Short=PA28g; AltName: Full=Activator of multicatalytic protease subunit 3; AltName: Full=11S regulator complex subunit gamma; Short=REG-gamma; AltName: Full=Ki nuclear autoantigen;	14.57	7
EI2BD_HUMAN	523	57521.3	RecName: Full=Translation initiation factor eIF-2B subunit delta; AltName: Full=eIF-2B GDP-GTP exchange factor subunit delta;	14.53	9																															30.0462	14.53	5	142.766	12.05	4
ELMO1_HUMAN	727	83775.6	RecName: Full=Engulfment and cell motility protein 1; AltName: Full=CED-12 homolog;	14.44	18																			14.5434	2.48	1	25.65	3.99	2	46.8616	11	6	94.8375	14.44	9
MTPN_HUMAN	118	12886.6	RecName: Full=Myotrophin; AltName: Full=Protein V-1;	14.41	2	5.36317	14.41	1	62.6	14.41	1
MCM5_HUMAN	734	82233.2	RecName: Full=DNA replication licensing factor MCM5; AltName: Full=CDC46 homolog; AltName: Full=P1-CDC46;	14.31	15	5.68188	0											17.5567	0								30.43	2.04	1	30.7207	5.45	3	41.5585	8.45	5	13.6814	2.04	1	32.6	3.81	2	11.4401	3.81	2	20.66	2.04	1	8.09246	0
EIF3F_HUMAN	357	37540.2	RecName: Full=Eukaryotic translation initiation factor 3 subunit F; Short=eIF3f; AltName: Full=Eukaryotic translation initiation factor 3 subunit 5; AltName: Full=eIF-3-epsilon; AltName: Full=eIF3 p47;	14.29	10																																											12.8447	4.76
UB2L3_HUMAN	154	17850.2	RecName: Full=Ubiquitin-conjugating enzyme E2 L3; EC=6.3.2.19; AltName: Full=Ubiquitin-protein ligase L3; AltName: Full=Ubiquitin carrier protein L3; AltName: Full=UbcH7; AltName: Full=E2-F1; AltName: Full=L-UBC;	14.29	2
1A69_HUMAN	365	40951.2	RecName: Full=HLA class I histocompatibility antigen, A-69 alpha chain; AltName: Full=MHC class I antigen A*69; AltName: Full=Aw-69; AltName: Full=A-28;	14.25	7
Q9NPD8	197	22506.6	Ubiquitin-conjugating enzyme E2 T OS=Homo sapiens GN=UBE2T PE=1 SV=1 - [UBE2T_HUMAN]	14.21	2
RU17_HUMAN	437	51525.8	RecName: Full=U1 small nuclear ribonucleoprotein 70 kDa; Short=U1 snRNP 70 kDa; Short=snRNP70; Short=U1-70K;	14.19	9																									13.2681	4.12	1	30.8132	9.38	3	27.4872	4.12	1	37.4927	12.59	4
O60739	113	12815.7	Eukaryotic translation initiation factor 1b OS=Homo sapiens GN=EIF1B PE=1 SV=2 - [EIF1B_HUMAN]	14.16	1				27.39	14.16	1
HSP7E_HUMAN	509	54760.1	RecName: Full=Heat shock 70 kDa protein 14; AltName: Full=Heat shock protein HSP60; AltName: Full=HSP70-like protein 1;	14.15	7																																					15.9271	6.68	2	85.9127	14.15	5
WDR55_HUMAN	383	42096.7	RecName: Full=WD repeat-containing protein 55;	14.1	4																																											10.7712	12.01
LARP7_HUMAN	582	66857.4	RecName: Full=La-related protein 7; AltName: Full=La ribonucleoprotein domain family member 7; AltName: Full=P-TEFb-interaction protein for 7SK stability; Short=PIP7S;	14.09	11	5.43075	0					13.0015	2.41	1	29.46	2.41	1	12.4274	0											37.852	8.42	3	72.0953	14.09	6													9.8515	0
RFA3_HUMAN	121	13559.9	RecName: Full=Replication protein A 14 kDa subunit; Short=RP-A p14; AltName: Full=Replication factor A protein 3; Short=RF-A protein 3;	14.05	2	4.10549	14.05	1	29.01	14.05	1
VIGLN_HUMAN	1268	141368	RecName: Full=Vigilin; AltName: Full=High density lipoprotein-binding protein; Short=HDL-binding protein;	14.04	24							14.851	0					66.5524	10.33	9	177.32	14.04	14	29.4337	1.26	1										14.5954	0
YTHD1_HUMAN	559	60835.8	RecName: Full=YTH domain family protein 1; AltName: Full=Dermatomyositis associated with cancer putative autoantigen 1; Short=DACA-1;	13.95	6																															25.5268	11.63	3	79.982	11.45	3
AN32B_HUMAN	251	28770.3	RecName: Full=Acidic leucine-rich nuclear phosphoprotein 32 family member B; AltName: Full=Acidic protein rich in leucines; AltName: Full=PHAPI2; AltName: Full=Silver-stainable protein SSP29;	13.94	9
CNOT1_HUMAN	2376	266768	RecName: Full=CCR4-NOT transcription complex subunit 1; AltName: Full=Negative regulator of transcription subunit 1 homolog; Short=NOT1H; Short=hNOT1; AltName: Full=CCR4-associated factor 1;	13.93	74							84.0177	3.28	6	173.864	7.91	17	120.512	9.22	16	245.188	12.21	25	42.4118	0.88	2	44.8705	2.19	5	12.5934	0.8	1	51.0103	1.22	2	14.1302	0					9.20908	0					8.34097	0
TLN1_HUMAN	2541	269599	RecName: Full=Talin-1;	13.89	45	12.5755	0					95.9929	3.54	6	257.097	10.63	20	96.3189	5.12	8	248.197	7.04	11	34.2242	0					17.1025	0					23.7996	0					16.4424	0					7.24228	0
U2AF2_HUMAN	475	53467.2	RecName: Full=Splicing factor U2AF 65 kDa subunit; AltName: Full=U2 auxiliary factor 65 kDa subunit; Short=hU2AF65; Short=hU2AF(65); AltName: Full=U2 snRNP auxiliary factor large subunit;	13.89	14																															24.9432	11.79	3	118.618	13.89	4	22.5185	11.79	3	93.8922	13.89	4	8.64885	0
LSM12_HUMAN	195	21687.1	RecName: Full=Protein LSM12 homolog;	13.85	8
GCN1L_HUMAN	2671	292558	RecName: Full=Translational activator GCN1; AltName: Full=GCN1-like protein 1; Short=HsGCN1;	13.82	53							122.327	5.69	10	349.645	11.23	26	68.2172	2.47	4	93.9457	4.27	9	34.9462	1.12	2	23.3315	1.12	2	21.7237	0					13.1756	0					18.5696	0					13.2137	0
SARNP_HUMAN	210	23656.4	RecName: Full=SAP domain-containing ribonucleoprotein; AltName: Full=Nuclear protein Hcc-1; AltName: Full=Proliferation-associated cytokine-inducible protein CIP29; AltName: Full=Cytokine-induced protein of 29 kDa;	13.81	3	4.0113	0
SNUT2_HUMAN	565	65339.7	RecName: Full=U4/U6.U5 tri-snRNP-associated protein 2; AltName: Full=U4/U6.U5 tri-snRNP-associated 65 kDa protein; Short=65K; AltName: Full=Inactive ubiquitin-specific peptidase 39; AltName: Full=SAD1 homolog;	13.81	21																															40.9212	7.96	3	132.858	13.81	6	9.43887	5.31	2	67.5971	5.31	2	8.90833	5.31
UB2V2_HUMAN	145	16352.2	RecName: Full=Ubiquitin-conjugating enzyme E2 variant 2; AltName: Full=MMS2; AltName: Full=Enterocyte differentiation-associated factor EDAF-1; AltName: Full=Enterocyte differentiation-promoting factor; AltName: Full=EDPF-1; AltName: Full=Vitamin D3-inducible protein; AltName: Full=DDVit 1;	13.79	5
TE2IP_HUMAN	399	44232.8	RecName: Full=Telomeric repeat-binding factor 2-interacting protein 1; AltName: Full=TRF2-interacting telomeric protein Rap1; Short=hRap1;	13.78	4																																					18.8485	7.27	1	44.8402	13.78	3
CDK2_HUMAN	298	33908	RecName: Full=Cell division protein kinase 2; EC=2.7.11.22; AltName: Full=p33 protein kinase;	13.76	4
SSRP1_HUMAN	709	81024.4	RecName: Full=FACT complex subunit SSRP1; AltName: Full=Facilitates chromatin transcription complex subunit SSRP1; AltName: Full=FACT 80 kDa subunit; AltName: Full=FACTp80; AltName: Full=Chromatin-specific transcription elongation factor 80 kDa subunit; AltName: Full=Structure-specific recognition protein 1; Short=hSSRP1; AltName: Full=Recombination signal sequence recognition protein 1; AltName:…	13.68	20																									24.753	8.74	4	123.926	13.68	8	13.5677	2.12	1	45.8048	6.91	4	14.6412	1.55	1	71.85	3.24	2
CNOT7_HUMAN	285	32723.9	RecName: Full=CCR4-NOT transcription complex subunit 7; AltName: Full=CCR4-associated factor 1; Short=CAF-1; AltName: Full=BTG1-binding factor 1;	13.68	4
PRS6A_HUMAN	439	49172.5	RecName: Full=26S protease regulatory subunit 6A; AltName: Full=Proteasome 26S subunit ATPase 3; AltName: Full=TAT-binding protein 1; Short=TBP-1; AltName: Full=Proteasome subunit P50;	13.67	8	5.90218	0																																									25.2345	11.39
IF4A3_HUMAN	411	46841.2	RecName: Full=Eukaryotic initiation factor 4A-III; EC=3.6.1.-; AltName: Full=Eukaryotic translation initiation factor 4A isoform 3; AltName: Full=ATP-dependent RNA helicase eIF4A-3; AltName: Full=ATP-dependent RNA helicase DDX48; AltName: Full=DEAD box protein 48; AltName: Full=Eukaryotic initiation factor 4A-like NUK-34; AltName: Full=Nuclear matrix protein 265; Short=hNMP 265;	13.63	7																																											22.0836	7.06
TCEA1_HUMAN	301	33948	RecName: Full=Transcription elongation factor A protein 1; AltName: Full=Transcription elongation factor S-II protein 1; AltName: Full=Transcription elongation factor TFIIS.o;	13.62	3
SPB9_HUMAN	376	42376.3	RecName: Full=Serpin B9; AltName: Full=Cytoplasmic antiproteinase 3; Short=CAP-3; Short=CAP3; AltName: Full=Proteinase inhibitor 9;	13.56	6
PSDE_HUMAN	310	34554.6	RecName: Full=26S proteasome non-ATPase regulatory subunit 14; EC=3.1.2.15; AltName: Full=26S proteasome regulatory subunit rpn11; AltName: Full=26S proteasome-associated PAD1 homolog 1;	13.55	4
WBS22_HUMAN	281	31860.1	RecName: Full=Uncharacterized methyltransferase WBSCR22; EC=2.1.1.-; AltName: Full=Williams-Beuren syndrome chromosomal region 22 protein;	13.52	3
TRM1L_HUMAN	733	81695.2	RecName: Full=TRM1-like protein;	13.51	18							21.1437	3.82	2	62.453	3.82	2	13.6185	3.82	2	71.1621	3.82	2	11.2871	2.05	1	37.4473	7.91	3	17.4554	3.55	1	56.2653	9.41	5
RBM39_HUMAN	530	59342.7	RecName: Full=RNA-binding protein 39; AltName: Full=RNA-binding motif protein 39; AltName: Full=RNA-binding region-containing protein 2; AltName: Full=Hepatocellular carcinoma protein 1; AltName: Full=Splicing factor HCC1;	13.4	20																									29.2214	10.75	4	165.717	10.75	4	35.3009	10.75	4	191.106	13.4	5	12.0086	2.08	1	44.51	2.08	1
NUFP2_HUMAN	695	76074.7	RecName: Full=Nuclear fragile X mental retardation-interacting protein 2; AltName: Full=FMRP-interacting protein 2; AltName: Full=82 kDa FMRP-interacting protein; Short=82-FIP; AltName: Full=Cell proliferation-inducing gene 1 protein;	13.38	14																									31.6387	11.8	5	118.288	13.38	6	13.9617	1.87	1				13.2092	3.02	1	24.03	3.02	1
DSRAD_HUMAN	1226	135882	RecName: Full=Double-stranded RNA-specific adenosine deaminase; Short=DRADA; EC=3.5.4.-; AltName: Full=136 kDa double-stranded RNA-binding protein; AltName: Full=P136; AltName: Full=K88DSRBP; AltName: Full=Interferon-inducible protein 4; Short=IFI-4;	13.3	43							34.3916	4.57	4	78.8303	6.04	6	34.7897	5.38	5	77.066	4.81	5	69.1161	10.85	8	212.608	9.87	8	16.34	1.22	1	38.84	1.22	1	22.3399	2.12	2	60.2256	3.1	3							7.54455	0
AATM_HUMAN	430	47445.3	RecName: Full=Aspartate aminotransferase, mitochondrial; EC=2.6.1.1; AltName: Full=mAspAT; AltName: Full=Transaminase A; AltName: Full=Glutamate oxaloacetate transaminase 2; AltName: Full=Fatty acid-binding protein; AltName: Full=FABP-1; AltName: Full=FABPpm; Flags: Precursor;	13.26	9
SKIV2_HUMAN	1246	137712	RecName: Full=Helicase SKI2W; EC=3.6.1.-; AltName: Full=Helicase-like protein; Short=HLP;	13.24	22	12.1138	0					18.5221	1.36	1				67.8114	4.82	4	83.1298	10.11	9	35.4759	3.61	3	65.5492	5.54	5
2AAA_HUMAN	589	65266.9	RecName: Full=Serine/threonine-protein phosphatase 2A 65 kDa regulatory subunit A alpha isoform; AltName: Full=PP2A, subunit A, PR65-alpha isoform; AltName: Full=PP2A, subunit A, R1-alpha isoform; AltName: Full=Medium tumor antigen-associated 61 kDa protein;	13.24	11																															38.2208	8.49	3	75.8383	13.24	5	16.234	3.06	1	32.6984	5.26	2
ATX2L_HUMAN	1075	113304	RecName: Full=Ataxin-2-like protein; AltName: Full=Ataxin-2 domain protein; AltName: Full=Ataxin-2-related protein;	13.21	30							19.7917	0					46.8614	5.49	4	86.6399	10.33	8	50.3936	5.95	4	68.3533	11.72	8	16.7799	1.49	1	51.4448	3.91	3
NOC4L_HUMAN	516	58430.7	RecName: Full=Nucleolar complex protein 4 homolog; Short=NOC4 protein homolog; AltName: Full=NOC4-like protein; AltName: Full=Nucleolar complex-associated protein 4-like protein;	13.18	12																															13.648	7.36	2	45.8466	13.18	5	13.9376	7.36	2	39.13	8.91	3
SYWC_HUMAN	471	53131.6	RecName: Full=Tryptophanyl-tRNA synthetase, cytoplasmic; EC=6.1.1.2; AltName: Full=Tryptophan--tRNA ligase; Short=TrpRS; AltName: Full=Interferon-induced protein 53; Short=IFP53; Short=hWRS; Contains: RecName: Full=T1-TrpRS; Contains: RecName: Full=T2-TrpRS;	13.16	7																																					22.1403	9.77	3	72.236	13.16	4
FCF1_HUMAN	198	23354.2	RecName: Full=rRNA-processing protein FCF1 homolog;	13.13	4
SRP72_HUMAN	671	74560	RecName: Full=Signal recognition particle 72 kDa protein; Short=SRP72;	13.11	19							8.79574	2.53	1	57.7	2.53	1	11.5517	2.53	1	72.57	2.53	1							27.2376	5.37	2	86.0318	10.58	5	23.0662	2.98	1	27.38	7	3				26.03	4.02	2
COPD_HUMAN	511	57174.1	RecName: Full=Coatomer subunit delta; AltName: Full=Delta-coat protein; Short=Delta-COP; Short=Archain;	13.11	9																															24.7564	2.54	1	27.82	13.11	6	9.99173	2.35	1	41.72	2.35	1
EI2BB_HUMAN	351	38964.9	RecName: Full=Translation initiation factor eIF-2B subunit beta; AltName: Full=eIF-2B GDP-GTP exchange factor subunit beta; AltName: Full=S20I15; AltName: Full=S20III15;	13.11	5
COPZ1_HUMAN	177	20185.5	RecName: Full=Coatomer subunit zeta-1; AltName: Full=Zeta-1-coat protein; Short=Zeta-1 COP;	12.99	4
K1C17_HUMAN	432	48076	RecName: Full=Keratin, type I cytoskeletal 17; AltName: Full=Cytokeratin-17; Short=CK-17; AltName: Full=Keratin-17; Short=K17; AltName: Full=39.1;	12.96	18	4.10801	0					24.7662	5.09	2	86.0374	5.09	2				23.3335	3.7	2							10.0168	0											9.4179	0
FKB1A_HUMAN	108	11943.1	RecName: Full=Peptidyl-prolyl cis-trans isomerase FKBP1A; Short=PPIase FKBP1A; EC=5.2.1.8; AltName: Full=FK506-binding protein 1A; Short=FKBP-1A; AltName: Full=Rotamase; AltName: Full=Immunophilin FKBP12; Short=12 kDa FKBP; Short=FKBP-12;	12.96	3	4.02385	12.96	1	42.02	12.96	1
K1C15_HUMAN	456	49167.1	RecName: Full=Keratin, type I cytoskeletal 15; AltName: Full=Cytokeratin-15; Short=CK-15; AltName: Full=Keratin-15; Short=K15;	12.94	16	4.10801	0					18.7153	4.61	2	52.33	4.61	2				23.3335	3.51	2
P13646	458	49557.4	Keratin, type I cytoskeletal 13 OS=Homo sapiens GN=KRT13 PE=1 SV=4 - [K1C13_HUMAN]	12.88	11				0	3.93	2										24.41	1.53	1
RCOR1_HUMAN	482	52995.5	RecName: Full=REST corepressor 1; AltName: Full=Protein CoREST;	12.86	7																															19.5899	10.37	3	42.0255	12.86	4
P01871	452	49275.5	Ig mu chain C region OS=Homo sapiens GN=IGHM PE=1 SV=3 - [IGHM_HUMAN]	12.83	12										22.51	3.32	1													21.9607	9.51	3	76.3726	12.83	4	9.908	6.86	2	41.1242	6.86	2							7.09522	0
KRA43_HUMAN	195	20487.4	RecName: Full=Keratin-associated protein 4-3; AltName: Full=Keratin-associated protein 4.3; AltName: Full=Ultrahigh sulfur keratin-associated protein 4.3;	12.82	3
P60520	117	13658.1	Gamma-aminobutyric acid receptor-associated protein-like 2 OS=Homo sapiens GN=GABARAPL2 PE=1 SV=1 - [GBRL2_HUMAN]	12.82	1
GEMI5_HUMAN	1508	168455	RecName: Full=Gem-associated protein 5; Short=Gemin5;	12.8	34	3.94931	0					36.3371	2.98	3	70.5369	2.79	3	81.9223	9.02	8	256.111	12.8	14	16.5315	0.93	1	39.92	0.93	1	11.0141	1.92	2	36.07	1.92	2
ASF1A_HUMAN	204	22954.1	RecName: Full=Histone chaperone ASF1A; AltName: Full=Anti-silencing function protein 1 homolog A; Short=hAsf1; Short=hAsf1a; AltName: Full=CCG1-interacting factor A; Short=CIA; Short=hCIA;	12.75	4
Q9BX40	385	42045.3	Protein LSM14 homolog B OS=Homo sapiens GN=LSM14B PE=1 SV=1 - [LS14B_HUMAN]	12.73	10																																								0	2.86	1	18.4608	9.87
PCBP3_HUMAN	339	35915.6	RecName: Full=Poly(rC)-binding protein 3; AltName: Full=Alpha-CP3;	12.68	12
O60234	142	16790.4	Glia maturation factor gamma OS=Homo sapiens GN=GMFG PE=1 SV=1 - [GMFG_HUMAN]	12.68	1
REN3B_HUMAN	483	57727.1	RecName: Full=Regulator of nonsense transcripts 3B; AltName: Full=Nonsense mRNA reducing factor 3B; AltName: Full=Up-frameshift suppressor 3 homolog B; Short=hUpf3B; Short=hUpf3p-X;	12.63	8																															29.7282	8.49	3	97.1609	12.63	5
SODM_HUMAN	222	24706.6	RecName: Full=Superoxide dismutase [Mn], mitochondrial; EC=1.15.1.1; Flags: Precursor;	12.61	4
P06454	111	12196	Prothymosin alpha OS=Homo sapiens GN=PTMA PE=1 SV=2 - [PTMA_HUMAN]	12.61	2
REXO4_HUMAN	422	46642.8	RecName: Full=RNA exonuclease 4; EC=3.1.-.-; AltName: Full=Exonuclease XPMC2; Short=hPMC2; AltName: Full=Prevents mitotic catastrophe 2 protein homolog;	12.56	6							9.83406	0																													16.1307	8.53	2	45.7161	12.56	4
LRC15_HUMAN	581	64355.2	RecName: Full=Leucine-rich repeat-containing protein 15; Short=hLib; Flags: Precursor;	12.56	8
SSA27_HUMAN	199	21460.7	RecName: Full=Sjoegren syndrome/scleroderma autoantigen 1; AltName: Full=Autoantigen p27;	12.56	3
DNJC7_HUMAN	494	56404.7	RecName: Full=DnaJ homolog subfamily C member 7; AltName: Full=Tetratricopeptide repeat protein 2; AltName: Full=TPR repeat protein 2;	12.55	7																															10.9532	2.63	1	58.72	7.09	3				38.25	7.89	3
DDX52_HUMAN	599	67423.9	RecName: Full=Probable ATP-dependent RNA helicase DDX52; EC=3.6.1.-; AltName: Full=DEAD box protein 52; AltName: Full=ATP-dependent RNA helicase ROK1-like;	12.52	7																															28.8033	10.18	3	107.805	12.52	4
PSD12_HUMAN	456	52870.6	RecName: Full=26S proteasome non-ATPase regulatory subunit 12; AltName: Full=26S proteasome regulatory subunit p55;	12.5	8																																											29.8405	12.5
ACTZ_HUMAN	376	42586.9	RecName: Full=Alpha-centractin; Short=Centractin; AltName: Full=Centrosome-associated actin homolog; AltName: Full=Actin-RPV; AltName: Full=ARP1;	12.5	6
PMVK_HUMAN	192	21981.2	RecName: Full=Phosphomevalonate kinase; Short=PMKase; EC=2.7.4.2;	12.5	3
PDIA3_HUMAN	505	56746.7	RecName: Full=Protein disulfide-isomerase A3; EC=5.3.4.1; AltName: Full=Disulfide isomerase ER-60; AltName: Full=ERp60; AltName: Full=58 kDa microsomal protein; AltName: Full=p58; AltName: Full=ERp57; AltName: Full=58 kDa glucose-regulated protein; Flags: Precursor;	12.48	8																																					24.8035	8.51	3	61.3998	12.48	5
VIME_HUMAN	466	53619.1	RecName: Full=Vimentin;	12.45	5																																											18.7767	0
Q16543	378	44440	Hsp90 co-chaperone Cdc37 OS=Homo sapiens GN=CDC37 PE=1 SV=1 - [CDC37_HUMAN]	12.43	6																																								74.15	5.56	1	14.9687	10.05
KR10B_HUMAN	298	30242.8	RecName: Full=Keratin-associated protein 10-11; AltName: Full=Keratin-associated protein 10.11; AltName: Full=High sulfur keratin-associated protein 10.11; AltName: Full=Keratin-associated protein 18-11; AltName: Full=Keratin-associated protein 18.11;	12.42	3
RPAB1_HUMAN	210	24535.7	RecName: Full=DNA-directed RNA polymerases I, II, and III subunit RPABC1; Short=RNA polymerases I, II, and III subunit ABC1; AltName: Full=DNA-directed RNA polymerase II subunit E; AltName: Full=RPB5; AltName: Full=DNA-directed RNA polymerase II 23 kDa polypeptide; AltName: Full=XAP4;	12.38	3
KRR1_HUMAN	381	43637.7	RecName: Full=KRR1 small subunit processome component homolog; AltName: Full=HIV-1 Rev-binding protein 2; AltName: Full=Rev-interacting protein 1; Short=Rip-1;	12.34	7																																											19.5559	9.97
CPSF7_HUMAN	471	52018.3	RecName: Full=Cleavage and polyadenylation specificity factor subunit 7; AltName: Full=Cleavage and polyadenylation specificity factor 59 kDa subunit; Short=CPSF 59 kDa subunit; AltName: Full=Pre-mRNA cleavage factor Im 59 kDa subunit;	12.31	8																																					26.4475	5.73	2	47.7635	12.31	5	9.80363	0
BID_HUMAN	195	21981	RecName: Full=BH3-interacting domain death agonist; AltName: Full=p22 BID; Short=BID; Contains: RecName: Full=BH3-interacting domain death agonist p15; AltName: Full=p15 BID; Contains: RecName: Full=BH3-interacting domain death agonist p13; AltName: Full=p13 BID; Contains: RecName: Full=BH3-interacting domain death agonist p11; AltName: Full=p11 BID;	12.31	3
PRP8_HUMAN	2335	273427	RecName: Full=Pre-mRNA-processing-splicing factor 8; AltName: Full=Splicing factor Prp8; AltName: Full=PRP8 homolog; AltName: Full=220 kDa U5 snRNP-specific protein; AltName: Full=p220;	12.29	53							86.9579	3.64	7	227.738	7.02	14	100.726	4.15	7	273.825	10.49	22	13.7768	0		35.2927	1.24	3	8.27646	0					10.4952	0											18.4672	0
PYR1_HUMAN	2225	242829	RecName: Full=CAD protein; Includes: RecName: Full=Glutamine-dependent carbamoyl-phosphate synthase; EC=6.3.5.5; Includes: RecName: Full=Aspartate carbamoyltransferase; EC=2.1.3.2; Includes: RecName: Full=Dihydroorotase; EC=3.5.2.3;	12.27	44	9.61666	0.67	1				82.2317	5.17	7	143.058	6.88	11	74.0373	5.39	6	190.762	9.39	15	22.9214	0		20.1	0.4	1
P04080	98	11132.6	Cystatin-B OS=Homo sapiens GN=CSTB PE=1 SV=2 - [CYTB_HUMAN]	12.24	1				0	12.24	1
NAT11_HUMAN	237	27176.1	RecName: Full=N-acetyltransferase 11; EC=2.3.1.-;	12.24	7
ACTN4_HUMAN	911	104788	RecName: Full=Alpha-actinin-4; AltName: Full=Non-muscle alpha-actinin 4; AltName: Full=F-actin cross-linking protein;	12.18	14	3.8643	0																	37.8546	8.23	5	89.4649	11.42	8
O00148	427	49098	ATP-dependent RNA helicase DDX39 OS=Homo sapiens GN=DDX39 PE=1 SV=2 - [DDX39_HUMAN]	12.18	6				0	1.64	1																																					13.7152	3.28
Q13823	731	83603.4	Nucleolar GTP-binding protein 2 OS=Homo sapiens GN=GNL2 PE=1 SV=1 - [NOG2_HUMAN]	12.18	12																26.11	3.69	2	44.368	6.16	3	112.853	10.4	6				45.17	1.78	1
TDIF1_HUMAN	329	36989.9	RecName: Full=Deoxynucleotidyltransferase terminal-interacting protein 1; AltName: Full=Terminal deoxynucleotidyltransferase-interacting factor 1; Short=TdT-interacting factor 1; Short=TdIF1;	12.16	5
P25788	255	28415.1	Proteasome subunit alpha type-3 OS=Homo sapiens GN=PSMA3 PE=1 SV=2 - [PSA3_HUMAN]	12.16	4
RM22_HUMAN	206	23625.6	RecName: Full=39S ribosomal protein L22, mitochondrial; Short=L22mt; Short=MRP-L22; AltName: Full=MRP-L25; Flags: Precursor;	12.14	5
RM12_HUMAN	198	21334.6	RecName: Full=39S ribosomal protein L12, mitochondrial; Short=L12mt; Short=MRP-L12; AltName: Full=5c5-2; Flags: Precursor;	12.12	3
IF5_HUMAN	431	49191.8	RecName: Full=Eukaryotic translation initiation factor 5; Short=eIF-5;	12.06	6																																					32.3913	3.48	1	133.109	12.06	5
ARF6_HUMAN	175	20069.4	RecName: Full=ADP-ribosylation factor 6;	12	4
NASP_HUMAN	788	85186.1	RecName: Full=Nuclear autoantigenic sperm protein; Short=NASP;	11.93	11																															26.211	8.76	4	80.6056	11.93	7
CP080_HUMAN	193	22760	RecName: Full=UPF0468 protein C16orf80; AltName: Full=Transcription factor IIB;	11.92	3
RPA1_HUMAN	1720	194687	RecName: Full=DNA-directed RNA polymerase I subunit RPA1; Short=RNA polymerase I subunit A1; EC=2.7.7.6; AltName: Full=DNA-directed RNA polymerase I subunit A; AltName: Full=DNA-directed RNA polymerase I largest subunit; AltName: Full=RNA polymerase I 194 kDa subunit; Short=RPA194; AltName: Full=A190;	11.8	25							28.0206	0.64	1	35.2341	3.2	5	64.9656	6.51	7	203.978	8.95	11	14.7259	0.81	1
E2AK2_HUMAN	551	62055.6	RecName: Full=Interferon-induced, double-stranded RNA-activated protein kinase; EC=2.7.11.1; AltName: Full=Interferon-inducible RNA-dependent protein kinase; AltName: Full=Eukaryotic translation initiation factor 2-alpha kinase 2; Short=eIF-2A protein kinase 2; AltName: Full=Protein kinase RNA-activated; Short=PKR; AltName: Full=p68 kinase; AltName: Full=P1/eIF-2A protein kinase;	11.8	32																									24.3808	9.44	4	145.647	9.44	4	27.1769	11.8	5	159.572	9.44	4	18.3222	6.53	3	77.3333	4.17	2
SYAC_HUMAN	968	106743	RecName: Full=Alanyl-tRNA synthetase, cytoplasmic; EC=6.1.1.7; AltName: Full=Alanine--tRNA ligase; Short=AlaRS; AltName: Full=Renal carcinoma antigen NY-REN-42;	11.78	17																			47.3766	8.16	5	163.123	11.78	8	9.00743	2.58	2	67.9932	2.58	2
P47929	136	15065.8	Galectin-7 OS=Homo sapiens GN=LGALS7 PE=1 SV=2 - [LEG7_HUMAN]	11.76	1
LRC59_HUMAN	307	34908.9	RecName: Full=Leucine-rich repeat-containing protein 59;	11.73	3
O60783	128	15129	28S ribosomal protein S14, mitochondrial OS=Homo sapiens GN=MRPS14 PE=1 SV=1 - [RT14_HUMAN]	11.72	1
TOP2A_HUMAN	1531	174276	RecName: Full=DNA topoisomerase 2-alpha; EC=5.99.1.3; AltName: Full=DNA topoisomerase II, alpha isozyme;	11.69	33	9.70311	0.65	1				14.5928	1.7	2	48.81	0.85	1	70.0349	8.16	9	181.832	10.12	13	14.3192	1.57	2	45.46	1.57	2	9.71646	0.85	1	29.04	0.85	1	13.5707	0					8.52266	0
P27694	616	68095.3	Replication protein A 70 kDa DNA-binding subunit OS=Homo sapiens GN=RPA1 PE=1 SV=2 - [RFA1_HUMAN]	11.69	9																												20.45	2.11	1	30.2314	7.79	3	96.4238	9.58	4				74.69	2.27	1
CA077_HUMAN	248	26380.3	RecName: Full=Uncharacterized protein C1orf77;	11.69	2
MPP10_HUMAN	681	78815.7	RecName: Full=U3 small nucleolar ribonucleoprotein protein MPP10; AltName: Full=M phase phosphoprotein 10;	11.6	8																			22.4695	6.9	3	138.309	11.6	4				37.67	2.94	1	9.06892	0
NKRF_HUMAN	690	77624.2	RecName: Full=NF-kappa-B-repressing factor; Short=NFkB-repressing factor; AltName: Full=Transcription factor NRF; AltName: Full=ITBA4 protein;	11.59	14																									26.5142	7.83	4	36.26	8.84	5	25.827	2.17	1	44.49	6.52	4							7.27148	0
RU2B_HUMAN	225	25470.1	RecName: Full=U2 small nuclear ribonucleoprotein B'';	11.56	2
LSM4_HUMAN	139	15339.9	RecName: Full=U6 snRNA-associated Sm-like protein LSm4; AltName: Full=Glycine-rich protein; Short=GRP;	11.51	2
NOC3L_HUMAN	800	92489.6	RecName: Full=Nucleolar complex protein 3 homolog; Short=NOC3 protein homolog; AltName: Full=NOC3-like protein; AltName: Full=Nucleolar complex-associated protein 3-like protein; AltName: Full=Factor for adipocyte differentiation 24;	11.5	12																			23.5809	8.5	5	107.239	11.5	7
TAF10_HUMAN	218	21697.9	RecName: Full=Transcription initiation factor TFIID subunit 10; AltName: Full=Transcription initiation factor TFIID 30 kDa subunit; Short=TAF(II)30; Short=TAFII-30; Short=TAFII30; AltName: Full=STAF28;	11.47	2
DNMT1_HUMAN	1616	183050	RecName: Full=DNA (cytosine-5)-methyltransferase 1; Short=Dnmt1; EC=2.1.1.37; AltName: Full=MCMT; AltName: Full=DNA methyltransferase HsaI; Short=DNA MTase HsaI; Short=M.HsaI; AltName: Full=CXXC-type zinc finger protein 9;	11.45	31							33.9051	1.24	2	95.3108	5.2	8	58.2628	7.24	8	172.484	10.15	13	10.3464	0											10.099	0
CLAP1_HUMAN	1538	169346	RecName: Full=CLIP-associating protein 1; AltName: Full=Cytoplasmic linker-associated protein 1; AltName: Full=Multiple asters homolog 1; Short=hOrbit1;	11.44	27							30.3547	2.08	2	65.97	3.38	4	71.0571	5.72	7	223.722	11.38	13	29.1431	0.65	1				8.35836	0
P62144	149	16826.8	Calmodulin OS=Anas platyrhynchos GN=CALM PE=2 SV=2 - [CALM_ANAPL]	11.41	6				22.03	11.41	1
UBP2L_HUMAN	1087	114465	RecName: Full=Ubiquitin-associated protein 2-like; AltName: Full=Protein NICE-4;	11.41	30													11.6859	3.22	2	62.5106	4.23	3	25.3981	5.89	4	102.345	6.72	5	21.803	6.16	4	96.4109	6.99	5				33.1	2.12	2				29.15	2.21	2
FKBP5_HUMAN	457	51179.6	RecName: Full=FK506-binding protein 5; EC=5.2.1.8; AltName: Full=Peptidyl-prolyl cis-trans isomerase; Short=PPIase; Short=Rotamase; AltName: Full=51 kDa FK506-binding protein; AltName: Full=FKBP-51; AltName: Full=54 kDa progesterone receptor-associated immunophilin; AltName: Full=FKBP54; Short=P54; AltName: Full=FF1 antigen; AltName: Full=HSP90-binding immunophilin; AltName: Full=Androgen-regulat…	11.38	5																																					17.1384	4.38	1	30.9526	11.38	4
RRMJ3_HUMAN	847	96516.2	RecName: Full=Putative rRNA methyltransferase 3; EC=2.1.1.-; AltName: Full=rRNA (uridine-2'-O-)-methyltransferase 3;	11.33	13													13.2432	2.01	1	74.3634	2.95	2	29.0982	8.74	4	91.7384	8.74	5							11.6006	0								20.85	2.01	1
Q3MHR5	221	25461.2	Splicing factor, arginine/serine-rich 2 OS=Bos taurus GN=SFRS2 PE=2 SV=3 - [SFRS2_BOVIN]	11.31	6										34.46	3.62	1				34.99	3.62	1
NXF1_HUMAN	619	70138.7	RecName: Full=Nuclear RNA export factor 1; AltName: Full=Tip-associating protein; AltName: Full=Tip-associated protein; AltName: Full=mRNA export factor TAP;	11.31	12																									20.5025	5.01	2	65.13	11.31	6	9.56797	5.01	2	72.0424	5.01	2
CDK9_HUMAN	372	42750.2	RecName: Full=Cell division protein kinase 9; EC=2.7.11.22; EC=2.7.11.23; AltName: Full=Cyclin-dependent kinase 9; AltName: Full=Serine/threonine-protein kinase PITALRE; AltName: Full=Cell division cycle 2-like protein kinase 4; Short=C-2K;	11.29	5
P98172	346	37982.5	Ephrin-B1 OS=Homo sapiens GN=EFNB1 PE=1 SV=1 - [EFNB1_HUMAN]	11.27	2																																		0	3.76	1
CX056_HUMAN	222	25608	RecName: Full=UPF0428 protein CXorf56;	11.26	4
TTC37_HUMAN	1564	175375	RecName: Full=Tetratricopeptide repeat protein 37; Short=TPR repeat protein 37;	11.25	34	5.43445	0					30.7594	2.69	3	111.542	3.52	4	60.7158	7.48	7	239.221	11.25	13	25.9067	2.88	3	81.1946	2.88	3				21.68	1.15	1	16.7592	0
RPP30_HUMAN	268	29302.7	RecName: Full=Ribonuclease P protein subunit p30; Short=RNaseP protein p30; EC=3.1.26.5; AltName: Full=RNase P subunit 2;	11.19	10
Q9NZB2	1118	121811	Constitutive coactivator of PPAR-gamma-like protein 1 OS=Homo sapiens GN=FAM120A PE=1 SV=2 - [F120A_HUMAN]	11.18	19										28.11	1.52	1	47.7206	6.35	4	108.587	11.18	9	23.3861	3.13	2	65.225	4.38	3
P62253	170	19496.9	Ubiquitin-conjugating enzyme E2 G1 OS=Homo sapiens GN=UBE2G1 PE=1 SV=3 - [UB2G1_HUMAN]	11.18	1
GGCT_HUMAN	188	20994.3	RecName: Full=Gamma-glutamylcyclotransferase; EC=2.3.2.4; AltName: Full=Cytochrome c-releasing factor 21;	11.17	4
RAB14_HUMAN	215	23881.9	RecName: Full=Ras-related protein Rab-14;	11.16	10							8.53714	0
KRT36_HUMAN	467	52214	RecName: Full=Keratin, type I cuticular Ha6; AltName: Full=Hair keratin, type I Ha6; AltName: Full=Keratin-36; Short=K36;	11.13	9	6.1949	0														24.41	1.5	1																			8.6078	0
PLK1_HUMAN	603	68211.6	RecName: Full=Serine/threonine-protein kinase PLK1; EC=2.7.11.21; AltName: Full=Polo-like kinase 1; Short=PLK-1; AltName: Full=Serine/threonine-protein kinase 13; Short=STPK13;	11.11	7																									11.6564	0					22.5678	11.11	4	69.541	8.46	3
HINT1_HUMAN	126	13793.1	RecName: Full=Histidine triad nucleotide-binding protein 1; EC=3.-.-.-; AltName: Full=Adenosine 5'-monophosphoramidase; AltName: Full=Protein kinase C inhibitor 1; AltName: Full=Protein kinase C-interacting protein 1; Short=PKCI-1;	11.11	2
PNPH_HUMAN	289	32097.2	RecName: Full=Purine nucleoside phosphorylase; Short=PNP; EC=2.4.2.1; AltName: Full=Inosine phosphorylase;	11.07	2
RAB6A_HUMAN	208	23577.9	RecName: Full=Ras-related protein Rab-6A; Short=Rab-6;	11.06	7
P30046	118	12703.7	D-dopachrome decarboxylase OS=Homo sapiens GN=DDT PE=1 SV=3 - [DOPD_HUMAN]	11.02	1				0	11.02	1
DPYL2_HUMAN	572	62254.6	RecName: Full=Dihydropyrimidinase-related protein 2; Short=DRP-2; AltName: Full=Collapsin response mediator protein 2; Short=CRMP-2; AltName: Full=N2A3;	11.01	8																															23.721	8.57	3	76.1134	11.01	5
SF3A3_HUMAN	501	58812.3	RecName: Full=Splicing factor 3A subunit 3; AltName: Full=Spliceosome-associated protein 61; Short=SAP 61; AltName: Full=SF3a60;	10.98	8																															9.06609	0		25.7375	4.19	2	22.6842	6.59	2	110.862	10.98	4	11.7673	0
DDX10_HUMAN	875	100825	RecName: Full=Probable ATP-dependent RNA helicase DDX10; EC=3.6.1.-; AltName: Full=DEAD box protein 10;	10.97	16																			39.685	8.69	5	85.016	10.97	7	11.6699	1.49	1	49.2562	4.46	3
ATPB_HUMAN	529	56524.6	RecName: Full=ATP synthase subunit beta, mitochondrial; EC=3.6.3.14; Flags: Precursor;	10.96	5																																					7.86829	0					18.0626	2.46
PHF6_HUMAN	365	41264	RecName: Full=PHD finger protein 6; AltName: Full=PHD-like zinc finger protein;	10.96	5
WDR82_HUMAN	313	35056.5	RecName: Full=WD repeat-containing protein 82; AltName: Full=Swd2;	10.86	4
DDX50_HUMAN	737	82514.1	RecName: Full=ATP-dependent RNA helicase DDX50; EC=3.6.1.-; AltName: Full=DEAD box protein 50; AltName: Full=Nucleolar protein Gu2; AltName: Full=Gu-beta;	10.85	21							8.83765	2.04	1				19.813	2.04	1	54.14	2.04	1	15.2645	3.66	2	33.2285	4.88	3	24.0464	2.04	1	91.1105	9.63	5	11.0038	2.04	1	42.28	3.66	2	10.7063	2.04	1	38.44	2.04	1
DDX56_HUMAN	547	61551	RecName: Full=Probable ATP-dependent RNA helicase DDX56; EC=3.6.1.-; AltName: Full=DEAD box protein 56; AltName: Full=ATP-dependent 61 kDa nucleolar RNA helicase; AltName: Full=DEAD-box protein 21;	10.79	8																															29.2651	7.31	3	95.8933	10.79	5
SFRS6_HUMAN	344	39563.4	RecName: Full=Splicing factor, arginine/serine-rich 6; AltName: Full=Pre-mRNA-splicing factor SRP55;	10.76	8							11.0246	0		21.27	6.1	2	12.3497	0		20.77	2.62	1										25.39	2.62	1
Q15717	326	36069.2	ELAV-like protein 1 OS=Homo sapiens GN=ELAVL1 PE=1 SV=2 - [ELAV1_HUMAN]	10.74	6
O75817	140	15641.2	Ribonuclease P protein subunit p20 OS=Homo sapiens GN=POP7 PE=1 SV=2 - [POP7_HUMAN]	10.71	2
TOM34_HUMAN	309	34537.8	RecName: Full=Mitochondrial import receptor subunit TOM34; Short=hTom34; AltName: Full=Translocase of outer membrane 34 kDa subunit;	10.68	3
PINX1_HUMAN	328	37012	RecName: Full=Pin2-interacting protein X1; AltName: Full=TRF1-interacting protein 1; AltName: Full=Liver-related putative tumor suppressor; AltName: Full=Protein 67-11-3;	10.67	4
MSH6_HUMAN	1360	152689	RecName: Full=DNA mismatch repair protein Msh6; AltName: Full=MutS-alpha 160 kDa subunit; AltName: Full=G/T mismatch-binding protein; Short=GTMBP; Short=GTBP; AltName: Full=p160;	10.66	25	7.14911	0					25.9125	3.46	3	47.6814	4.12	4	64.661	7.79	7	126.201	10.66	11	24.6994	0					10.6496	0											13.6735	0
IMP4_HUMAN	291	33735.5	RecName: Full=U3 small nucleolar ribonucleoprotein protein IMP4; Short=U3 snoRNP protein IMP4; AltName: Full=Brix domain-containing protein 4;	10.65	4
Q9H8S9	216	25063.6	Mps one binder kinase activator-like 1B OS=Homo sapiens GN=MOBKL1B PE=1 SV=4 - [MOL1B_HUMAN]	10.65	4
WDR12_HUMAN	423	47677.7	RecName: Full=Ribosome biogenesis protein WDR12; AltName: Full=WD repeat-containing protein 12;	10.64	5																																											18.0808	7.8
C1QBP_HUMAN	282	31342.6	RecName: Full=Complement component 1 Q subcomponent-binding protein, mitochondrial; AltName: Full=Glycoprotein gC1qBP; Short=C1qBP; AltName: Full=GC1q-R protein; AltName: Full=Hyaluronan-binding protein 1; AltName: Full=Mitochondrial matrix protein p32; AltName: Full=p33; Flags: Precursor;	10.64	2
ESTD_HUMAN	282	31442.5	RecName: Full=S-formylglutathione hydrolase; Short=FGH; EC=3.1.2.12; AltName: Full=Esterase D;	10.64	4
GTPB1_HUMAN	669	72408	RecName: Full=GTP-binding protein 1; Short=G-protein 1; Short=GP-1; Short=GP1;	10.61	10																									42.3301	6.58	3	117.63	10.61	5	9.38737	2.09	1	51.2583	2.09	1
SBP1_HUMAN	472	52357.6	RecName: Full=Selenium-binding protein 1; AltName: Full=56 kDa selenium-binding protein; AltName: Full=SP56;	10.59	5
Q9NPJ8	142	16217.9	NTF2-related export protein 2 OS=Homo sapiens GN=NXT2 PE=2 SV=1 - [NXT2_HUMAN]	10.56	1
Q9NUL3	570	62601.3	Double-stranded RNA-binding protein Staufen homolog 2 OS=Homo sapiens GN=STAU2 PE=1 SV=1 - [STAU2_HUMAN]	10.53	5																																								25.6	1.23	1	17.5251	2.98
RO52_HUMAN	475	54135.1	RecName: Full=52 kDa Ro protein; AltName: Full=Sjoegren syndrome type A antigen; Short=SS-A; AltName: Full=Ro(SS-A); AltName: Full=52 kDa ribonucleoprotein autoantigen Ro/SS-A; AltName: Full=Tripartite motif-containing protein 21; AltName: Full=RING finger protein 81;	10.53	6																																											30.1232	6.53
Q8N6L1	162	17583.4	Keratinocyte-associated protein 2 OS=Homo sapiens GN=KRTCAP2 PE=1 SV=1 - [KTAP2_HUMAN]	10.49	1
ARC1B_HUMAN	372	40923.4	RecName: Full=Actin-related protein 2/3 complex subunit 1B; AltName: Full=Arp2/3 complex 41 kDa subunit; AltName: Full=p41-ARC;	10.48	5
XPO2_HUMAN	971	110346	RecName: Full=Exportin-2; Short=Exp2; AltName: Full=Importin-alpha re-exporter; AltName: Full=Chromosome segregation 1-like protein; AltName: Full=Cellular apoptosis susceptibility protein;	10.4	22	8.64927	0		48.4937	0.82	1	18.8203	1.54	1	33.34	4.22	3	20.3214	1.75	1	36.2	1.75	1	44.1172	5.77	4	89.9138	9.27	7	14.6672	0
O14737	125	14276.3	Programmed cell death protein 5 OS=Homo sapiens GN=PDCD5 PE=1 SV=3 - [PDCD5_HUMAN]	10.4	1
PRPS3_HUMAN	318	34817	RecName: Full=Ribose-phosphate pyrophosphokinase 3; EC=2.7.6.1; AltName: Full=Phosphoribosyl pyrophosphate synthetase III; Short=PRS-III; AltName: Full=Phosphoribosyl pyrophosphate synthetase 1-like 1; Short=PRPS1-like 1;	10.38	4	13.2493	0
O75494	262	31281.8	Splicing factor, arginine/serine-rich 13A OS=Homo sapiens GN=SFRS13A PE=1 SV=1 - [SF13A_HUMAN]	10.31	4
PSMD6_HUMAN	389	45502.3	RecName: Full=26S proteasome non-ATPase regulatory subunit 6; AltName: Full=26S proteasome regulatory subunit S10; AltName: Full=p42A; AltName: Full=Proteasome regulatory particle subunit p44S10; AltName: Full=Phosphonoformate immuno-associated protein 4; AltName: Full=Breast cancer-associated protein SGA-113M;	10.28	4
RRP15_HUMAN	282	31464.5	RecName: Full=RRP15-like protein; AltName: Full=Ribosomal RNA-processing protein 15;	10.28	4
K1C19_HUMAN	400	44065.1	RecName: Full=Keratin, type I cytoskeletal 19; AltName: Full=Cytokeratin-19; Short=CK-19; AltName: Full=Keratin-19; Short=K19;	10.25	12	5.84021	0					20.12	2.25	1	52.33	4	2	14.1744	0		23.3335	5.75	3
PPIL1_HUMAN	166	18225.1	RecName: Full=Peptidyl-prolyl cis-trans isomerase-like 1; Short=PPIase; Short=Rotamase; EC=5.2.1.8;	10.24	2
GRB2_HUMAN	217	25190.4	RecName: Full=Growth factor receptor-bound protein 2; AltName: Full=Adapter protein GRB2; AltName: Full=SH2/SH3 adapter GRB2; AltName: Full=Protein Ash;	10.14	2
VSIG8_HUMAN	414	43862.5	RecName: Full=V-set and immunoglobulin domain-containing protein 8; Flags: Precursor;	10.14	4
O60869	148	16358.9	Endothelial differentiation-related factor 1 OS=Homo sapiens GN=EDF1 PE=1 SV=1 - [EDF1_HUMAN]	10.14	1
PWP2_HUMAN	919	102387	RecName: Full=Periodic tryptophan protein 2 homolog;	10.12	25													12.827	1.74	1	37.25	3.05	2	40.0908	5.66	3	90.9809	10.12	7	17.4063	3.59	2	52.3372	4.35	3	20.3314	3.59	2	77.6287	3.59	2	11.3976	1.85	1	27.38	3.59	2
CDN1B_HUMAN	198	22059.7	RecName: Full=Cyclin-dependent kinase inhibitor 1B; AltName: Full=Cyclin-dependent kinase inhibitor p27; AltName: Full=p27Kip1;	10.1	2
PSB9_HUMAN	219	23249.5	RecName: Full=Proteasome subunit beta type-9; EC=3.4.25.1; AltName: Full=Proteasome subunit beta-1i; AltName: Full=Proteasome chain 7; AltName: Full=Macropain chain 7; AltName: Full=Multicatalytic endopeptidase complex chain 7; AltName: Full=RING12 protein; AltName: Full=Low molecular mass protein 2; Flags: Precursor;	10.05	3
BA2D1_HUMAN	2897	316845	RecName: Full=BAT2 domain-containing protein 1; AltName: Full=HBxAg transactivated protein 2;	10.04	45							79.7047	2.21	4	75.9356	6.11	13	119.601	4.31	7	177.864	7.46	16	33.5536	0.66	1	51.7631	1.73	4	10.128	0											13.2056	0
O60524	1076	122878	Serologically defined colon cancer antigen 1 OS=Homo sapiens GN=SDCCAG1 PE=1 SV=4 - [SDCG1_HUMAN]	10.04	13																84.2567	10.04	10				42.88	3.16	3
CC137_HUMAN	289	33211.1	RecName: Full=Coiled-coil domain-containing protein 137;	10.03	4													13.2525	0																							8.05327	0
P20674	150	16751.7	Cytochrome c oxidase subunit 5A, mitochondrial OS=Homo sapiens GN=COX5A PE=1 SV=2 - [COX5A_HUMAN]	10	1				0	10	1
HMCS1_HUMAN	520	57257.4	RecName: Full=Hydroxymethylglutaryl-CoA synthase, cytoplasmic; Short=HMG-CoA synthase; EC=2.3.3.10; AltName: Full=3-hydroxy-3-methylglutaryl coenzyme A synthase;	10	6																																					11.1069	4.81	2	43.9645	10	4
RBM34_HUMAN	430	48535.1	RecName: Full=RNA-binding protein 34; AltName: Full=RNA-binding motif protein 34;	10	5																																											16.4923	7.91
SERA_HUMAN	533	56614.4	RecName: Full=D-3-phosphoglycerate dehydrogenase; Short=3-PGDH; EC=1.1.1.95;	9.94	6																																					15.4322	4.88	2	76.5376	9.94	4
DDX54_HUMAN	881	98534.2	RecName: Full=ATP-dependent RNA helicase DDX54; EC=3.6.1.-; AltName: Full=DEAD box protein 54; AltName: Full=ATP-dependent RNA helicase DP97; AltName: Full=DEAD box RNA helicase 97 kDa;	9.88	7													22.3402	0					32.4224	2.38	1	59.28	7.49	6							11.7807	0											13.7678	0
RBBP4_HUMAN	425	47626.1	RecName: Full=Histone-binding protein RBBP4; AltName: Full=Retinoblastoma-binding protein 4; Short=RBBP-4; AltName: Full=Retinoblastoma-binding protein p48; AltName: Full=Chromatin assembly factor 1 subunit C; Short=CAF-1 subunit C; AltName: Full=Chromatin assembly factor I p48 subunit; AltName: Full=CAF-I 48 kDa subunit; AltName: Full=CAF-I p48; AltName: Full=Nucleosome-remodeling factor subunit…	9.88	4																																											11.1987	6.35
IF4E2_HUMAN	245	28344.2	RecName: Full=Eukaryotic translation initiation factor 4E type 2; Short=eIF-4E type 2; Short=eIF4E type 2; AltName: Full=mRNA cap-binding protein type 3; AltName: Full=Eukaryotic translation initiation factor 4E-like 3; AltName: Full=Eukaryotic translation initiation factor 4E homologous protein; AltName: Full=mRNA cap-binding protein 4EHP; AltName: Full=eIF4E-like protein 4E-LP;	9.8	3
RL7L_HUMAN	246	28643.1	RecName: Full=60S ribosomal protein L7-like 1;	9.76	7
DKC1_HUMAN	514	57637.8	RecName: Full=H/ACA ribonucleoprotein complex subunit 4; EC=5.4.99.-; AltName: Full=Dyskerin; AltName: Full=Nucleolar protein family A member 4; AltName: Full=snoRNP protein DKC1; AltName: Full=Nopp140-associated protein of 57 kDa; AltName: Full=Nucleolar protein NAP57; AltName: Full=CBF5 homolog;	9.73	12																									8.90843	0					15.8006	2.33	1	42.2631	7.2	4	22.3639	4.86	2	71.13	8.37	4	6.97782	2.33
Q9UNZ2	370	40548.3	NSFL1 cofactor p47 OS=Homo sapiens GN=NSFL1C PE=1 SV=2 - [NSF1C_HUMAN]	9.73	4
PSD11_HUMAN	422	47434	RecName: Full=26S proteasome non-ATPase regulatory subunit 11; AltName: Full=26S proteasome regulatory subunit S9; AltName: Full=26S proteasome regulatory subunit p44.5;	9.72	10																															9.15718	0											14.7938	6.64
PSMD1_HUMAN	953	105769	RecName: Full=26S proteasome non-ATPase regulatory subunit 1; AltName: Full=26S proteasome regulatory subunit RPN2; AltName: Full=26S proteasome regulatory subunit S1; AltName: Full=26S proteasome subunit p112;	9.65	7																			29.6572	5.35	3	64.5629	7.45	4
ZN622_HUMAN	477	54237.4	RecName: Full=Zinc finger protein 622; AltName: Full=Zinc finger-like protein 9;	9.64	5																																					15.7266	5.87	2	137.902	9.64	3
PAP1L_HUMAN	614	68348.5	RecName: Full=Polyadenylate-binding protein 1-like;	9.61	17	4.41	2.44	1													36.11	1.79	1							20.7038	3.91	2	89.8587	7.17	4	15.5799	3.91	2	82.9	5.7	3
NOL6_HUMAN	1146	127513	RecName: Full=Nucleolar protein 6; AltName: Full=Nucleolar RNA-associated protein; Short=Nrap;	9.6	16							9.49466	1.4	1	34.39	1.4	1				40.65	2.09	2	41.3073	7.07	5	92.4265	8.38	7	9.04891	0
P17931	250	26136.1	Galectin-3 OS=Homo sapiens GN=LGALS3 PE=1 SV=5 - [LEG3_HUMAN]	9.6	2
Q14847	261	29698.2	LIM and SH3 domain protein 1 OS=Homo sapiens GN=LASP1 PE=1 SV=2 - [LASP1_HUMAN]	9.58	2
Q86WX3	136	15424.4	Active regulator of SIRT1 OS=Homo sapiens GN=RPS19BP1 PE=1 SV=1 - [AROS_HUMAN]	9.56	4				27.57	9.56	1
NSUN5_HUMAN	429	46662.3	RecName: Full=Putative methyltransferase NSUN5; EC=2.1.1.-; AltName: Full=NOL1/NOP2/Sun domain family member 5; Short=NOL1R; AltName: Full=Williams-Beuren syndrome chromosomal region 20A protein;	9.56	5																																											17.8595	7.23
P06744	558	63107.2	Glucose-6-phosphate isomerase OS=Homo sapiens GN=GPI PE=1 SV=4 - [G6PI_HUMAN]	9.5	8																																		25.46	2.69	1	29.2189	7.89	3	135.747	9.5	4
NCBP1_HUMAN	790	91780.5	RecName: Full=Nuclear cap-binding protein subunit 1; AltName: Full=80 kDa nuclear cap-binding protein; AltName: Full=NCBP 80 kDa subunit; Short=CBP80;	9.49	9																									29.7002	5.82	3	104.477	9.49	6
VP26A_HUMAN	327	38145.7	RecName: Full=Vacuolar protein sorting-associated protein 26A; AltName: Full=Vesicle protein sorting 26A; Short=hVPS26;	9.48	3
Q8N9T8	709	83200.8	Protein KRI1 homolog OS=Homo sapiens GN=KRI1 PE=1 SV=2 - [KRI1_HUMAN]	9.45	9																39.99	1.97	1	24.2391	5.78	3	114.446	9.45	5
P33241	339	37169	Lymphocyte-specific protein 1 OS=Homo sapiens GN=LSP1 PE=1 SV=1 - [LSP1_HUMAN]	9.44	4
DCXR_HUMAN	244	25896.6	RecName: Full=L-xylulose reductase; Short=XR; EC=1.1.1.10; AltName: Full=Dicarbonyl/L-xylulose reductase; AltName: Full=Kidney dicarbonyl reductase; Short=kiDCR; AltName: Full=Carbonyl reductase II; AltName: Full=Sperm surface protein P34H;	9.43	2
TADBP_HUMAN	414	44711.3	RecName: Full=TAR DNA-binding protein 43; Short=TDP-43;	9.42	6
PKP1_HUMAN	747	82807.8	RecName: Full=Plakophilin-1; AltName: Full=Band-6 protein; Short=B6P;	9.37	6																			13.315	0					8.32254	0											7.96717	0
ENPL_HUMAN	803	92411.3	RecName: Full=Endoplasmin; AltName: Full=Heat shock protein 90 kDa beta member 1; AltName: Full=94 kDa glucose-regulated protein; Short=GRP94; AltName: Full=gp96 homolog; AltName: Full=Tumor rejection antigen 1; Flags: Precursor;	9.34	22							8.99358	1.49	1	29.37	1.49	1	17.358	0					40.2245	6.48	3	73.51	8.22	4	15.0229	1.74	1	51.49	1.74	1	10.2584	1.49	1	41.09	1.74	2	12.4498	1.74	2	32.0195	1.74	2
OLA1_HUMAN	396	44715.3	RecName: Full=Obg-like ATPase 1; EC=3.6.3.-; AltName: Full=GTP-binding protein 9;	9.34	10																																											11.2335	6.06
ES1_HUMAN	268	28152.7	RecName: Full=ES1 protein homolog, mitochondrial; AltName: Full=Protein KNP-I; AltName: Full=Protein GT335; Flags: Precursor;	9.33	1	7.6549	0
SF3A1_HUMAN	793	88830.5	RecName: Full=Splicing factor 3 subunit 1; AltName: Full=Spliceosome-associated protein 114; Short=SAP 114; AltName: Full=SF3a120;	9.33	7																			39.9163	4.54	2	47.1883	9.33	5													10.1053	0
UB2E1_HUMAN	193	21390.7	RecName: Full=Ubiquitin-conjugating enzyme E2 E1; EC=6.3.2.19; AltName: Full=Ubiquitin-protein ligase E1; AltName: Full=Ubiquitin carrier protein E1; AltName: Full=UbcH6;	9.33	2
TF2H1_HUMAN	548	61992.6	RecName: Full=General transcription factor IIH subunit 1; AltName: Full=General transcription factor IIH polypeptide 1; AltName: Full=TFIIH basal transcription factor complex p62 subunit; AltName: Full=Basic transcription factor 2 62 kDa subunit; AltName: Full=BTF2-p62;	9.31	4																															12.4513	5.47	1	48.9308	9.31	3
POTEE_HUMAN	1075	121286	RecName: Full=POTE ankyrin domain family member E; AltName: Full=ANKRD26-like family C member 1A; AltName: Full=Prostate, ovary, testis-expressed protein on chromosome 2; Short=POTE-2;	9.3	95	5.33955	1.49	1	52.16	1.49	1	23.2128	0		24.5048	3.63	3	19.3531	2.14	1	102.067	6.42	5	17.8986	3.63	2	92.8809	3.63	2	16.0441	3.63	2	102.35	3.63	2	13.2852	3.63	2	123.392	4.84	3	14.6399	3.63	2	140.954	4.56	3	31.5669	5.58
Q9Y3D8	172	20048.9	Adenylate kinase isoenzyme 6 OS=Homo sapiens GN=AK6 PE=1 SV=1 - [KAD6_HUMAN]	9.3	1
DHSB_HUMAN	280	31608.8	RecName: Full=Succinate dehydrogenase [ubiquinone] iron-sulfur subunit, mitochondrial; EC=1.3.5.1; AltName: Full=Iron-sulfur subunit of complex II; Short=Ip; Flags: Precursor;	9.29	1													14.0161	9.29	1
LTV1_HUMAN	475	54821.2	RecName: Full=Protein LTV1 homolog;	9.26	6																															21.3511	9.26	3	106.527	9.26	3
DHSO_HUMAN	357	38271.8	RecName: Full=Sorbitol dehydrogenase; EC=1.1.1.14; AltName: Full=L-iditol 2-dehydrogenase;	9.24	5	3.93687	0
PLCG2_HUMAN	1265	147776	RecName: Full=1-phosphatidylinositol-4,5-bisphosphate phosphodiesterase gamma-2; EC=3.1.4.11; AltName: Full=Phosphoinositide phospholipase C; AltName: Full=Phospholipase C-gamma-2; Short=PLC-gamma-2; AltName: Full=PLC-IV;	9.17	15							10.7104	0		25.8	0.79	1	51.2439	1.98	2	47.0991	9.17	10	17.9547	2.37	2
SRPK1_HUMAN	655	74278.4	RecName: Full=Serine/threonine-protein kinase SRPK1; EC=2.7.11.1; AltName: Full=Serine/arginine-rich protein-specific kinase 1; Short=SR-protein-specific kinase 1; AltName: Full=SFRS protein kinase 1;	9.16	38							8.83792	2.14	1				12.803	3.82	2	0	1.68	1	23.6175	6.26	3	86.8639	7.63	4	31.8644	6.26	3	142.291	7.79	4	13.7316	5.65	3	89.7023	5.65	3	19.6241	7.79	4	85.6543	7.79	4	11.2029	3.82
P60014	251	25551.2	Keratin-associated protein 10-10 OS=Homo sapiens GN=KRTAP10-10 PE=1 SV=1 - [KR10A_HUMAN]	9.16	1
TF3C5_HUMAN	519	59533.1	RecName: Full=General transcription factor 3C polypeptide 5; AltName: Full=Transcription factor IIIC subunit epsilon; AltName: Full=TF3C-epsilon; AltName: Full=TFIIIC 63 kDa subunit; Short=TFIIIC63;	9.06	4																															22.478	2.31	1	46.3638	6.74	3
PDIA1_HUMAN	508	57080.7	RecName: Full=Protein disulfide-isomerase; Short=PDI; EC=5.3.4.1; AltName: Full=Prolyl 4-hydroxylase subunit beta; AltName: Full=Cellular thyroid hormone-binding protein; AltName: Full=p55; Flags: Precursor;	9.06	3																																					14.4872	3.15	1	50.83	9.06	2
GTF2I_HUMAN	998	112346	RecName: Full=General transcription factor II-I; Short=GTFII-I; Short=TFII-I; AltName: Full=Bruton tyrosine kinase-associated protein 135; Short=BTK-associated protein 135; Short=BAP-135; AltName: Full=SRF-Phox1-interacting protein; Short=SPIN; AltName: Full=Williams-Beuren syndrome chromosomal region 6 protein;	9.02	16							9.45285	0					33.1959	4.21	3	66.12	6.01	5	34.7527	2.91	2	73.0533	6.81	6
MED22_HUMAN	200	22207	RecName: Full=Mediator of RNA polymerase II transcription subunit 22; AltName: Full=Mediator complex subunit 22; AltName: Full=Surfeit locus protein 5; Short=Surf-5;	9	2
RAE1L_HUMAN	368	40941.9	RecName: Full=mRNA export factor; AltName: Full=mRNA-associated protein mrnp 41; AltName: Full=Rae1 protein homolog;	8.97	3
IL6_HUMAN	212	23703.1	RecName: Full=Interleukin-6; Short=IL-6; AltName: Full=B-cell stimulatory factor 2; Short=BSF-2; AltName: Full=Interferon beta-2; AltName: Full=Hybridoma growth factor; AltName: Full=CTL differentiation factor; Short=CDF; Flags: Precursor;	8.96	1
Q9NQP4	134	15304.6	Prefoldin subunit 4 OS=Homo sapiens GN=PFDN4 PE=1 SV=1 - [PFD4_HUMAN]	8.96	2
MRRP1_HUMAN	403	47316.6	RecName: Full=Mitochondrial ribonuclease P protein 1; Short=Mitochondrial RNase P protein 1; AltName: Full=RNA (guanine-9-)-methyltransferase domain-containing protein 1; EC=2.1.1.-; AltName: Full=Renal carcinoma antigen NY-REN-49; AltName: Full=HBV pre-S2 trans-regulated protein 2; Flags: Precursor;	8.93	2
SIAS_HUMAN	359	40281.5	RecName: Full=Sialic acid synthase; AltName: Full=N-acetylneuraminate synthase; EC=2.5.1.56; AltName: Full=N-acetylneuraminic acid synthase; AltName: Full=N-acetylneuraminate-9-phosphate synthase; EC=2.5.1.57; AltName: Full=N-acetylneuraminic acid phosphate synthase;	8.91	3
P17066	643	70984.2	Heat shock 70 kDa protein 6 OS=Homo sapiens GN=HSPA6 PE=1 SV=2 - [HSP76_HUMAN]	8.86	39										20.02	2.02	1				30.23	3.73	2				25.34	2.02	1	26.0031	6.22	3	161.413	7.62	4	22.1454	6.22	3	54.9279	8.86	5	10.7372	2.49	1	51.5271	4.51	2	11.9768	3.73
DPOE3_HUMAN	147	16849.3	RecName: Full=DNA polymerase epsilon subunit 3; Short=DNA polymerase II subunit 3; EC=2.7.7.7; AltName: Full=DNA polymerase epsilon subunit p17; AltName: Full=Chromatin accessibility complex 17; AltName: Full=HuCHRAC17; Short=CHRAC-17; AltName: Full=Arsenic-transactivated protein; Short=AsTP;	8.84	1																			12.1652	0
ZN346_HUMAN	294	32911.5	RecName: Full=Zinc finger protein 346; AltName: Full=Just another zinc finger protein;	8.84	4
WDR36_HUMAN	951	105255	RecName: Full=WD repeat-containing protein 36; AltName: Full=T-cell activation WD repeat-containing protein; Short=TA-WDRP;	8.83	12																			14.2003	0					19.261	2.21	1	76.41	5.36	4	16.3084	2.21	1	83.04	4.63	3	15.1718	0		32.9651	3.58	3
DBLOH_HUMAN	239	27113.7	RecName: Full=Diablo homolog, mitochondrial; AltName: Full=Second mitochondria-derived activator of caspase; Short=Smac protein; AltName: Full=Direct IAP-binding protein with low pI; Flags: Precursor;	8.79	6
PEBB_HUMAN	182	21494.7	RecName: Full=Core-binding factor subunit beta; Short=CBF-beta; AltName: Full=Polyomavirus enhancer-binding protein 2 beta subunit; Short=PEBP2-beta; Short=PEA2-beta; AltName: Full=SL3-3 enhancer factor 1 subunit beta; AltName: Full=SL3/AKV core-binding factor beta subunit;	8.79	3
Q9Y2B0	182	20639.2	Protein canopy homolog 2 OS=Homo sapiens GN=CNPY2 PE=1 SV=1 - [CNPY2_HUMAN]	8.79	1
NAMPT_HUMAN	491	55486.6	RecName: Full=Nicotinamide phosphoribosyltransferase; Short=NAmPRTase; Short=Nampt; EC=2.4.2.12; AltName: Full=Pre-B-cell colony-enhancing factor 1; Short=Pre-B cell-enhancing factor; AltName: Full=Visfatin;	8.76	5																																					13.5331	7.13	2	98.5845	8.76	3
IF4E_HUMAN	217	25081.5	RecName: Full=Eukaryotic translation initiation factor 4E; Short=eIF-4E; Short=eIF4E; AltName: Full=mRNA cap-binding protein; AltName: Full=eIF-4F 25 kDa subunit;	8.76	2
ITPA_HUMAN	194	21431.9	RecName: Full=Inosine triphosphate pyrophosphatase; Short=ITPase; Short=Inosine triphosphatase; EC=3.6.1.19; AltName: Full=Putative oncogene protein hlc14-06-p;	8.76	1
P47755	286	32928.6	F-actin-capping protein subunit alpha-2 OS=Homo sapiens GN=CAPZA2 PE=1 SV=3 - [CAZA2_HUMAN]	8.74	2
O00299	241	26905.7	Chloride intracellular channel protein 1 OS=Homo sapiens GN=CLIC1 PE=1 SV=4 - [CLIC1_HUMAN]	8.71	2
P16455	207	21632.2	Methylated-DNA--protein-cysteine methyltransferase OS=Homo sapiens GN=MGMT PE=1 SV=1 - [MGMT_HUMAN]	8.7	1
O00139	706	79904.6	Kinesin-like protein KIF2A OS=Homo sapiens GN=KIF2A PE=1 SV=3 - [KIF2A_HUMAN]	8.64	13										21.9	1.56	1				0	1.56	1				26.06	1.56	1	16.7782	6.09	3	136.659	8.64	5	9.01345	0		37.87	1.13	1				26.61	1.56	1
SYHC_HUMAN	509	57374.2	RecName: Full=Histidyl-tRNA synthetase, cytoplasmic; EC=6.1.1.21; AltName: Full=Histidine--tRNA ligase; Short=HisRS;	8.64	7													12.4819	0					10.6664	0																	15.9703	4.72	2	40.3932	6.68	3	7.32927	0
SMU1_HUMAN	513	57507.2	RecName: Full=WD40 repeat-containing protein SMU1; AltName: Full=Smu-1 suppressor of mec-8 and unc-52 protein homolog;	8.58	4																																											23.4617	0
P02792	175	20007.1	Ferritin light chain OS=Homo sapiens GN=FTL PE=1 SV=2 - [FRIL_HUMAN]	8.57	1
SAP18_HUMAN	153	17550	RecName: Full=Histone deacetylase complex subunit SAP18; AltName: Full=Sin3-associated polypeptide, 18 kDa; AltName: Full=Sin3-associated polypeptide p18; AltName: Full=Cell growth-inhibiting protein 38; AltName: Full=2HOR0202;	8.5	2
SMCA5_HUMAN	1052	121828	RecName: Full=SWI/SNF-related matrix-associated actin-dependent regulator of chromatin subfamily A member 5; Short=SWI/SNF-related matrix-associated actin-dependent regulator of chromatin A5; EC=3.6.1.-; AltName: Full=Sucrose nonfermenting protein 2 homolog; Short=hSNF2H;	8.46	11													43.0346	2.76	2	92.3756	8.46	8	16.8728	0		28.53	1.14	1
THYN1_HUMAN	225	25681	RecName: Full=Thymocyte nuclear protein 1; AltName: Full=Thymocyte protein Thy28;	8.44	2	5.63905	0
MA7D1_HUMAN	841	92764.1	RecName: Full=MAP7 domain-containing protein 1; AltName: Full=Proline/arginine-rich coiled-coil domain-containing protein 1; AltName: Full=Arginine/proline-rich coiled-coil domain-containing protein 1;	8.44	10							10.6883	0					27.8641	1.43	1	28.77	1.43	1	39.9098	7.13	4	85.0752	6.06	4																			7.6507	0
RHOG_HUMAN	191	21294.9	RecName: Full=Rho-related GTP-binding protein RhoG; Flags: Precursor;	8.38	2																			10.8172	8.38	1
TC1D1_HUMAN	179	20716.6	RecName: Full=Tctex1 domain-containing protein 1;	8.38	1
Q58FG1	418	47682.1	Putative heat shock protein HSP 90-alpha A4 OS=Homo sapiens GN=HSP90AA4P PE=5 SV=1 - [HS904_HUMAN]	8.37	15																47.6282	3.11	1	14.8419	3.11	1	81.4085	3.11	1	78.1108	3.11	1	189.34	8.37	3	22.9905	3.11	1	88.6336	3.11	1				72.26	3.11	1
DPOD3_HUMAN	466	51368.3	RecName: Full=DNA polymerase delta subunit 3; AltName: Full=DNA polymerase delta subunit p66;	8.37	5																															10.6504	5.36	2	23.6089	8.37	3
O75367	372	39592.5	Core histone macro-H2A.1 OS=Homo sapiens GN=H2AFY PE=1 SV=4 - [H2AY_HUMAN]	8.33	2
FA49B_HUMAN	324	36724.6	RecName: Full=Protein FAM49B; AltName: Full=L1;	8.33	2
BST2_HUMAN	180	19756.3	RecName: Full=Bone marrow stromal antigen 2; Short=BST-2; AltName: Full=Tetherin; AltName: Full=HM1.24 antigen; AltName: CD_antigen=CD317; Flags: Precursor;	8.33	2
SAFB1_HUMAN	915	102580	RecName: Full=Scaffold attachment factor B1; AltName: Full=SAB-B1; AltName: Full=SAF-B; AltName: Full=HSP27 estrogen response element-TATA box-binding protein; Short=HSP27 ERE-TATA-binding protein;	8.31	9													23.5432	4.81	3	34.08	8.31	6
UBP5_HUMAN	858	95725.3	RecName: Full=Ubiquitin carboxyl-terminal hydrolase 5; EC=3.1.2.15; AltName: Full=Ubiquitin thioesterase 5; AltName: Full=Ubiquitin-specific-processing protease 5; AltName: Full=Deubiquitinating enzyme 5; AltName: Full=Isopeptidase T;	8.28	12																			35.2854	5.83	3	52.93	8.28	5	10.9815	3.96	2	48.88	3.96	2
Q8IZQ5	122	0	Selenoprotein H OS=Homo sapiens GN=SELH PE=1 SV=2 - [SELH_HUMAN]	8.2	1
RO60_HUMAN	538	60631.2	RecName: Full=60 kDa SS-A/Ro ribonucleoprotein; Short=60 kDa ribonucleoprotein Ro; Short=RoRNP; Short=60 kDa Ro protein; AltName: Full=Ro 60 kDa autoantigen; AltName: Full=TROVE domain family member 2; AltName: Full=Sjoegren syndrome type A antigen; Short=SS-A; AltName: Full=Sjoegren syndrome antigen A2;	8.18	9																															14.6036	8.18	3	90.1819	8.18	3	10.6573	2.04	1	51.3576	4.46	2
P60413	245	25088.1	Keratin-associated protein 10-12 OS=Homo sapiens GN=KRTAP10-12 PE=1 SV=1 - [KR10C_HUMAN]	8.16	1
KINH_HUMAN	963	109617	RecName: Full=Kinesin-1 heavy chain; AltName: Full=Ubiquitous kinesin heavy chain; Short=UKHC; AltName: Full=Conventional kinesin heavy chain;	8.1	9													13.3127	0					23.4286	4.78	3	54.2465	8.1	6	13.0858	0											8.11352	0
Q7Z2W4	902	101367	Zinc finger CCCH-type antiviral protein 1 OS=Homo sapiens GN=ZC3HAV1 PE=1 SV=3 - [ZCCHV_HUMAN]	8.09	16										27.17	1.66	1				65.5	1.66	1							11.3858	0					23.5693	3.66	2	50.6325	6.76	4							9.37883	3.33
EWS_HUMAN	656	68435.7	RecName: Full=RNA-binding protein EWS; AltName: Full=EWS oncogene; AltName: Full=Ewing sarcoma breakpoint region 1 protein;	8.08	12																															14.2897	8.08	3	47.1031	8.08	4	9.43652	4.42	2	36.29	3.51	2
Q9NRP0	149	16817.8	Oligosaccharyltransferase complex subunit OSTC OS=Homo sapiens GN=OSTC PE=1 SV=1 - [OSTC_HUMAN]	8.05	1
P43307	286	32215.3	Translocon-associated protein subunit alpha OS=Homo sapiens GN=SSR1 PE=1 SV=3 - [SSRA_HUMAN]	8.04	2
AMPM1_HUMAN	386	43187.2	RecName: Full=Methionine aminopeptidase 1; Short=MetAP 1; Short=MAP 1; EC=3.4.11.18; AltName: Full=Peptidase M 1;	8.03	3
Q96C57	262	28153.5	Uncharacterized protein C12orf43 OS=Homo sapiens GN=C12orf43 PE=1 SV=2 - [CL043_HUMAN]	8.02	1
AATC_HUMAN	413	46218.5	RecName: Full=Aspartate aminotransferase, cytoplasmic; EC=2.6.1.1; AltName: Full=Transaminase A; AltName: Full=Glutamate oxaloacetate transaminase 1;	7.99	3
TSR1_HUMAN	804	91751.8	RecName: Full=Pre-rRNA-processing protein TSR1 homolog;	7.96	10																			19.2664	2.74	2	62.9222	6.22	4							9.39563	1.74	1	35.02	2.86	2
THA11_HUMAN	314	34433.5	RecName: Full=THAP domain-containing protein 11;	7.96	4																																											7.02374	0
Q9BTD8	480	50382	RNA-binding protein 42 OS=Homo sapiens GN=RBM42 PE=2 SV=1 - [RBM42_HUMAN]	7.92	5																																								67.25	4.38	1
DDX47_HUMAN	455	50614.7	RecName: Full=Probable ATP-dependent RNA helicase DDX47; EC=3.6.1.-; AltName: Full=DEAD box protein 47;	7.91	5																																											15.8906	5.49
RAB5B_HUMAN	215	23691.9	RecName: Full=Ras-related protein Rab-5B;	7.91	1
PPIH_HUMAN	177	19195.6	RecName: Full=Peptidyl-prolyl cis-trans isomerase H; Short=PPIase H; Short=Rotamase H; EC=5.2.1.8; AltName: Full=U-snRNP-associated cyclophilin SnuCyp-20; Short=USA-CYP; AltName: Full=Small nuclear ribonucleoprotein particle-specific cyclophilin H; Short=CypH;	7.91	1
PSA5_HUMAN	241	26394.2	RecName: Full=Proteasome subunit alpha type-5; EC=3.4.25.1; AltName: Full=Proteasome zeta chain; AltName: Full=Macropain zeta chain; AltName: Full=Multicatalytic endopeptidase complex zeta chain;	7.88	2
SR140_HUMAN	1029	118219	RecName: Full=U2-associated protein SR140; AltName: Full=140 kDa Ser/Arg-rich domain protein;	7.87	10													21.1261	1.94	1	39.2367	7.68	7																22.69	0.78	1
LAR4B_HUMAN	738	80502.6	RecName: Full=La-related protein 4B; AltName: Full=La ribonucleoprotein domain family member 4B; AltName: Full=La-related protein 5; AltName: Full=La ribonucleoprotein domain family member 5;	7.86	6																			15.4966	2.3	1	31.35	5.69	3				35.79	4.47	2
PSPC1_HUMAN	523	58706.2	RecName: Full=Paraspeckle component 1; AltName: Full=Paraspeckle protein 1;	7.84	5																															12.2364	5.74	2	66.0183	7.84	3
O60888	179	19104.1	Protein CutA OS=Homo sapiens GN=CUTA PE=1 SV=2 - [CUTA_HUMAN]	7.82	1
TRI26_HUMAN	539	62127.1	RecName: Full=Tripartite motif-containing protein 26; AltName: Full=Zinc finger protein 173; AltName: Full=Acid finger protein; Short=AFP; AltName: Full=RING finger protein 95;	7.79	6																															22.5207	7.79	3	48.9686	7.79	3
RPP38_HUMAN	283	31814.6	RecName: Full=Ribonuclease P protein subunit p38; Short=RNaseP protein p38; EC=3.1.26.5;	7.77	3
DECR_HUMAN	335	36044.8	RecName: Full=2,4-dienoyl-CoA reductase, mitochondrial; EC=1.3.1.34; AltName: Full=2,4-dienoyl-CoA reductase [NADPH]; Short=4-enoyl-CoA reductase [NADPH]; Flags: Precursor;	7.76	4
EXOS4_HUMAN	245	26366.5	RecName: Full=Exosome complex exonuclease RRP41; EC=3.1.13.-; AltName: Full=Ribosomal RNA-processing protein 41; AltName: Full=Exosome component 4; AltName: Full=p12A;	7.76	4
TXN4A_HUMAN	142	16775.2	RecName: Full=Thioredoxin-like protein 4A; AltName: Full=Thioredoxin-like U5 snRNP protein U5-15kD; AltName: Full=Spliceosomal U5 snRNP-specific 15 kDa protein; AltName: Full=DIM1 protein homolog;	7.75	2
DD19A_HUMAN	478	53940.8	RecName: Full=ATP-dependent RNA helicase DDX19A; EC=3.6.1.-; AltName: Full=DEAD box protein 19A; AltName: Full=DDX19-like protein;	7.74	4																																					18.4354	7.74	2	59.65	7.74	2
K1C39_HUMAN	491	55615.5	RecName: Full=Keratin, type I cytoskeletal 39; AltName: Full=Cytokeratin-39; Short=CK-39; AltName: Full=Keratin-39; Short=K39; AltName: Full=Type I hair keratin Ka35;	7.74	3
TEST_HUMAN	314	34861.3	RecName: Full=Testisin; EC=3.4.21.-; AltName: Full=Serine protease 21; AltName: Full=Eosinophil serine protease 1; Short=ESP-1; Flags: Precursor;	7.64	3
DAZP1_HUMAN	407	43356.1	RecName: Full=DAZ-associated protein 1; AltName: Full=Deleted in azoospermia-associated protein 1;	7.62	4																																											8.50062	7.62
P19623	302	33802.7	Spermidine synthase OS=Homo sapiens GN=SRM PE=1 SV=1 - [SPEE_HUMAN]	7.62	2
TERF2_HUMAN	500	55516.6	RecName: Full=Telomeric repeat-binding factor 2; AltName: Full=TTAGGG repeat-binding factor 2; AltName: Full=Telomeric DNA-binding protein;	7.6	5																															17.4576	6	2	42.0156	7.6	3
SSRG_HUMAN	185	21067.2	RecName: Full=Translocon-associated protein subunit gamma; Short=TRAP-gamma; AltName: Full=Signal sequence receptor subunit gamma; Short=SSR-gamma;	7.57	4
TOP1M_HUMAN	601	69828.2	RecName: Full=DNA topoisomerase I, mitochondrial; Short=TOP1mt; EC=5.99.1.2; Flags: Precursor;	7.49	13							10.4345	0											31.5435	1.83	1	27.6547	5.66	4	14.2568	1.83	1				10.4606	0					12.4649	1.83	1				11.3301	0
CDNF_HUMAN	187	20950.7	RecName: Full=Cerebral dopamine neurotrophic factor; AltName: Full=Conserved dopamine neurotrophic factor; AltName: Full=ARMET-like protein 1; Flags: Precursor;	7.49	1
P62837	147	16724.4	Ubiquitin-conjugating enzyme E2 D2 OS=Homo sapiens GN=UBE2D2 PE=1 SV=1 - [UB2D2_HUMAN]	7.48	2				0	7.48	1
SART3_HUMAN	963	109865	RecName: Full=Squamous cell carcinoma antigen recognized by T-cells 3; Short=SART-3; Short=hSART-3; AltName: Full=Tat-interacting protein of 110 kDa; Short=Tip110;	7.48	13													24.3981	4.15	3	64.1008	6.02	5	11.5674	0		28.28	3.32	3													19.1595	0		0	0.73	1
S2533_HUMAN	321	35352.4	RecName: Full=Solute carrier family 25 member 33; AltName: Full=Bone marrow stromal cell mitochondrial carrier protein; AltName: Full=HuBMSC-MCP; Short=BMSC-MCP; AltName: Full=Protein PNC1;	7.48	1
CK037_HUMAN	147	15414.1	RecName: Full=Putative uncharacterized protein encoded by NCRNA00167;	7.48	1
ADPPT_HUMAN	309	35753.1	RecName: Full=L-aminoadipate-semialdehyde dehydrogenase-phosphopantetheinyl transferase; EC=2.7.8.-; AltName: Full=4'-phosphopantetheinyl transferase; AltName: Full=Alpha-aminoadipic semialdehyde dehydrogenase-phosphopantetheinyl transferase; Short=AASD-PPT; AltName: Full=LYS5 ortholog;	7.44	2
Q14974	876	97108	Importin subunit beta-1 OS=Homo sapiens GN=KPNB1 PE=1 SV=2 - [IMB1_HUMAN]	7.42	10																21.71	1.37	1	12.7084	1.37	1				25.9683	3.08	2	81.1911	7.42	6
CEBPZ_HUMAN	1054	120912	RecName: Full=CCAAT/enhancer-binding protein zeta; AltName: Full=CCAAT-box-binding transcription factor; Short=CCAAT-binding factor; Short=CBF;	7.4	9													42.3131	2.66	2	47.9389	7.4	7													10.5696	0
K6PP_HUMAN	784	85541.5	RecName: Full=6-phosphofructokinase type C; EC=2.7.1.11; AltName: Full=Phosphofructokinase 1; AltName: Full=Phosphohexokinase; AltName: Full=Phosphofructo-1-kinase isozyme C; Short=PFK-C; AltName: Full=6-phosphofructokinase, platelet type;	7.4	7																									20.0725	5.99	3	85.16	7.4	4
HAT1_HUMAN	419	49480.8	RecName: Full=Histone acetyltransferase type B catalytic subunit; EC=2.3.1.48;	7.4	5																																											10.876	7.4
SYSC_HUMAN	514	58740	RecName: Full=Seryl-tRNA synthetase, cytoplasmic; EC=6.1.1.11; AltName: Full=Seryl-tRNA(Ser/Sec) synthetase; AltName: Full=Serine--tRNA ligase; Short=SerRS;	7.39	6																															10.4058	5.84	2	43.4621	5.06	2				47.92	3.89	2
THUM1_HUMAN	353	39290.8	RecName: Full=THUMP domain-containing protein 1;	7.37	4																																											12.2384	7.37
Q969H6	163	18807.5	Ribonuclease P/MRP protein subunit POP5 OS=Homo sapiens GN=POP5 PE=1 SV=1 - [POP5_HUMAN]	7.36	2
O95400	341	37623.2	CD2 antigen cytoplasmic tail-binding protein 2 OS=Homo sapiens GN=CD2BP2 PE=1 SV=1 - [CD2B2_HUMAN]	7.33	2
P40306	273	28918.1	Proteasome subunit beta type-10 OS=Homo sapiens GN=PSMB10 PE=1 SV=1 - [PSB10_HUMAN]	7.33	1
HEBP2_HUMAN	205	22861.2	RecName: Full=Heme-binding protein 2; AltName: Full=Placental protein 23; Short=PP23; AltName: Full=Protein SOUL;	7.32	1
RBBP7_HUMAN	425	47790.2	RecName: Full=Histone-binding protein RBBP7; AltName: Full=Retinoblastoma-binding protein 7; Short=RBBP-7; AltName: Full=Retinoblastoma-binding protein p46; AltName: Full=Histone acetyltransferase type B subunit 2; AltName: Full=Nucleosome-remodeling factor subunit RBAP46;	7.29	3																																											8.4599	3.76
F102A_HUMAN	384	41758.9	RecName: Full=Protein FAM102A; AltName: Full=Early estrogen-induced gene 1 protein;	7.29	1
OR2W6_HUMAN	318	35259.5	RecName: Full=Putative olfactory receptor 2W6; AltName: Full=Olfactory receptor OR6-3;	7.23	1
O43617	180	20261.1	Trafficking protein particle complex subunit 3 OS=Homo sapiens GN=TRAPPC3 PE=1 SV=1 - [TPPC3_HUMAN]	7.22	1
TRM2A_HUMAN	625	68682.2	RecName: Full=tRNA (uracil-5-)-methyltransferase homolog A; AltName: Full=HpaII tiny fragments locus 9c protein;	7.2	5																									15.3382	5.44	2	46.8855	7.2	3
UTP20_HUMAN	2785	318197	RecName: Full=Small subunit processome component 20 homolog; AltName: Full=Down-regulated in metastasis protein; AltName: Full=Protein Key-1A6; AltName: Full=Novel nucleolar protein 73; Short=NNP73;	7.18	23	8.15352	0					93.9651	3.16	6	125.279	6.86	15	20.1331	0		28.12	0.72	2	14.9246	0					16.1661	0											8.30946	0					12.0019	0
Q8TEA8	209	23409	D-tyrosyl-tRNA(Tyr) deacylase 1 OS=Homo sapiens GN=DTD1 PE=1 SV=2 - [DTD1_HUMAN]	7.18	1
Q99627	209	23211	COP9 signalosome complex subunit 8 OS=Homo sapiens GN=COPS8 PE=1 SV=1 - [CSN8_HUMAN]	7.18	1
TBAL3_HUMAN	446	49876.7	RecName: Full=Tubulin alpha chain-like 3;	7.17	7							13.1629	0					13.9689	0					10.136	2.69	1																21.1913	0		21.25	4.48	3	20.9706	0
Q9UBQ0	182	20492.7	Vacuolar protein sorting-associated protein 29 OS=Homo sapiens GN=VPS29 PE=1 SV=1 - [VPS29_HUMAN]	7.14	1
ODP2_HUMAN	647	68953.1	RecName: Full=Dihydrolipoyllysine-residue acetyltransferase component of pyruvate dehydrogenase complex, mitochondrial; EC=2.3.1.12; AltName: Full=Pyruvate dehydrogenase complex E2 subunit; Short=PDC-E2; Short=PDCE2; Short=E2; AltName: Full=Dihydrolipoamide S-acetyltransferase component of pyruvate dehydrogenase complex; AltName: Full=70 kDa mitochondrial autoantigen of primary biliary cirrhosis;…	7.11	4																															11.5055	2.32	1	63.1146	7.11	3
TMOD3_HUMAN	352	39570.3	RecName: Full=Tropomodulin-3; AltName: Full=Ubiquitous tropomodulin; Short=U-Tmod;	7.1	3
Q4LEZ3	155	17563.9	Alanine and arginine-rich domain-containing protein OS=Homo sapiens GN=AARD PE=2 SV=1 - [AARD_HUMAN]	7.1	1
DDX46_HUMAN	1031	117290	RecName: Full=Probable ATP-dependent RNA helicase DDX46; EC=3.6.1.-; AltName: Full=DEAD box protein 46; AltName: Full=PRP5 homolog;	7.08	12	5.70236	0					18.6263	0					40.8576	3.88	3	83.3245	7.08	6	25.7629	1.65	1	23.274	2.81	2							12.5529	0
ADT3_HUMAN	298	32845.2	RecName: Full=ADP/ATP translocase 3; AltName: Full=Adenine nucleotide translocator 2; AltName: Full=ANT 3; AltName: Full=ADP,ATP carrier protein 3; AltName: Full=Solute carrier family 25 member 6; AltName: Full=ADP,ATP carrier protein, isoform T2;	7.05	3
O15381	856	94991	Nuclear valosin-containing protein-like OS=Homo sapiens GN=NVL PE=1 SV=1 - [NVL_HUMAN]	7.01	6										28.47	1.75	1							19.8679	3.5	2	61.5089	5.26	3
TF3C3_HUMAN	886	101208	RecName: Full=General transcription factor 3C polypeptide 3; AltName: Full=Transcription factor IIIC subunit gamma; Short=TF3C-gamma; AltName: Full=TFIIIC 102 kDa subunit; Short=TFIIIC102;	7	6																			20.2884	1.69	1	22.5529	5.42	4
CH033_HUMAN	229	24976.9	RecName: Full=UPF0488 protein C8orf33;	6.99	2
YTHD2_HUMAN	579	62295.7	RecName: Full=YTH domain family protein 2; AltName: Full=High-glucose-regulated protein 8; AltName: Full=CLL-associated antigen KW-14; AltName: Full=Renal carcinoma antigen NY-REN-2;	6.91	5																															10.4275	2.59	1	56.57	6.91	3				0	2.59	1
PK1IP_HUMAN	392	43935.9	RecName: Full=p21-activated protein kinase-interacting protein 1; AltName: Full=PAK1-interacting protein 1; AltName: Full=PAK/PLC-interacting protein 1; Short=hPIP1; AltName: Full=WD repeat-containing protein 84;	6.89	3
Q9BUT9	160	17817	Protein FAM195A OS=Homo sapiens GN=FAM195A PE=1 SV=2 - [F195A_HUMAN]	6.88	1
Q6UW68	189	21183.9	Transmembrane protein 205 OS=Homo sapiens GN=TMEM205 PE=1 SV=1 - [TM205_HUMAN]	6.88	1
DESP_HUMAN	2871	331569	RecName: Full=Desmoplakin; Short=DP; AltName: Full=250/210 kDa paraneoplastic pemphigus antigen;	6.86	23	5.64287	0					18.6844	0					29.7051	0					13.0993	0					12.7763	0					20.4141	0					18.7284	0					30.6341	0
RAD50_HUMAN	1312	153797	RecName: Full=DNA repair protein RAD50; Short=hRAD50; EC=3.6.-.-;	6.86	10	4.05371	0					13.0125	0					48.7499	4.65	4	94.5789	5.18	6	16.009	0					10.71	0					11.5646	0					11.9375	0					11.4862	0
RALY_HUMAN	306	32443.6	RecName: Full=RNA-binding protein Raly; AltName: Full=hnRNP associated with lethal yellow homolog; AltName: Full=Autoantigen p542; AltName: Full=Heterogeneous nuclear ribonucleoprotein C-like 2; Short=hnRNP core protein C-like 2;	6.86	2
Q9UKK9	219	24312.2	ADP-sugar pyrophosphatase OS=Homo sapiens GN=NUDT5 PE=1 SV=1 - [NUDT5_HUMAN]	6.85	1
MGN_HUMAN	146	17152.8	RecName: Full=Protein mago nashi homolog;	6.85	2
DDX23_HUMAN	820	95523.9	RecName: Full=Probable ATP-dependent RNA helicase DDX23; EC=3.6.1.-; AltName: Full=DEAD box protein 23; AltName: Full=100 kDa U5 snRNP-specific protein; AltName: Full=U5-100kD; AltName: Full=PRP28 homolog;	6.83	7																			38.7944	2.93	2	41.0412	6.83	5
UTP23_HUMAN	249	28412.3	RecName: Full=rRNA-processing protein UTP23 homolog;	6.83	2
PDIA4_HUMAN	645	72887	RecName: Full=Protein disulfide-isomerase A4; EC=5.3.4.1; AltName: Full=Protein ERp-72; Short=ERp72; Flags: Precursor;	6.82	8																			10.9149	0					19.267	6.82	3	75.1147	6.82	3	10.3227	1.86	1	47.31	1.86	1
CSN7B_HUMAN	264	29603.4	RecName: Full=COP9 signalosome complex subunit 7b; Short=Signalosome subunit 7b; Short=SGN7b; AltName: Full=JAB1-containing signalosome subunit 7b;	6.82	2
PDCD6_HUMAN	191	21854.8	RecName: Full=Programmed cell death protein 6; AltName: Full=Apoptosis-linked gene 2 protein; AltName: Full=Probable calcium-binding protein ALG-2;	6.81	2
DHYS_HUMAN	369	40944.6	RecName: Full=Deoxyhypusine synthase; Short=DHS; EC=2.5.1.46;	6.78	3
CP088_HUMAN	458	51557.2	RecName: Full=Protein C16orf88; AltName: Full=Testis-specific gene 118 protein;	6.77	4																															10.8887	6.77	2	58.5	6.77	2
BRI3B_HUMAN	251	27817.8	RecName: Full=BRI3-binding protein; Short=I3-binding protein; AltName: Full=Cervical cancer 1 proto-oncogene-binding protein KG19; AltName: Full=HCCR-1;	6.77	2
TUT7_HUMAN	1495	171122	RecName: Full=Terminal uridylyltransferase 7; Short=TUTase 7; EC=2.7.7.52; AltName: Full=Zinc finger CCHC domain-containing protein 6;	6.76	12							37.5908	3.41	3	113.685	6.02	7	21.1305	0		29.95	1.61	2
CI009_HUMAN	222	25149.9	RecName: Full=Uncharacterized protein C9orf9;	6.76	1
Q96BH1	459	51186.7	E3 ubiquitin-protein ligase RNF25 OS=Homo sapiens GN=RNF25 PE=1 SV=1 - [RNF25_HUMAN]	6.75	2																						21.45	2.4	1																			33.1729	6.75
PDS5A_HUMAN	1337	150734	RecName: Full=Sister chromatid cohesion protein PDS5 homolog A; AltName: Full=Sister chromatid cohesion protein 112; Short=SCC-112; AltName: Full=Cell proliferation-inducing gene 54 protein;	6.73	13							19.0944	1.27	1	40.31	1.27	1	51.1231	5.98	5	155.101	6.73	6																									7.12679	0
SETD3_HUMAN	594	67215.2	RecName: Full=SET domain-containing protein 3;	6.73	5																															15.5875	5.05	2	70.7225	6.73	3
BOP1_HUMAN	746	83577.2	RecName: Full=Ribosome biogenesis protein BOP1; AltName: Full=Block of proliferation 1 protein;	6.7	6																			33.0138	4.16	2	96.97	6.7	4
P07305	194	20850.2	Histone H1.0 OS=Homo sapiens GN=H1F0 PE=1 SV=3 - [H10_HUMAN]	6.7	1
2DRA_HUMAN	254	28588.7	RecName: Full=HLA class II histocompatibility antigen, DR alpha chain; AltName: Full=MHC class II antigen DRA; Flags: Precursor;	6.69	3
NKX12_HUMAN	332	34686.7	RecName: Full=NK1 transcription factor-related protein 2; AltName: Full=Homeobox protein SAX-1; AltName: Full=NKX-1.1;	6.63	1
LIPB2_HUMAN	876	98383.2	RecName: Full=Liprin-beta-2; AltName: Full=Protein tyrosine phosphatase receptor type f polypeptide-interacting protein-binding protein 2; Short=PTPRF-interacting protein-binding protein 2;	6.62	6	5.05904	0					9.81871	0											36.4337	3.65	2	100.987	6.62	4	11.4107	0
8ODP_HUMAN	197	22505.1	RecName: Full=7,8-dihydro-8-oxoguanine triphosphatase; EC=3.6.1.-; AltName: Full=8-oxo-dGTPase; AltName: Full=Nucleoside diphosphate-linked moiety X motif 1; Short=Nudix motif 1;	6.6	2
TF3C1_HUMAN	2109	238725	RecName: Full=General transcription factor 3C polypeptide 1; AltName: Full=Transcription factor IIIC subunit alpha; AltName: Full=TF3C-alpha; AltName: Full=TFIIIC 220 kDa subunit; Short=TFIIIC220; AltName: Full=TFIIIC box B-binding subunit;	6.59	17							51.3124	1.99	3	93.1492	6.26	11	24.4249	0.57	1	29.82	0.9	2	14.8611	0					9.3355	0
P14317	486	53951	Hematopoietic lineage cell-specific protein OS=Homo sapiens GN=HCLS1 PE=1 SV=2 - [HCLS1_HUMAN]	6.58	2																												25.29	6.58	2
Q99598	290	33091.7	Translin-associated protein X OS=Homo sapiens GN=TSNAX PE=1 SV=1 - [TSNAX_HUMAN]	6.55	1
MSH2_HUMAN	934	104677	RecName: Full=DNA mismatch repair protein Msh2; AltName: Full=MutS protein homolog 2;	6.53	8	9.25592	0																	36.898	3.96	3	121.62	6.53	5
NAR5_HUMAN	292	32134.3	RecName: Full=Ecto-ADP-ribosyltransferase 5; EC=2.4.2.31; AltName: Full=NAD(P)(+)--arginine ADP-ribosyltransferase 5; AltName: Full=Mono(ADP-ribosyl)transferase 5; Flags: Precursor;	6.51	1																									11.4866	6.51	1
Q6P158	1386	155507	Putative ATP-dependent RNA helicase DHX57 OS=Homo sapiens GN=DHX57 PE=1 SV=2 - [DHX57_HUMAN]	6.49	15										28.98	1.59	2	38.5316	1.95	2	78.3058	5.12	7	16.0792	0.94	1	51.05	2.24	3
FMR1_HUMAN	632	71130.9	RecName: Full=Fragile X mental retardation 1 protein; Short=Protein FMR-1; Short=FMRP;	6.49	5																									23.7466	5.22	2	29.98	5.22	2	12.4286	0		20.07	1.27	1
GSCR2_HUMAN	478	54356.4	RecName: Full=Glioma tumor suppressor candidate region gene 2 protein; AltName: Full=p60;	6.49	5																															23.3498	6.49	2	156.197	6.49	2
SEPT9_HUMAN	586	65360.8	RecName: Full=Septin-9; AltName: Full=MLL septin-like fusion protein MSF-A; Short=MLL septin-like fusion protein; AltName: Full=Ovarian/Breast septin; Short=Ov/Br septin; AltName: Full=Septin D1;	6.48	4
RBM28_HUMAN	759	85684.7	RecName: Full=RNA-binding protein 28; AltName: Full=RNA-binding motif protein 28;	6.46	5																			26.6706	4.87	2	96.0615	6.46	3
DDX27_HUMAN	796	89779.2	RecName: Full=Probable ATP-dependent RNA helicase DDX27; EC=3.6.1.-; AltName: Full=DEAD box protein 27;	6.41	5																			14.9431	0		35.07	2.76	2				42.5407	3.64	3
PUR8_HUMAN	484	54854	RecName: Full=Adenylosuccinate lyase; Short=ASL; EC=4.3.2.2; AltName: Full=Adenylosuccinase; Short=ASase;	6.4	6																																					10.386	2.27	1	35.04	4.13	2	7.83807	2.27
BTK_HUMAN	659	76232.4	RecName: Full=Tyrosine-protein kinase BTK; EC=2.7.10.2; AltName: Full=Bruton tyrosine kinase; AltName: Full=Agammaglobulinaemia tyrosine kinase; Short=ATK; AltName: Full=B-cell progenitor kinase; Short=BPK;	6.37	3																									19.9118	0		42.2241	6.37	3
RM09_HUMAN	267	30224.4	RecName: Full=39S ribosomal protein L9, mitochondrial; Short=L9mt; Short=MRP-L9; Flags: Precursor;	6.37	2
SAE1_HUMAN	346	38425.6	RecName: Full=SUMO-activating enzyme subunit 1; AltName: Full=Ubiquitin-like 1-activating enzyme E1A;	6.36	1
Q13126	283	31215.8	S-methyl-5'-thioadenosine phosphorylase OS=Homo sapiens GN=MTAP PE=1 SV=2 - [MTAP_HUMAN]	6.36	1
RPP29_HUMAN	220	25408.8	RecName: Full=Ribonuclease P protein subunit p29; Short=hPOP4; EC=3.1.26.5;	6.36	2
Q32NC0	220	24811	UPF0711 protein C18orf21 OS=Homo sapiens GN=C18orf21 PE=1 SV=1 - [CR021_HUMAN]	6.36	1
LRP5L_HUMAN	252	28465.4	RecName: Full=Low-density lipoprotein receptor-related protein 5-like protein;	6.35	1																																											12.2164	6.35
Q8WU90	426	48572.6	Zinc finger CCCH domain-containing protein 15 OS=Homo sapiens GN=ZC3H15 PE=1 SV=1 - [ZC3HF_HUMAN]	6.34	2
IF4G2_HUMAN	907	102297	RecName: Full=Eukaryotic translation initiation factor 4 gamma 2; Short=eIF-4-gamma 2; Short=eIF-4G 2; Short=eIF4G 2; AltName: Full=p97; AltName: Full=Death-associated protein 5; Short=DAP-5;	6.28	5																			16.5204	2.21	1	55.9748	6.28	4
ACLY_HUMAN	1101	120762	RecName: Full=ATP-citrate synthase; EC=2.3.3.8; AltName: Full=ATP-citrate (pro-S-)-lyase; AltName: Full=Citrate cleavage enzyme;	6.27	13							9.67539	0					12.8128	2.72	2	53.8096	2.72	2	34.1212	3.91	3	58.8483	4.9	4	17.7001	1.36	1	20.48	1.36	1
PHB_HUMAN	272	29785.9	RecName: Full=Prohibitin;	6.25	2
RPA49_HUMAN	481	53927.9	RecName: Full=DNA-directed RNA polymerase I subunit RPA49; Short=RNA polymerase I subunit A49; AltName: Full=DNA-directed RNA polymerase I subunit E; AltName: Full=RNA polymerase I-associated factor 1; AltName: Full=RNA polymerase I-associated factor 53;	6.24	3																																											15.0808	6.24
CSK_HUMAN	450	50671.7	RecName: Full=Tyrosine-protein kinase CSK; EC=2.7.10.2; AltName: Full=C-SRC kinase; AltName: Full=Protein-tyrosine kinase CYL;	6.22	3																																											9.3319	0
KIF2C_HUMAN	725	81261.2	RecName: Full=Kinesin-like protein KIF2C; AltName: Full=Mitotic centromere-associated kinesin; Short=MCAK; AltName: Full=Kinesin-like protein 6;	6.21	7																									16.6503	1.52	1	60.6607	6.21	3	16.7196	2.07	1	40.3606	3.59	2
Q6P1L8	145	15937.4	39S ribosomal protein L14, mitochondrial OS=Homo sapiens GN=MRPL14 PE=1 SV=1 - [RM14_HUMAN]	6.21	1
O14979	420	46409.1	Heterogeneous nuclear ribonucleoprotein D-like OS=Homo sapiens GN=HNRPDL PE=1 SV=3 - [HNRDL_HUMAN]	6.19	6
O94903	275	30324.6	Proline synthetase co-transcribed bacterial homolog protein OS=Homo sapiens GN=PROSC PE=1 SV=1 - [PROSC_HUMAN]	6.18	1
RCL1_HUMAN	373	40816.6	RecName: Full=RNA 3'-terminal phosphate cyclase-like protein;	6.17	3
2AAB_HUMAN	601	66171.5	RecName: Full=Serine/threonine-protein phosphatase 2A 65 kDa regulatory subunit A beta isoform; AltName: Full=PP2A, subunit A, PR65-beta isoform; AltName: Full=PP2A, subunit A, R1-beta isoform;	6.16	5																															30.0812	6.16	2	91.5061	6.16	2				32.6984	3	1
SNR40_HUMAN	357	39285.7	RecName: Full=U5 small nuclear ribonucleoprotein 40 kDa protein; Short=U5 snRNP 40 kDa protein; Short=U5-40K; AltName: Full=U5 snRNP-specific 40 kDa protein; AltName: Full=38 kDa-splicing factor; AltName: Full=WD repeat-containing protein 57; AltName: Full=Prp8-binding protein; Short=hPRP8BP;	6.16	4
Q16186	407	42126.8	Proteasomal ubiquitin receptor ADRM1 OS=Homo sapiens GN=ADRM1 PE=1 SV=2 - [ADRM1_HUMAN]	6.14	4
YB017_HUMAN	554	64193.3	RecName: Full=Uncharacterized protein MGC33657;	6.14	2
Q86U38	636	69394.4	Pumilio domain-containing protein C14orf21 OS=Homo sapiens GN=C14orf21 PE=1 SV=1 - [CN021_HUMAN]	6.13	6										30.08	1.57	1													13.2096	4.56	2	39.2065	4.56	2				30.13	2.2	1
RAGP1_HUMAN	587	63502.3	RecName: Full=Ran GTPase-activating protein 1; Short=RanGAP1;	6.13	4																															16.8883	2.21	1	60.5995	6.13	3
UTP18_HUMAN	556	61964.4	RecName: Full=U3 small nucleolar RNA-associated protein 18 homolog; AltName: Full=WD repeat-containing protein 50;	6.12	3																															15.9542	2.88	1	116.734	6.12	2
PPIL6_HUMAN	311	35205.7	RecName: Full=Peptidyl-prolyl cis-trans isomerase-like 6; Short=PPIase; Short=Rotamase; EC=5.2.1.8; AltName: Full=Cyclophilin-like protein PPIL6;	6.11	1	4.96066	0
RD23B_HUMAN	409	43144.6	RecName: Full=UV excision repair protein RAD23 homolog B; Short=hHR23B; AltName: Full=XP-C repair-complementing complex 58 kDa protein; Short=p58;	6.11	2	18.9491	0																																			8.31166	0		37.78	2.44	1
SYG_HUMAN	739	83086.6	RecName: Full=Glycyl-tRNA synthetase; EC=6.1.1.14; AltName: Full=Glycine--tRNA ligase; Short=GlyRS;	6.09	6																									19.6414	6.09	3	91.735	6.09	3
NOP14_HUMAN	857	97607.3	RecName: Full=Nucleolar protein 14; AltName: Full=Nucleolar complex protein 14;	6.07	8																			33.4003	2.45	2	64.6479	6.07	5							10.4212	0		30.49	1.05	1
COPA_HUMAN	1224	138258	RecName: Full=Coatomer subunit alpha; AltName: Full=Alpha-coat protein; Short=Alpha-COP; AltName: Full=HEP-COP; Short=HEPCOP; Contains: RecName: Full=Xenin; AltName: Full=Xenopsin-related peptide; Contains: RecName: Full=Proxenin;	6.05	8							12.8626	0					42.7626	0.82	1	50.3693	6.05	7													13.8476	0
G6PD_HUMAN	515	59219	RecName: Full=Glucose-6-phosphate 1-dehydrogenase; Short=G6PD; EC=1.1.1.49;	6.02	3																																					12.8206	3.11	1	68.81	6.02	2
RB11A_HUMAN	216	24378.4	RecName: Full=Ras-related protein Rab-11A; Short=Rab-11; AltName: Full=YL8;	6.02	5
TRAP1_HUMAN	704	80059.7	RecName: Full=Heat shock protein 75 kDa, mitochondrial; Short=HSP 75; AltName: Full=Tumor necrosis factor type 1 receptor-associated protein; Short=TRAP-1; AltName: Full=TNFR-associated protein 1; Flags: Precursor;	5.97	17							12.067	1.99	1	36.18	1.99	1	18.6884	1.99	1	43.7	1.99	1	13.5952	1.99	1	59.92	1.99	1	36.165	4.12	2	185.973	5.97	3	12.3904	1.99	1	63.2422	1.99	1	14.2788	1.99	1	64.9098	1.99	1	11.7386	1.99
WDR74_HUMAN	385	42414.7	RecName: Full=WD repeat-containing protein 74; AltName: Full=NOP seven-associated protein 1;	5.97	3
Q9H9H4	285	31287.5	Vacuolar protein sorting-associated protein 37B OS=Homo sapiens GN=VPS37B PE=1 SV=1 - [VP37B_HUMAN]	5.96	1
IPO5_HUMAN	1097	123550	RecName: Full=Importin-5; Short=Imp5; AltName: Full=Importin subunit beta-3; AltName: Full=Karyopherin beta-3; AltName: Full=Ran-binding protein 5; Short=RanBP5;	5.93	8																			28.613	4.47	3	82.2311	5.93	4										24.9	1.82	1
TRPT1_HUMAN	253	27724.6	RecName: Full=tRNA 2'-phosphotransferase 1; EC=2.7.1.160;	5.93	2
OD3L2_HUMAN	289	30761.6	RecName: Full=Outer dense fiber protein 3-like protein 2;	5.88	1
TTC9C_HUMAN	171	20000.2	RecName: Full=Tetratricopeptide repeat protein 9C; Short=TPR repeat protein 9C;	5.85	1
RM19_HUMAN	292	33513.6	RecName: Full=39S ribosomal protein L19, mitochondrial; Short=L19mt; Short=MRP-L19; AltName: Full=MRP-L15; Flags: Precursor;	5.82	1	9.05702	0
LRC61_HUMAN	259	27996.2	RecName: Full=Leucine-rich repeat-containing protein 61;	5.79	1	4.22545	0
NARGL_HUMAN	864	101397	RecName: Full=NMDA receptor-regulated 1-like protein; Short=NARG1-like protein;	5.79	8	4.66996	2.31	1				9.20043	0											29.4641	1.16	1	40.0975	3.47	3	16.8427	0		43.67	1.16	1	11.1831	0		33.04	1.16	1	9.72581	0
VPS35_HUMAN	796	91648.9	RecName: Full=Vacuolar protein sorting-associated protein 35; AltName: Full=Vesicle protein sorting 35; Short=hVPS35; AltName: Full=Maternal-embryonic 3;	5.78	4																									9.39014	1.76	1	63.822	5.78	3
P30040	261	28975.2	Endoplasmic reticulum protein ERp29 OS=Homo sapiens GN=ERP29 PE=1 SV=4 - [ERP29_HUMAN]	5.75	1
CND1_HUMAN	1401	157082	RecName: Full=Condensin complex subunit 1; AltName: Full=Non-SMC condensin I complex subunit D2; AltName: Full=Chromosome condensation-related SMC-associated protein 1; AltName: Full=Chromosome-associated protein D2; Short=hCAP-D2; AltName: Full=XCAP-D2 homolog;	5.71	10													35.6584	4.35	4	95.7982	5.71	6
O75792	299	33373.9	Ribonuclease H2 subunit A OS=Homo sapiens GN=RNASEH2A PE=1 SV=2 - [RNH2A_HUMAN]	5.69	1
U3IP2_HUMAN	475	51808.5	RecName: Full=U3 small nucleolar RNA-interacting protein 2; AltName: Full=U3 small nucleolar ribonucleoprotein-associated 55 kDa protein; Short=U3 snoRNP-associated 55 kDa protein; Short=U3-55K; AltName: Full=RRP9 homolog;	5.68	3																																					13.0662	3.58	1	34.5317	5.68	2
NUSAP_HUMAN	441	49421.9	RecName: Full=Nucleolar and spindle-associated protein 1; Short=NuSAP;	5.67	2																			10.8541	0																	19.4415	0		30.98	5.67	2
SYNM_HUMAN	477	54042.7	RecName: Full=Probable asparaginyl-tRNA synthetase, mitochondrial; EC=6.1.1.22; AltName: Full=Asparagine--tRNA ligase; Short=AsnRS; Flags: Precursor;	5.66	1
CKAP4_HUMAN	602	65982.7	RecName: Full=Cytoskeleton-associated protein 4; AltName: Full=63 kDa membrane protein; AltName: Full=p63;	5.65	4																															16.5822	5.65	2	96.3311	5.65	2
P36969	197	0	Phospholipid hydroperoxide glutathione peroxidase, mitochondrial OS=Homo sapiens GN=GPX4 PE=1 SV=3 - [GPX4_HUMAN]	5.58	1
RED_HUMAN	557	65589.8	RecName: Full=Protein Red; AltName: Full=Protein RER; AltName: Full=IK factor; AltName: Full=Cytokine IK;	5.57	3																									8.15803	3.95	1	57.25	5.57	2
XPO5_HUMAN	1204	136222	RecName: Full=Exportin-5; Short=Exp5; AltName: Full=Ran-binding protein 21;	5.56	11							13.1119	1	1	21.71	1	1	24.4808	4.73	4	83.8498	4.73	4	16.66	0		25.51	0.83	1
CNOT2_HUMAN	540	59699.9	RecName: Full=CCR4-NOT transcription complex subunit 2; AltName: Full=CCR4-associated factor 2;	5.56	5																															12.508	5.56	2	37.1626	5.56	2				0	2.96	1
TRA2B_HUMAN	288	33645.6	RecName: Full=Transformer-2 protein homolog beta; Short=TRA2-beta; Short=TRA-2 beta; Short=hTRA2-beta; AltName: Full=Transformer-2 protein homolog B; AltName: Full=Splicing factor, arginine/serine-rich 10;	5.56	2
AICDA_HUMAN	198	23938.1	RecName: Full=Activation-induced cytidine deaminase; EC=3.5.4.5; AltName: Full=Cytidine aminohydrolase;	5.56	1
TBCE_HUMAN	527	59309	RecName: Full=Tubulin-specific chaperone E; AltName: Full=Tubulin-folding cofactor E;	5.5	4																																					9.6728	2.66	1	25.17	2.66	1
COR1C_HUMAN	474	53215.1	RecName: Full=Coronin-1C; AltName: Full=Coronin-3; Short=hCRNN4;	5.49	4																																											12.7215	5.49
ICLN_HUMAN	237	26198.9	RecName: Full=Methylosome subunit pICln; AltName: Full=Chloride conductance regulatory protein ICln; Short=I(Cln); AltName: Full=Chloride channel, nucleotide sensitive 1A; AltName: Full=Chloride ion current inducer protein; Short=ClCI; AltName: Full=Reticulocyte pICln;	5.49	2
P23511	347	36853.9	Nuclear transcription factor Y subunit alpha OS=Homo sapiens GN=NFYA PE=1 SV=2 - [NFYA_HUMAN]	5.48	1
RHG19_HUMAN	494	55721.2	RecName: Full=Rho GTPase-activating protein 19; AltName: Full=Rho-type GTPase-activating protein 19;	5.47	4																																					11.045	5.47	2	28.5663	5.47	2	16.1319	0
Q9UET6	329	36056.1	Putative ribosomal RNA methyltransferase 1 OS=Homo sapiens GN=FTSJ1 PE=1 SV=2 - [RRMJ1_HUMAN]	5.47	1
Q6ZVN7	128	14076	Putative uncharacterized protein FLJ42280 OS=Homo sapiens PE=2 SV=2 - [YG008_HUMAN]	5.47	1
Q9BVS4	552	63243.2	Serine/threonine-protein kinase RIO2 OS=Homo sapiens GN=RIOK2 PE=1 SV=2 - [RIOK2_HUMAN]	5.43	3																												27.2	2.17	1				49.58	5.43	2
HDDC2_HUMAN	204	23375.6	RecName: Full=HD domain-containing protein 2; AltName: Full=Hepatitis C virus NS5A-transactivated protein 2; Short=HCV NS5A-transactivated protein 2;	5.39	1	7.90332	0		20.17	5.39	1
PWP1_HUMAN	501	55793.1	RecName: Full=Periodic tryptophan protein 1 homolog; AltName: Full=Keratinocyte protein IEF SSP 9502;	5.39	3
BOREA_HUMAN	280	31303.8	RecName: Full=Borealin; AltName: Full=Dasra-B; AltName: Full=hDasra-B; AltName: Full=Cell division cycle-associated protein 8; AltName: Full=Pluripotent embryonic stem cell-related gene 3 protein;	5.36	1	8.00953	0																	11.1073	5.36	1										10.3441	0
PEX3_HUMAN	373	42112.9	RecName: Full=Peroxisomal biogenesis factor 3; AltName: Full=Peroxin-3; AltName: Full=Peroxisomal assembly protein PEX3;	5.36	1	4.85849	0
Q96FN9	168	18648.7	Probable D-tyrosyl-tRNA(Tyr) deacylase 2 OS=Homo sapiens GN=C14orf126 PE=2 SV=1 - [DTD2_HUMAN]	5.36	3																25.77	5.36	1				25.89	5.36	1
O43172	522	58412.4	U4/U6 small nuclear ribonucleoprotein Prp4 OS=Homo sapiens GN=PRPF4 PE=1 SV=2 - [PRP4_HUMAN]	5.36	2																																		38.83	3.07	1	11.3215	0		21.8	2.3	1
DBNL_HUMAN	430	48177.6	RecName: Full=Drebrin-like protein; AltName: Full=Drebrin-F; AltName: Full=SH3 domain-containing protein 7; AltName: Full=Cervical SH3P7; AltName: Full=HPK1-interacting protein of 55 kDa; Short=HIP-55; AltName: Full=Cervical mucin-associated protein;	5.35	3																																					12.0034	2.56	1	54.19	5.35	2
Q9H9Q4	299	33315.9	Non-homologous end-joining factor 1 OS=Homo sapiens GN=NHEJ1 PE=1 SV=1 - [NHEJ1_HUMAN]	5.35	1
SHOC2_HUMAN	582	64847.5	RecName: Full=Leucine-rich repeat protein SHOC-2; AltName: Full=Protein soc-2 homolog; AltName: Full=Protein sur-8 homolog;	5.33	2																															10.2528	5.33	2
RWDD4_HUMAN	188	21237.6	RecName: Full=RWD domain-containing protein 4A; AltName: Full=Protein FAM28A;	5.32	1
DDX41_HUMAN	622	69793	RecName: Full=Probable ATP-dependent RNA helicase DDX41; EC=3.6.1.-; AltName: Full=DEAD box protein 41; AltName: Full=DEAD box protein abstrakt homolog;	5.31	3																									21.9282	3.22	1										22.6267	2.09	1	23.57	2.09	1
P5CR2_HUMAN	320	33615.7	RecName: Full=Pyrroline-5-carboxylate reductase 2; Short=P5C reductase 2; Short=P5CR 2; EC=1.5.1.2;	5.31	1
XPOT_HUMAN	962	109893	RecName: Full=Exportin-T; AltName: Full=tRNA exportin; AltName: Full=Exportin(tRNA);	5.3	6																			19.5323	2.91	2	54.5055	5.3	4
PSMD2_HUMAN	908	100136	RecName: Full=26S proteasome non-ATPase regulatory subunit 2; AltName: Full=26S proteasome regulatory subunit RPN1; AltName: Full=26S proteasome regulatory subunit S2; AltName: Full=26S proteasome subunit p97; AltName: Full=Tumor necrosis factor type 1 receptor-associated protein 2; AltName: Full=55.11 protein;	5.29	6																									19.5125	3.3	2	78.9437	5.29	4
ARK72_HUMAN	359	39563.7	RecName: Full=Aflatoxin B1 aldehyde reductase member 2; EC=1.1.1.n11; AltName: Full=Succinic semialdehyde reductase; Short=SSA reductase; AltName: Full=AFB1-AR 1; AltName: Full=Aldoketoreductase 7;	5.29	1																															16.3771	0
ARGI1_HUMAN	322	34713.3	RecName: Full=Arginase-1; EC=3.5.3.1; AltName: Full=Type I arginase; AltName: Full=Liver-type arginase;	5.28	1																																											7.47539	0
P55735	322	35518.1	Protein SEC13 homolog OS=Homo sapiens GN=SEC13 PE=1 SV=3 - [SEC13_HUMAN]	5.28	1
CSDE1_HUMAN	798	88828.9	RecName: Full=Cold shock domain-containing protein E1; AltName: Full=UNR protein; AltName: Full=N-ras upstream gene protein;	5.26	7																									11.5868	2.26	1	67.4	3.26	2	12.843	2.26	1	64.38	3.26	2	8.93494	2.01	1				20.1656	0
RT23_HUMAN	190	21757.3	RecName: Full=28S ribosomal protein S23, mitochondrial; Short=S23mt; Short=MRP-S23;	5.26	1
IF4H_HUMAN	248	27368.4	RecName: Full=Eukaryotic translation initiation factor 4H; Short=eIF-4H; AltName: Full=Williams-Beuren syndrome chromosomal region 1 protein;	5.24	2
Q15050	365	41168.2	Ribosome biogenesis regulatory protein homolog OS=Homo sapiens GN=RRS1 PE=1 SV=2 - [RRS1_HUMAN]	5.21	1
Q14493	270	31266.2	Histone RNA hairpin-binding protein OS=Homo sapiens GN=SLBP PE=1 SV=1 - [SLBP_HUMAN]	5.19	1
KTHY_HUMAN	212	23804.5	RecName: Full=Thymidylate kinase; EC=2.7.4.9; AltName: Full=dTMP kinase;	5.19	1
Q9H944	212	23206.4	Mediator of RNA polymerase II transcription subunit 20 OS=Homo sapiens GN=MED20 PE=1 SV=1 - [MED20_HUMAN]	5.19	1
UCHL5_HUMAN	329	37583	RecName: Full=Ubiquitin carboxyl-terminal hydrolase isozyme L5; Short=UCH-L5; EC=3.4.19.12; AltName: Full=Ubiquitin thioesterase L5; AltName: Full=Ubiquitin C-terminal hydrolase UCH37;	5.17	1
TRUA_HUMAN	427	47439.9	RecName: Full=tRNA pseudouridine synthase A; EC=5.4.99.12; AltName: Full=tRNA-uridine isomerase I; AltName: Full=tRNA pseudouridylate synthase I;	5.15	3																																											7.65662	0
IQGA2_HUMAN	1575	180500	RecName: Full=Ras GTPase-activating-like protein IQGAP2;	5.14	11													49.2085	4.63	5	127.95	5.14	6
ELMD2_HUMAN	293	34937.7	RecName: Full=ELMO domain-containing protein 2;	5.12	3	5.06649	5.12	1
P67870	215	24926	Casein kinase II subunit beta OS=Homo sapiens GN=CSNK2B PE=1 SV=1 - [CSK2B_HUMAN]	5.12	3
ANR17_HUMAN	2603	274088	RecName: Full=Ankyrin repeat domain-containing protein 17; AltName: Full=Gene trap ankyrin repeat protein; AltName: Full=Serologically defined breast cancer antigen NY-BR-16;	5.11	28							50.6361	2.73	6	123.675	3.53	7	51.4641	2.34	4	100.824	4.53	9	18.7004	0.73	1	64.63	0.73	1	9.08174	0											8.15459	0
KIF4A_HUMAN	1232	139794	RecName: Full=Chromosome-associated kinesin KIF4A; Short=Chromokinesin-A;	5.11	10							9.27593	1.06	1	36.64	1.06	1	35.2537	3.25	3	77.6441	5.11	5							17.5065	0					9.39266	0
SRPK2_HUMAN	688	77494.2	RecName: Full=Serine/threonine-protein kinase SRPK2; EC=2.7.11.1; AltName: Full=Serine/arginine-rich protein-specific kinase 2; Short=SR-protein-specific kinase 2; AltName: Full=SFRS protein kinase 2;	5.09	7							12.2366	0											20.3587	0		30.98	3.05	2	14.2213	2.03	1	20.9214	3.78	2
ZN598_HUMAN	904	98575.2	RecName: Full=Zinc finger protein 598;	5.09	6																			17.8263	1.33	1	33.7382	5.09	4										28.73	1.33	1
ALBU_HUMAN	609	69321.5	RecName: Full=Serum albumin; Flags: Precursor;	5.09	4																															14.2044	2.46	1	69.1987	5.09	3
TDRD3_HUMAN	651	73139.6	RecName: Full=Tudor domain-containing protein 3;	5.07	4																									19.7077	5.07	2	27.36	5.07	2	10.8183	0
PSB8_HUMAN	276	30334.6	RecName: Full=Proteasome subunit beta type-8; EC=3.4.25.1; AltName: Full=Proteasome subunit beta-5i; AltName: Full=Proteasome component C13; AltName: Full=Macropain subunit C13; AltName: Full=Multicatalytic endopeptidase complex subunit C13; Flags: Precursor;	5.07	2
Q6P1K8	395	44423	General transcription factor IIH subunit 2-like protein OS=Homo sapiens GN=GTF2H2C PE=2 SV=1 - [T2H2L_HUMAN]	5.06	2
SAFB2_HUMAN	953	107408	RecName: Full=Scaffold attachment factor B2; Short=SAF-B2;	5.04	6													25.2948	2.94	2	44.93	5.04	4
SPAT5_HUMAN	893	97827	RecName: Full=Spermatogenesis-associated protein 5; AltName: Full=Spermatogenesis-associated factor protein; AltName: Full=ATPase family protein 2 homolog;	5.04	5																			15.1059	2.13	1	71.44	3.7	2													15.3278	0					7.38567	1.34
RRP8_HUMAN	456	50683.1	RecName: Full=Ribosomal RNA-processing protein 8; AltName: Full=Cerebral protein 1;	5.04	3																																					16.7978	3.51	1	59.1929	5.04	2
THIM_HUMAN	397	41897.6	RecName: Full=3-ketoacyl-CoA thiolase, mitochondrial; EC=2.3.1.16; AltName: Full=Beta-ketothiolase; AltName: Full=Acetyl-CoA acyltransferase; AltName: Full=Mitochondrial 3-oxoacyl-CoA thiolase; AltName: Full=T1;	5.04	2
TMEDA_HUMAN	219	24960	RecName: Full=Transmembrane emp24 domain-containing protein 10; AltName: Full=21 kDa transmembrane-trafficking protein; AltName: Full=Transmembrane protein Tmp21; AltName: Full=Tmp-21-I; AltName: Full=p24delta; AltName: Full=S31III125; Short=S31I125; Flags: Precursor;	5.02	4
RRP44_HUMAN	958	108934	RecName: Full=Exosome complex exonuclease RRP44; EC=3.1.13.-; AltName: Full=Ribosomal RNA-processing protein 44; AltName: Full=Protein DIS3 homolog;	5.01	6																			27.4361	2.92	2	80.7799	5.01	4
Q9H0U6	180	20563.5	39S ribosomal protein L18, mitochondrial OS=Homo sapiens GN=MRPL18 PE=1 SV=1 - [RM18_HUMAN]	5	1
AT2A2_HUMAN	1042	114683	RecName: Full=Sarcoplasmic/endoplasmic reticulum calcium ATPase 2; Short=SERCA2; EC=3.6.3.8; AltName: Full=Calcium pump 2; AltName: Full=Calcium-transporting ATPase sarcoplasmic reticulum type, slow twitch skeletal muscle isoform; AltName: Full=SR Ca(2+)-ATPase 2; AltName: Full=Endoplasmic reticulum class 1/2 Ca(2+) ATPase;	4.99	8	9.18028	0					21.6817	2.5	2	59.6067	3.74	3	17.9001	0					11.8597	0
Q13595	282	32669.1	Transformer-2 protein homolog alpha OS=Homo sapiens GN=TRA2A PE=1 SV=1 - [TRA2A_HUMAN]	4.96	1
CLAP2_HUMAN	1294	141046	RecName: Full=CLIP-associating protein 2; AltName: Full=Cytoplasmic linker-associated protein 2; Short=hOrbit2;	4.95	13							18.8248	0		33.95	0.93	1	38.5628	3.25	3	83.0136	4.95	5	24.0001	2.01	2	34.18	2.01	2	12.4677	0					9.76948	0
CRNL1_HUMAN	848	100389	RecName: Full=Crooked neck-like protein 1; AltName: Full=Crooked neck homolog; Short=hCrn;	4.95	5																									20.2555	1.53	1	50.1479	4.95	4	12.1547	0
DDX31_HUMAN	851	94028.6	RecName: Full=Probable ATP-dependent RNA helicase DDX31; EC=3.6.1.-; AltName: Full=DEAD box protein 31; AltName: Full=Helicain;	4.94	4																									15.5033	1.41	1	22.7394	4.94	3													6.6789	0
TM109_HUMAN	243	26193.6	RecName: Full=Transmembrane protein 109; AltName: Full=Mitsugumin-23; Short=Mg23; Flags: Precursor;	4.94	2
CU129_HUMAN	142	15198.5	RecName: Full=Uncharacterized protein C21orf129;	4.93	1	5.17105	0		27.1258	4.93	1
Q14258	630	70943.8	Tripartite motif-containing protein 25 OS=Homo sapiens GN=TRIM25 PE=1 SV=1 - [TRI25_HUMAN]	4.92	6																44.84	1.9	1										88.5	3.02	1	13.8187	4.92	2	75.2772	4.92	2
Q9BUJ2	856	95679.3	Heterogeneous nuclear ribonucleoprotein U-like protein 1 OS=Homo sapiens GN=HNRNPUL1 PE=1 SV=2 - [HNRL1_HUMAN]	4.91	13																50.84	1.75	1	11.6333	1.75	1	86.42	1.75	1	21.5188	4.91	3	87.6049	4.91	3	18.7995	1.75	1	96.9006	1.75	1	11.9713	1.75	1	41.48	1.75	1
Q9H444	224	24934.6	Charged multivesicular body protein 4b OS=Homo sapiens GN=CHMP4B PE=1 SV=1 - [CHM4B_HUMAN]	4.91	1
BXDC1_HUMAN	306	35560.2	RecName: Full=Brix domain-containing protein 1;	4.9	2
YR011_HUMAN	327	37893.7	RecName: Full=NPIP-like protein ENSP00000283050;	4.89	1
MND1_HUMAN	205	23738.2	RecName: Full=Meiotic nuclear division protein 1 homolog;	4.88	5	6.75576	0		21.89	4.88	1
TMM33_HUMAN	247	27959.8	RecName: Full=Transmembrane protein 33; AltName: Full=Protein DB83;	4.86	2
RB_HUMAN	928	106092	RecName: Full=Retinoblastoma-associated protein; AltName: Full=pRb; Short=Rb; AltName: Full=pp110; AltName: Full=p105-Rb;	4.85	6																			17.2571	4.85	3	122.74	4.85	3
REM2_HUMAN	330	35941.5	RecName: Full=GTP-binding protein REM 2; AltName: Full=Rad and Gem-like GTP-binding protein 2;	4.85	1
ANKH1_HUMAN	2542	269291	RecName: Full=Ankyrin repeat and KH domain-containing protein 1; AltName: Full=Multiple ankyrin repeats single KH domain; Short=hMASK; AltName: Full=HIV-1 Vpr-binding ankyrin repeat protein;	4.84	22							50.2294	1.81	4	48.678	2.56	5	42.2506	2.6	4	71.0431	4.01	7	16.7688	0.75	1	64.63	0.75	1	28.242	0											8.78534	0					7.29987	0
SYTC_HUMAN	723	83381.9	RecName: Full=Threonyl-tRNA synthetase, cytoplasmic; EC=6.1.1.3; AltName: Full=Threonine--tRNA ligase; Short=ThrRS;	4.84	5													14.7066	0											11.1972	3.46	2	27.4509	4.84	3
KIN17_HUMAN	393	45345.4	RecName: Full=DNA/RNA-binding protein KIN17; AltName: Full=KIN, antigenic determinant of recA protein homolog; AltName: Full=Binding to curved DNA;	4.83	3
NTHL1_HUMAN	312	34367.8	RecName: Full=Endonuclease III-like protein 1; EC=4.2.99.18;	4.81	1	7.34844	4.81	1
Q9Y2Q9	187	20829.8	28S ribosomal protein S28, mitochondrial OS=Homo sapiens GN=MRPS28 PE=1 SV=1 - [RT28_HUMAN]	4.81	1
F181A_HUMAN	354	38699.1	RecName: Full=Protein FAM181A;	4.8	1	4.72538	4.8	1																																		11.9301	0
P13804	333	35057.6	Electron transfer flavoprotein subunit alpha, mitochondrial OS=Homo sapiens GN=ETFA PE=1 SV=1 - [ETFA_HUMAN]	4.8	1
SGTA_HUMAN	313	34041.7	RecName: Full=Small glutamine-rich tetratricopeptide repeat-containing protein alpha; AltName: Full=Alpha-SGT; AltName: Full=Vpu-binding protein; Short=UBP;	4.79	2
NOM1_HUMAN	860	96197.6	RecName: Full=Nucleolar MIF4G domain-containing protein 1; AltName: Full=SGD1 homolog;	4.77	6	4.01231	0																	12.3806	4.77	3	67.5771	4.77	3
O95373	1038	119440	Importin-7 OS=Homo sapiens GN=IPO7 PE=1 SV=1 - [IPO7_HUMAN]	4.72	6																25.16	0.87	1	20.5947	1.54	1	49.5589	4.72	4																			9.02307	0
PRR11_HUMAN	360	40059.6	RecName: Full=Proline-rich protein 11;	4.72	6																									24.1332	0					9.64028	0					67.467	0		39.0891	4.72	2	47.4697	0
Q9BZZ5	510	57525.1	Apoptosis inhibitor 5 OS=Homo sapiens GN=API5 PE=1 SV=2 - [API5_HUMAN]	4.71	4																																		23.12	4.71	2				33.29	4.71	2
DSG4_HUMAN	1040	113751	RecName: Full=Desmoglein-4; Flags: Precursor;	4.71	6
Q9NW61	149	17539.9	Pleckstrin homology domain-containing family J member 1 OS=Homo sapiens GN=PLEKHJ1 PE=1 SV=1 - [PKHJ1_HUMAN]	4.7	1
NOC2L_HUMAN	749	84852.1	RecName: Full=Nucleolar complex protein 2 homolog; Short=Protein NOC2 homolog; AltName: Full=NOC2-like;	4.67	5	4.82962	1.87	1																20.2868	1.47	1	47.17	2.8	2
NAGK_HUMAN	344	37351.9	RecName: Full=N-acetyl-D-glucosamine kinase; Short=N-acetylglucosamine kinase; EC=2.7.1.59; AltName: Full=GlcNAc kinase;	4.65	2
1C03_HUMAN	366	40835.3	RecName: Full=HLA class I histocompatibility antigen, Cw-3 alpha chain; AltName: Full=MHC class I antigen Cw*3; Flags: Precursor;	4.64	2							9.96301	0		29.03	4.64	2
RSBNL_HUMAN	842	94309.2	RecName: Full=Round spermatid basic protein 1-like protein;	4.63	10																			19.5561	3.8	2	82.33	4.63	3				93.858	3.09	2				79.56	2.26	1	7.95954	2.26	1	64.61	2.26	1
RBM14_HUMAN	669	69448.9	RecName: Full=RNA-binding protein 14; AltName: Full=RNA-binding motif protein 14; AltName: Full=RRM-containing coactivator activator/modulator; AltName: Full=Synaptotagmin-interacting protein; Short=SYT-interacting protein; AltName: Full=Paraspeckle protein 2; Short=PSP2;	4.63	10																																					8.649	0					10.399	2.39
PRS10_HUMAN	389	44145.1	RecName: Full=26S protease regulatory subunit S10B; AltName: Full=Proteasome 26S subunit ATPase 6; AltName: Full=Proteasome subunit p42;	4.63	1
RIR2_HUMAN	389	44848.8	RecName: Full=Ribonucleoside-diphosphate reductase subunit M2; EC=1.17.4.1; AltName: Full=Ribonucleotide reductase small subunit; AltName: Full=Ribonucleotide reductase small chain;	4.63	2
PCY2_HUMAN	389	43807.9	RecName: Full=Ethanolamine-phosphate cytidylyltransferase; EC=2.7.7.14; AltName: Full=Phosphorylethanolamine transferase; AltName: Full=CTP:phosphoethanolamine cytidylyltransferase;	4.63	1
AK1A1_HUMAN	325	36549.9	RecName: Full=Alcohol dehydrogenase [NADP+]; EC=1.1.1.2; AltName: Full=Aldehyde reductase; AltName: Full=Aldo-keto reductase family 1 member A1;	4.62	2
CD20B_HUMAN	519	57229.8	RecName: Full=Cell division cycle protein 20 homolog B;	4.62	1
HXC11_HUMAN	304	33726.4	RecName: Full=Homeobox protein Hox-C11;	4.61	1																																					9.45179	4.61	1
P54819	239	26460.8	Adenylate kinase 2, mitochondrial OS=Homo sapiens GN=AK2 PE=1 SV=2 - [KAD2_HUMAN]	4.6	1
POP1_HUMAN	1024	114636	RecName: Full=Ribonucleases P/MRP protein subunit POP1; Short=hPOP1; EC=3.1.26.5;	4.59	7													12.6666	0		24.61	1.86	2	26.6187	2.64	2	30.96	3.81	3
P42768	502	52879.9	Wiskott-Aldrich syndrome protein OS=Homo sapiens GN=WAS PE=1 SV=4 - [WASP_HUMAN]	4.58	2																																		64.29	4.58	2
Q9UBV8	284	30361.3	Peflin OS=Homo sapiens GN=PEF1 PE=1 SV=1 - [PEF1_HUMAN]	4.58	1
Q96DH6	328	35174.1	RNA-binding protein Musashi homolog 2 OS=Homo sapiens GN=MSI2 PE=1 SV=1 - [MSI2H_HUMAN]	4.57	1
MORC2_HUMAN	1032	117750	RecName: Full=MORC family CW-type zinc finger protein 2; AltName: Full=Zinc finger CW-type coiled-coil domain protein 1;	4.55	6													32.0442	2.81	2	38.9267	3.88	3																									9.38026	0
O14579	308	34460.3	Coatomer subunit epsilon OS=Homo sapiens GN=COPE PE=1 SV=3 - [COPE_HUMAN]	4.55	1
K2C74_HUMAN	529	57829.6	RecName: Full=Keratin, type II cytoskeletal 74; AltName: Full=Cytokeratin-74; Short=CK-74; AltName: Full=Keratin-74; Short=K74; AltName: Full=Type II keratin-37; AltName: Full=Type II inner root sheath-specific keratin-K6irs4; AltName: Full=Keratin-5c;	4.54	4							10.9487	2.27	1	49.4	2.27	1
GEMI4_HUMAN	1058	119913	RecName: Full=Component of gems 4; AltName: Full=Gemin-4; AltName: Full=p97;	4.54	13							10.02	1.04	1	22.23	2.08	2	13.3854	1.04	1	26.69	2.08	2	27.6141	3.5	3	90.6505	4.54	4
BZW2_HUMAN	419	48132	RecName: Full=Basic leucine zipper and W2 domain-containing protein 2;	4.53	2																																											10.6199	4.53
CNN2_HUMAN	309	33675.3	RecName: Full=Calponin-2; AltName: Full=Calponin H2, smooth muscle; AltName: Full=Neutral calponin;	4.53	2
Q969X6	686	76841.4	Cirhin OS=Homo sapiens GN=CIRH1A PE=1 SV=1 - [CIR1A_HUMAN]	4.52	3																												39.53	1.9	1				60.8583	4.52	2
2B14_HUMAN	266	30093	RecName: Full=HLA class II histocompatibility antigen, DRB1-4 beta chain; AltName: Full=MHC class I antigen DRB1*4; Short=DR-4; Short=DR4; Flags: Precursor;	4.51	1
DCTN2_HUMAN	401	44203.9	RecName: Full=Dynactin subunit 2; AltName: Full=Dynactin complex 50 kDa subunit; Short=DCTN-50; AltName: Full=50 kDa dynein-associated polypeptide; AltName: Full=p50 dynamitin;	4.49	2																																											7.79753	4.49
Q9UBS4	358	40488.6	DnaJ homolog subfamily B member 11 OS=Homo sapiens GN=DNAJB11 PE=1 SV=1 - [DJB11_HUMAN]	4.47	1
ZF161_HUMAN	449	50923.7	RecName: Full=Zinc finger protein 161 homolog; Short=Zfp-161; AltName: Full=Zinc finger protein 5; AltName: Full=HZF5; AltName: Full=Zinc finger and BTB domain-containing protein 14;	4.45	2	4.9861	4.45	1
Q8NEJ9	315	35872	Neuroguidin OS=Homo sapiens GN=NGDN PE=1 SV=1 - [NGDN_HUMAN]	4.44	1
Q8WV92	249	29296	MIT domain-containing protein 1 OS=Homo sapiens GN=MITD1 PE=1 SV=1 - [MITD1_HUMAN]	4.42	1																						0	4.42	1
ATX10_HUMAN	475	53454.8	RecName: Full=Ataxin-10; AltName: Full=Spinocerebellar ataxia type 10 protein; AltName: Full=Brain protein E46 homolog;	4.42	4																																											14.0739	4.42
P48735	452	50876.9	Isocitrate dehydrogenase [NADP], mitochondrial OS=Homo sapiens GN=IDH2 PE=1 SV=2 - [IDHP_HUMAN]	4.42	4
P00403	227	25548.2	Cytochrome c oxidase subunit 2 OS=Homo sapiens GN=MT-CO2 PE=1 SV=1 - [COX2_HUMAN]	4.41	1
Q6ZN17	250	27066.3	Lin-28 homolog B OS=Homo sapiens GN=LIN28B PE=1 SV=1 - [LN28B_HUMAN]	4.4	1																																		0	4.4	1
Q9BQA1	342	36701.1	Methylosome protein 50 OS=Homo sapiens GN=WDR77 PE=1 SV=1 - [MEP50_HUMAN]	4.39	1
FLNA_HUMAN	2647	280564	RecName: Full=Filamin-A; AltName: Full=Alpha-filamin; AltName: Full=Filamin-1; AltName: Full=Endothelial actin-binding protein; AltName: Full=Actin-binding protein 280; Short=ABP-280; AltName: Full=Non-muscle filamin;	4.38	16							48.7737	1.93	3	95.2074	3.78	7	45.712	1.85	3	126.237	1.85	3	19.5141	0					14.7546	0																	10.7795	0
PDC6I_HUMAN	868	95963.1	RecName: Full=Programmed cell death 6-interacting protein; Short=PDCD6-interacting protein; AltName: Full=ALG-2-interacting protein 1; AltName: Full=Hp95;	4.38	4																			22.4913	3.11	2	23.76	3.11	2
TCOF_HUMAN	1488	152013	RecName: Full=Treacle protein; AltName: Full=Treacher Collins syndrome protein;	4.37	8	7.25097	0					23.4689	0					43.1115	1.08	1	53.1634	4.37	7	27.7656	0																	11.1363	0					6.72122	0
TPR_HUMAN	2363	267131	RecName: Full=Nucleoprotein TPR;	4.36	13							45.2024	1.61	3	83.154	3.81	7	37.8388	0.51	1	29.35	0.93	2	11.9137	0					13.6986	0					15.6552	0					22.9413	0					11.9879	0
Q8WYJ6	367	41944.2	Septin-1 OS=Homo sapiens GN=SEPT1 PE=1 SV=2 - [SEPT1_HUMAN]	4.36	2
IMMT_HUMAN	758	83626.3	RecName: Full=Mitochondrial inner membrane protein; AltName: Full=Mitofilin; AltName: Full=p87/89; AltName: Full=Cell proliferation-inducing gene 4 protein;	4.35	4																									14.1551	4.35	2	37.61	4.35	2
FA53C_HUMAN	392	43064.5	RecName: Full=Protein FAM53C;	4.34	1	16.4822	4.34	1
Q86WR0	208	24463.1	Coiled-coil domain-containing protein 25 OS=Homo sapiens GN=CCDC25 PE=1 SV=2 - [CCD25_HUMAN]	4.33	1																												27.49	4.33	1
ODF3A_HUMAN	254	27692.2	RecName: Full=Outer dense fiber protein 3; AltName: Full=Outer dense fiber of sperm tails protein 3; AltName: Full=Sperm tail protein SHIPPO 1; AltName: Full=Transcript induced in spermiogenesis protein 50;	4.33	1
PRS6B_HUMAN	418	47336.5	RecName: Full=26S protease regulatory subunit 6B; AltName: Full=Proteasome 26S subunit ATPase 4; AltName: Full=MB67-interacting protein; AltName: Full=MIP224; AltName: Full=TAT-binding protein 7; Short=TBP-7;	4.31	2																																											20.3948	4.31
NMNA1_HUMAN	279	31912.6	RecName: Full=Nicotinamide mononucleotide adenylyltransferase 1; Short=NMN adenylyltransferase 1; EC=2.7.7.1; AltName: Full=Nicotinate-nucleotide adenylyltransferase 1; Short=NaMN adenylyltransferase 1; EC=2.7.7.18;	4.3	2
BMS1_HUMAN	1282	145716	RecName: Full=Ribosome biogenesis protein BMS1 homolog; AltName: Full=Ribosome assembly protein BMS1 homolog;	4.29	7													30.7522	2.5	3	58.4667	3.35	4	14.2918	0
CPNE1_HUMAN	537	59021.5	RecName: Full=Copine-1; AltName: Full=Copine I;	4.28	3																															13.148	2.61	1	28.51	1.68	1				20.57	1.68	1
ZC3H1_HUMAN	1989	226214	RecName: Full=Zinc finger C3H1 domain-containing protein; AltName: Full=Coiled-coil domain-containing protein 131; AltName: Full=Proline/serine-rich coiled-coil protein 2;	4.27	10							28.2428	2.36	3	49.1267	2.66	4	37.7073	0.9	1	45.5308	1.61	2													9.37194	0
ARD1A_HUMAN	235	26441.9	RecName: Full=N-terminal acetyltransferase complex ARD1 subunit homolog A; EC=2.3.1.88; EC=2.3.1.-;	4.26	2
O00743	305	35121.5	Serine/threonine-protein phosphatase 6 catalytic subunit OS=Homo sapiens GN=PPP6C PE=1 SV=1 - [PPP6_HUMAN]	4.26	1
JHD1D_HUMAN	941	106489	RecName: Full=JmjC domain-containing histone demethylation protein 1D;	4.25	4	27.8585	0
Q9UHI6	824	92182.5	Probable ATP-dependent RNA helicase DDX20 OS=Homo sapiens GN=DDX20 PE=1 SV=2 - [DDX20_HUMAN]	4.25	4										0	1.09	1							11.9252	1.7	1	57.2006	3.16	2	8.74408	0
RLBL1_HUMAN	354	40762.1	RecName: Full=Retinaldehyde-binding protein 1-like protein 1; AltName: Full=Cellular retinaldehyde-binding protein-like;	4.24	1
Q6NW34	567	64510.4	Uncharacterized protein C3orf17 OS=Homo sapiens GN=C3orf17 PE=1 SV=3 - [CC017_HUMAN]	4.23	2																																		35.9997	4.23	2
Q8TAV0	307	35026.6	Protein FAM76A OS=Homo sapiens GN=FAM76A PE=2 SV=1 - [FA76A_HUMAN]	4.23	1
O00505	521	57774.8	Importin subunit alpha-3 OS=Homo sapiens GN=KPNA3 PE=1 SV=2 - [IMA3_HUMAN]	4.22	2																																								35.9229	4.22	2
FMNL_HUMAN	1100	121777	RecName: Full=Formin-like protein 1; AltName: Full=Leukocyte formin; AltName: Full=CLL-associated antigen KW-13;	4.18	5							8.47372	0					19.0642	2.36	2	47.4	3.09	3							8.95008	0
SFR15_HUMAN	1147	125790	RecName: Full=Splicing factor, arginine/serine-rich 15; AltName: Full=CTD-binding SR-like protein RA4;	4.18	8													18.6689	4.18	3	93.4385	4.18	3	11.507	1.74	1	61.33	1.74	1
LONM_HUMAN	959	106422	RecName: Full=Lon protease homolog, mitochondrial; EC=3.4.21.-; AltName: Full=Lon protease-like protein; Short=LONP; AltName: Full=LONHs; AltName: Full=Mitochondrial ATP-dependent protease Lon; AltName: Full=Serine protease 15; Flags: Precursor;	4.17	2																			13.5311	0		37.99	4.17	2
P28482	360	41363.2	Mitogen-activated protein kinase 1 OS=Homo sapiens GN=MAPK1 PE=1 SV=3 - [MK01_HUMAN]	4.17	1
Q6UXU1	168	18146.5	Putative uncharacterized protein UNQ6490/PRO21339 OS=Homo sapiens GN=UNQ6490/PRO21339 PE=5 SV=1 - [YC002_HUMAN]	4.17	1
DREB_HUMAN	649	71385.4	RecName: Full=Drebrin; AltName: Full=Developmentally-regulated brain protein;	4.16	3																			14.3131	2.77	1	40.81	4.16	2
PDS5B_HUMAN	1447	164563	RecName: Full=Sister chromatid cohesion protein PDS5 homolog B; AltName: Full=Androgen-induced proliferation inhibitor; AltName: Full=Androgen-induced prostate proliferative shutoff-associated protein AS3;	4.15	6							8.48898	0					37.2053	3.52	3	77.17	3.25	3	13.0009	0
GSTO1_HUMAN	241	27548	RecName: Full=Glutathione S-transferase omega-1; EC=2.5.1.18; AltName: Full=GSTO 1-1;	4.15	1
DYN2_HUMAN	870	98003.2	RecName: Full=Dynamin-2; EC=3.6.5.5;	4.14	5	4.22071	0																	30.3989	3.1	2	48.61	4.14	3
Q96F10	170	19142.8	Diamine acetyltransferase 2 OS=Homo sapiens GN=SAT2 PE=1 SV=1 - [SAT2_HUMAN]	4.12	1																0	4.12	1
ASNS_HUMAN	561	64328.6	RecName: Full=Asparagine synthetase [glutamine-hydrolyzing]; EC=6.3.5.4; AltName: Full=Glutamine-dependent asparagine synthetase; AltName: Full=Cell cycle control protein TS11;	4.1	4																															11.5803	2.5	1	35.2188	4.1	2	10.9977	0		34.2	1.6	1
HSDL2_HUMAN	418	45365.5	RecName: Full=Hydroxysteroid dehydrogenase-like protein 2; EC=1.-.-.-;	4.07	1
Q00059	246	29078.2	Transcription factor A, mitochondrial OS=Homo sapiens GN=TFAM PE=1 SV=1 - [TFAM_HUMAN]	4.07	1
HEAT1_HUMAN	2144	242215	RecName: Full=HEAT repeat-containing protein 1; AltName: Full=Protein BAP28;	4.06	12							10.4904	0		19.45	1.03	2	39.5527	2.66	4	91.0349	3.4	6							21.0191	0					18.2939	0
Q8TED0	518	58318.5	U3 small nucleolar RNA-associated protein 15 homolog OS=Homo sapiens GN=UTP15 PE=1 SV=2 - [UTP15_HUMAN]	4.05	2																26.5	2.12	1							8.38573	0														42.17	1.93	1
CQ066_HUMAN	570	65638.5	RecName: Full=Uncharacterized protein C17orf66;	4.04	1							9.11589	0																													10.6069	4.04	1
TFB2M_HUMAN	396	45319.8	RecName: Full=Dimethyladenosine transferase 2, mitochondrial; EC=2.1.1.-; AltName: Full=S-adenosylmethionine-6-N', N'-adenosyl(rRNA) dimethyltransferase 2; AltName: Full=Mitochondrial 12S rRNA dimethylase 2; AltName: Full=Mitochondrial transcription factor B2; Short=mtTFB2; Short=h-mtTFB2; Short=h-mtTFB; Short=hTFB2M; AltName: Full=Hepatitis C virus NS5A-transactivated protein 5; Short=HCV NS5A-t…	4.04	2
DNJC2_HUMAN	621	71852.5	RecName: Full=DnaJ homolog subfamily C member 2; AltName: Full=Zuotin-related factor 1; AltName: Full=M-phase phosphoprotein 11;	4.03	3																									9.38121	2.74	1	58.36	4.03	2
NUMA1_HUMAN	2115	238115	RecName: Full=Nuclear mitotic apparatus protein 1; Short=NuMA protein; AltName: Full=SP-H antigen;	4.02	14							32.9895	2.41	4	65.4297	2.41	4	48.3268	1.28	2	66.69	2.17	4							18.3872	0					17.0573	0					14.2755	0
MYCB2_HUMAN	4640	509759	RecName: Full=Probable E3 ubiquitin-protein ligase MYCBP2; EC=6.3.2.-; AltName: Full=Myc-binding protein 2; AltName: Full=Protein associated with Myc; AltName: Full=Pam/highwire/rpm-1 protein;	4.01	22	5.55332	0					79.5209	2.16	7	231.944	3.13	11	37.0994	0.56	2	31.18	0.58	2	15.817	0					13.683	0					18.0095	0					23.0323	0					19.8565	0
P46063	649	73410	ATP-dependent DNA helicase Q1 OS=Homo sapiens GN=RECQL PE=1 SV=3 - [RECQ1_HUMAN]	4.01	2																																		42.238	4.01	2
TOP2B_HUMAN	1626	183152	RecName: Full=DNA topoisomerase 2-beta; EC=5.99.1.3; AltName: Full=DNA topoisomerase II, beta isozyme;	4	18							12.2712	1.6	2	48.81	0.8	1	49.3234	3.08	4	98.3042	4	6	21.3446	0.8	1	45.7409	1.35	2	22.2266	0.8	1	29.04	0.8	1
Q9Y3C4	175	19648.5	TP53RK-binding protein OS=Homo sapiens GN=TPRKB PE=1 SV=1 - [TPRKB_HUMAN]	4	1
PELP1_HUMAN	1130	119624	RecName: Full=Proline-, glutamic acid- and leucine-rich protein 1; AltName: Full=Modulator of non-genomic activity of estrogen receptor; AltName: Full=Transcription factor HMX3;	3.98	6													22.4327	3.98	3	142.326	3.98	3
ACON_HUMAN	780	85371.9	RecName: Full=Aconitate hydratase, mitochondrial; Short=Aconitase; EC=4.2.1.3; AltName: Full=Citrate hydro-lyase; Flags: Precursor;	3.97	3																									14.1854	1.92	1	31.77	3.97	2
Q9BPX3	1015	114262	Condensin complex subunit 3 OS=Homo sapiens GN=NCAPG PE=1 SV=1 - [CND3_HUMAN]	3.94	7																54.54	1.38	1	24.6491	2.56	2	67.7401	3.94	3				66.64	1.38	1							8.09505	0
P19013	534	57249.8	Keratin, type II cytoskeletal 4 OS=Homo sapiens GN=KRT4 PE=1 SV=4 - [K2C4_HUMAN]	3.93	4										28.82	1.69	1				33.14	1.69	1																									7.5356	0
CCNB1_HUMAN	433	48306.1	RecName: Full=G2/mitotic-specific cyclin-B1;	3.93	1																																					7.87034	3.93	1
SAV1_HUMAN	383	44606.2	RecName: Full=Protein salvador homolog 1; AltName: Full=45 kDa WW domain protein; Short=hWW45;	3.92	1	5.06836	3.92	1
DVL1_HUMAN	695	75140.3	RecName: Full=Segment polarity protein dishevelled homolog DVL-1; Short=Dishevelled-1; AltName: Full=DSH homolog 1;	3.88	1	6.29481	0																							9.18527	0											8.15915	3.88	1
SF3A2_HUMAN	464	49224.3	RecName: Full=Splicing factor 3A subunit 2; AltName: Full=Spliceosome-associated protein 62; Short=SAP 62; AltName: Full=SF3a66;	3.88	1																																					15.1769	3.88	1
O75152	810	89076	Zinc finger CCCH domain-containing protein 11A OS=Homo sapiens GN=ZC3H11A PE=1 SV=3 - [ZC11A_HUMAN]	3.83	2																						23.49	3.83	2
DDX55_HUMAN	600	68445.1	RecName: Full=ATP-dependent RNA helicase DDX55; EC=3.6.1.-; AltName: Full=DEAD box protein 55;	3.83	6																									11.0627	2.83	1	86.07	3.83	2	9.64194	2.83	1	89.85	3.83	2
HP1B3_HUMAN	553	61169.3	RecName: Full=Heterochromatin protein 1-binding protein 3; AltName: Full=Protein HP1-BP74;	3.8	3																									17.9124	1.99	1	47.15	3.8	2							8.43858	0
METK2_HUMAN	395	43633.3	RecName: Full=S-adenosylmethionine synthetase isoform type-2; Short=AdoMet synthetase 2; EC=2.5.1.6; AltName: Full=Methionine adenosyltransferase 2; Short=MAT 2; AltName: Full=Methionine adenosyltransferase II; Short=MAT-II;	3.8	2																																											7.71184	3.8
Q9BU76	263	29393.9	Multiple myeloma tumor-associated protein 2 OS=Homo sapiens GN=MMTAG2 PE=1 SV=1 - [MMTA2_HUMAN]	3.8	1
Q9NXH9	659	72188.4	N(2),N(2)-dimethylguanosine tRNA methyltransferase OS=Homo sapiens GN=TRMT1 PE=1 SV=1 - [TRM1_HUMAN]	3.79	2																												29.9084	3.79	2
SYYC_HUMAN	528	59106.1	RecName: Full=Tyrosyl-tRNA synthetase, cytoplasmic; EC=6.1.1.1; AltName: Full=Tyrosyl--tRNA ligase; Short=TyrRS;	3.79	2																															15.32	0		19.7771	3.79	2
Q9UNN8	238	26654.6	Endothelial protein C receptor OS=Homo sapiens GN=PROCR PE=1 SV=1 - [EPCR_HUMAN]	3.78	1
RBM26_HUMAN	1007	113527	RecName: Full=RNA-binding protein 26; AltName: Full=RNA-binding motif protein 26; AltName: Full=CTCL tumor antigen se70-2;	3.77	9							14.5998	0					28.8958	3.77	3	26.304	2.48	2	18.7303	1.19	1	29.81	1.19	1	9.22383	1.19	1	32.42	1.19	1
RENT2_HUMAN	1272	147717	RecName: Full=Regulator of nonsense transcripts 2; AltName: Full=Nonsense mRNA reducing factor 2; AltName: Full=Up-frameshift suppressor 2 homolog; Short=hUpf2;	3.77	7													24.1108	1.81	2	86.7185	3.77	5													11.0009	0
CA131_HUMAN	294	32746.5	RecName: Full=Uncharacterized protein C1orf131;	3.74	1
P38935	993	109056	DNA-binding protein SMUBP-2 OS=Homo sapiens GN=IGHMBP2 PE=1 SV=2 - [SMBP2_HUMAN]	3.73	4																21.9	1.21	1	15.3627	1.71	1	24.77	2.52	2
Q9BXL8	241	26096.7	Cell division cycle-associated protein 4 OS=Homo sapiens GN=CDCA4 PE=2 SV=1 - [CDCA4_HUMAN]	3.73	1
Q8IV48	349	40038.2	3'-5' exoribonuclease 1 OS=Homo sapiens GN=ERI1 PE=1 SV=3 - [ERI1_HUMAN]	3.72	1
TRI56_HUMAN	755	81436.5	RecName: Full=Tripartite motif-containing protein 56; AltName: Full=RING finger protein 109;	3.71	4																									15.0853	3.71	2	49.8896	3.71	2
O56B1_HUMAN	324	36026.3	RecName: Full=Olfactory receptor 56B1; AltName: Full=Olfactory receptor OR11-65;	3.7	1																																					8.78381	3.7	1
Q99807	217	24291.5	Ubiquinone biosynthesis protein COQ7 homolog OS=Homo sapiens GN=COQ7 PE=1 SV=2 - [COQ7_HUMAN]	3.69	1																												21.09	3.69	1
M6PBP_HUMAN	434	47017.9	RecName: Full=Mannose-6-phosphate receptor-binding protein 1; AltName: Full=Cargo selection protein TIP47; AltName: Full=47 kDa mannose 6-phosphate receptor-binding protein; Short=47 kDa MPR-binding protein; AltName: Full=Placental protein 17; Short=PP17;	3.69	1																																											8.41818	3.69
DCTN1_HUMAN	1278	141607	RecName: Full=Dynactin subunit 1; AltName: Full=150 kDa dynein-associated polypeptide; AltName: Full=DAP-150; Short=DP-150; AltName: Full=p150-glued; AltName: Full=p135;	3.68	6													28.9815	3.68	3	63.569	3.68	3
TFR1_HUMAN	760	84817.9	RecName: Full=Transferrin receptor protein 1; Short=TfR1; Short=TfR; Short=TR; Short=Trfr; AltName: Full=T9; AltName: Full=p90; AltName: CD_antigen=CD71; Contains: RecName: Full=Transferrin receptor protein 1, serum form; Short=sTfR;	3.68	2																									21.4043	1.97	1	24.7	1.71	1
Q9H9L3	353	39129.6	Interferon-stimulated 20 kDa exonuclease-like 2 OS=Homo sapiens GN=ISG20L2 PE=1 SV=1 - [I20L2_HUMAN]	3.68	1
EMAL4_HUMAN	981	108835	RecName: Full=Echinoderm microtubule-associated protein-like 4; Short=EMAP-4; AltName: Full=Restrictedly overexpressed proliferation-associated protein; AltName: Full=Ropp 120;	3.67	5													12.5785	1.63	1	31.7834	3.67	3	13.0484	0		0	1.02	1
Q15555	327	37008.2	Microtubule-associated protein RP/EB family member 2 OS=Homo sapiens GN=MAPRE2 PE=1 SV=1 - [MARE2_HUMAN]	3.67	1
P82930	218	25634.5	28S ribosomal protein S34, mitochondrial OS=Homo sapiens GN=MRPS34 PE=1 SV=2 - [RT34_HUMAN]	3.67	1
UBF1_HUMAN	764	89350.2	RecName: Full=Nucleolar transcription factor 1; AltName: Full=Upstream-binding factor 1; Short=UBF-1; AltName: Full=Autoantigen NOR-90;	3.66	4																									17.694	3.66	2	26.47	3.66	2
P43034	410	46608.2	Platelet-activating factor acetylhydrolase IB subunit alpha OS=Homo sapiens GN=PAFAH1B1 PE=1 SV=2 - [LIS1_HUMAN]	3.66	1
PPIL2_HUMAN	520	58786.6	RecName: Full=Peptidyl-prolyl cis-trans isomerase-like 2; Short=PPIase; Short=Rotamase; EC=5.2.1.8; AltName: Full=Cyclophilin-60; AltName: Full=Cyclophilin-like protein Cyp-60;	3.65	1																									8.43458	0					10.1893	3.65	1
PERE_HUMAN	715	80989.1	RecName: Full=Eosinophil peroxidase; Short=EPO; EC=1.11.1.7; Contains: RecName: Full=Eosinophil peroxidase light chain; Contains: RecName: Full=Eosinophil peroxidase heavy chain; Flags: Precursor;	3.64	4	6.39083	3.64	1
TERF1_HUMAN	439	50214	RecName: Full=Telomeric repeat-binding factor 1; AltName: Full=TTAGGG repeat-binding factor 1; AltName: Full=NIMA-interacting protein 2; AltName: Full=Telomeric protein Pin2/TRF1;	3.64	1
TXLNG_HUMAN	528	60548.1	RecName: Full=Gamma-taxilin; AltName: Full=Lipopolysaccharide-specific response protein 5;	3.6	1																															9.39973	3.6	1
SAM14_HUMAN	417	45028.6	RecName: Full=Sterile alpha motif domain-containing protein 14;	3.6	1
SMHD1_HUMAN	2005	226231	RecName: Full=Structural maintenance of chromosomes flexible hinge domain-containing protein 1;	3.59	11	5.72942	0					24.138	0.65	1	41.03	0.65	1	51.0145	2.19	3	76.64	3.59	6	19.7008	0					12.075	0					22.5879	0					20.6051	0
Q8NBP5	474	50586.1	Major facilitator superfamily domain-containing protein 9 OS=Homo sapiens GN=MFSD9 PE=2 SV=2 - [MFSD9_HUMAN]	3.59	1																												0	3.59	1
Q9NZL9	334	37528.2	Methionine adenosyltransferase 2 subunit beta OS=Homo sapiens GN=MAT2B PE=1 SV=1 - [MAT2B_HUMAN]	3.59	1
CXB7_HUMAN	223	25842.6	RecName: Full=Gap junction beta-7 protein; AltName: Full=Connexin-25; Short=Cx25;	3.59	1
RIC8A_HUMAN	530	59574.4	RecName: Full=Synembryn-A; AltName: Full=Protein Ric-8A;	3.58	2																															10.0539	3.58	1	46	3.58	1
RPP40_HUMAN	363	41807	RecName: Full=Ribonuclease P protein subunit p40; Short=RNaseP protein p40; EC=3.1.26.5; AltName: Full=RNase P subunit 1;	3.58	1
GRIN1_HUMAN	1008	102308	RecName: Full=G protein-regulated inducer of neurite outgrowth 1; Short=GRIN1;	3.57	2							10.8658	0											13.7121	1.59	1
BWR1B_HUMAN	253	27200.9	RecName: Full=Beckwith-Wiedemann syndrome chromosomal region 1 candidate gene B protein; AltName: Full=p27-Beckwith-Wiedemann region 1 B; Short=p27-BWR1B; AltName: Full=Organic cation transporter-like protein 2 antisense protein; AltName: Full=Solute carrier family 22 member 18 antisense protein; AltName: Full=Solute carrier family 22 member 1-like antisense protein;	3.56	1
Q15397	648	73538.3	Pumilio domain-containing protein KIAA0020 OS=Homo sapiens GN=KIAA0020 PE=1 SV=3 - [K0020_HUMAN]	3.55	2																												0	3.55	2	10.4845	0
Q9UNS2	423	47842	COP9 signalosome complex subunit 3 OS=Homo sapiens GN=COPS3 PE=1 SV=3 - [CSN3_HUMAN]	3.55	1
SRRT_HUMAN	876	100604	RecName: Full=Serrate RNA effector molecule homolog; AltName: Full=Arsenite-resistance protein 2;	3.54	4																			15.723	1.48	1	21.16	3.54	3
Q53S58	311	33738.6	Transmembrane protein 177 OS=Homo sapiens GN=TMEM177 PE=2 SV=1 - [TM177_HUMAN]	3.54	1																												32.9768	3.54	1
O94905	339	37815.5	Erlin-2 OS=Homo sapiens GN=ERLIN2 PE=1 SV=1 - [ERLN2_HUMAN]	3.54	1
Q5JW98	314	35036.5	Protein FAM26D OS=Homo sapiens GN=FAM26D PE=1 SV=1 - [FA26D_HUMAN]	3.5	1
CNOTA_HUMAN	744	82257.5	RecName: Full=CCR4-NOT transcription complex subunit 10;	3.49	3																									8.42807	1.88	1	0	3.49	2
CI114_HUMAN	376	41982.4	RecName: Full=Uncharacterized protein C9orf114;	3.46	1																																											9.22774	3.46
Q15102	231	25718.2	Platelet-activating factor acetylhydrolase IB subunit gamma OS=Homo sapiens GN=PAFAH1B3 PE=1 SV=1 - [PA1B3_HUMAN]	3.46	1
LARP4_HUMAN	724	80545.8	RecName: Full=La-related protein 4; AltName: Full=La ribonucleoprotein domain family member 4;	3.45	3																			10.0462	0		32.26	1.8	1	8.42871	0								20.61	1.8	1
Q9Y2B4	290	33997.9	TP53-target gene 5 protein OS=Homo sapiens GN=TP53TG5 PE=2 SV=1 - [T53G5_HUMAN]	3.45	1
Q9NXF1	929	105608	Testis-expressed sequence 10 protein OS=Homo sapiens GN=TEX10 PE=1 SV=2 - [TEX10_HUMAN]	3.44	2																						31.63	1.51	1				20.39	1.94	1
CISY_HUMAN	466	51679.5	RecName: Full=Citrate synthase, mitochondrial; EC=2.3.3.1; Flags: Precursor;	3.43	1																																											8.84854	0
Q9UKN8	822	91923.5	General transcription factor 3C polypeptide 4 OS=Homo sapiens GN=GTF3C4 PE=1 SV=2 - [TF3C4_HUMAN]	3.41	3																						27.89	2.19	2
RBM27_HUMAN	1060	118645	RecName: Full=RNA-binding protein 27; AltName: Full=RNA-binding motif protein 27;	3.4	8							10.9807	0					22.4424	2.36	2	20.38	3.4	3	15.7215	1.13	1	29.81	1.13	1				32.42	1.13	1
SMN_HUMAN	294	31828.5	RecName: Full=Survival motor neuron protein; AltName: Full=Component of gems 1; AltName: Full=Gemin-1;	3.4	1
P45880	294	31546.5	Voltage-dependent anion-selective channel protein 2 OS=Homo sapiens GN=VDAC2 PE=1 SV=2 - [VDAC2_HUMAN]	3.4	1
ZGPAT_HUMAN	531	57323.6	RecName: Full=Zinc finger CCCH-type with G patch domain-containing protein; AltName: Full=Zinc finger and G patch domain-containing protein; AltName: Full=Zinc finger CCCH domain-containing protein 9; AltName: Full=G patch domain-containing protein 6;	3.39	2																															11.1004	3.39	1	47.1	3.39	1
Q96G46	650	72547.9	tRNA-dihydrouridine synthase 3-like OS=Homo sapiens GN=DUS3L PE=1 SV=2 - [DUS3L_HUMAN]	3.38	1																												33.09	3.38	1
M3K1_HUMAN	1512	164366	RecName: Full=Mitogen-activated protein kinase kinase kinase 1; EC=2.7.11.25; AltName: Full=MAPK/ERK kinase kinase 1; Short=MEK kinase 1; Short=MEKK 1;	3.37	6							16.6937	0		30.58	0.66	1	22.9469	1.85	2	46.3533	2.58	3	12.7322	0											12.7517	0					8.48025	0					13.1051	0
DHX36_HUMAN	1008	114704	RecName: Full=Probable ATP-dependent RNA helicase DHX36; EC=3.6.1.-; AltName: Full=DEAH box protein 36; AltName: Full=MLE-like protein 1; AltName: Full=RNA helicase associated with AU-rich element ARE;	3.37	7													13.6983	0		34.3334	0.99	2	17.0376	1.39	1	47.06	2.38	2	13.4954	1.39	1	36.05	1.39	1
CNDP2_HUMAN	475	52844.9	RecName: Full=Cytosolic non-specific dipeptidase; EC=3.4.13.3; AltName: Full=CNDP dipeptidase 2; AltName: Full=Glutamate carboxypeptidase-like protein 1; AltName: Full=Peptidase A;	3.37	2																																					13.8199	3.37	1				12.9593	3.37
ZMIZ2_HUMAN	920	96475.7	RecName: Full=Zinc finger MIZ domain-containing protein 2; AltName: Full=PIAS-like protein Zimp7;	3.37	2
EMAL3_HUMAN	896	95137.5	RecName: Full=Echinoderm microtubule-associated protein-like 3; Short=EMAP-3;	3.35	3													13.7646	0					18.5716	1.79	1	30.05	3.35	2
IDE_HUMAN	1019	117893	RecName: Full=Insulin-degrading enzyme; EC=3.4.24.56; AltName: Full=Insulin protease; Short=Insulinase; AltName: Full=Insulysin; AltName: Full=Abeta-degrading protease;	3.34	5							9.62498	0											13.4397	2.45	2	54.8758	3.34	3
Q8IUW5	271	29321.9	RELT-like protein 1 OS=Homo sapiens GN=RELL1 PE=1 SV=1 - [RELL1_HUMAN]	3.32	2																24.47	3.32	1				24.04	3.32	1
RIPL2_HUMAN	211	23971.4	RecName: Full=RILP-like protein 2; AltName: Full=Rab-interacting lysosomal protein-like 2; AltName: Full=p40phox-binding protein;	3.32	2
HMMR_HUMAN	724	84048.7	RecName: Full=Hyaluronan mediated motility receptor; AltName: Full=Intracellular hyaluronic acid-binding protein; AltName: Full=Receptor for hyaluronan-mediated motility; AltName: CD_antigen=CD168;	3.31	3																									18.6143	2.35	1	75.1	3.31	2							9.62891	0					9.6174	0
Q15427	424	44357.1	Splicing factor 3B subunit 4 OS=Homo sapiens GN=SF3B4 PE=1 SV=1 - [SF3B4_HUMAN]	3.3	1
STK4_HUMAN	487	55594.9	RecName: Full=Serine/threonine-protein kinase 4; EC=2.7.11.1; AltName: Full=STE20-like kinase MST1; Short=MST-1; AltName: Full=Mammalian STE20-like protein kinase 1; AltName: Full=Serine/threonine-protein kinase Krs-2;	3.29	2																																					12	3.29	1	32.85	3.29	1
T2FA_HUMAN	517	58205.1	RecName: Full=General transcription factor IIF subunit 1; AltName: Full=Transcription initiation factor IIF subunit alpha; Short=TFIIF-alpha; AltName: Full=Transcription initiation factor RAP74; AltName: Full=General transcription factor IIF polypeptide 1 74 kDa subunit protein;	3.29	1																																											6.90359	3.29
GLRX3_HUMAN	335	37408.2	RecName: Full=Glutaredoxin-3; AltName: Full=Thioredoxin-like protein 2; AltName: Full=PKC-interacting cousin of thioredoxin; AltName: Full=PKC-theta-interacting protein; Short=PKCq-interacting protein;	3.28	2
ATX2_HUMAN	1313	140196	RecName: Full=Ataxin-2; AltName: Full=Spinocerebellar ataxia type 2 protein; AltName: Full=Trinucleotide repeat-containing gene 13 protein;	3.27	6													14.2446	1.22	1				22.2201	2.36	2	45.3714	3.27	3							12.9881	0
PUR2_HUMAN	1010	107699	RecName: Full=Trifunctional purine biosynthetic protein adenosine-3; Includes: RecName: Full=Phosphoribosylamine--glycine ligase; EC=6.3.4.13; AltName: Full=Glycinamide ribonucleotide synthetase; Short=GARS; AltName: Full=Phosphoribosylglycinamide synthetase; Includes: RecName: Full=Phosphoribosylformylglycinamidine cyclo-ligase; EC=6.3.3.1; AltName: Full=Phosphoribosyl-aminoimidazole synthetase;…	3.27	2													12.5909	0					30.3036	3.27	2
CTL2_HUMAN	706	80098.6	RecName: Full=Choline transporter-like protein 2; AltName: Full=Solute carrier family 44 member 2;	3.26	1							14.1474	0
CAH14_HUMAN	337	37644.1	RecName: Full=Carbonic anhydrase 14; EC=4.2.1.1; AltName: Full=Carbonic anhydrase XIV; Short=CA-XIV; AltName: Full=Carbonate dehydratase XIV; Flags: Precursor;	3.26	1
P58180	307	34934.3	Olfactory receptor 4D2 OS=Homo sapiens GN=OR4D2 PE=2 SV=1 - [OR4D2_HUMAN]	3.26	1
Q99436	277	29946.2	Proteasome subunit beta type-7 OS=Homo sapiens GN=PSMB7 PE=1 SV=1 - [PSB7_HUMAN]	3.25	1
Q8TEX9	1081	118640	Importin-4 OS=Homo sapiens GN=IPO4 PE=1 SV=2 - [IPO4_HUMAN]	3.24	2																						24.09	3.24	2
O95232	432	51435.1	Luc7-like protein 3 OS=Homo sapiens GN=LUC7L3 PE=1 SV=2 - [LC7L3_HUMAN]	3.24	1																																		52.91	3.24	1
P62871	340	37353	Guanine nucleotide-binding protein G(I)/G(S)/G(T) subunit beta-1 OS=Bos taurus GN=GNB1 PE=1 SV=3 - [GBB1_BOVIN]	3.24	1
NCAM2_HUMAN	837	92988.2	RecName: Full=Neural cell adhesion molecule 2; Short=N-CAM 2; Flags: Precursor;	3.23	2	3.94109	0																	10.0235	0
SNX25_HUMAN	840	97883.3	RecName: Full=Sorting nexin-25;	3.21	1													11.0173	0																													6.81911	3.21
Q9HBM6	251	27604.4	Transcription initiation factor TFIID subunit 9B OS=Homo sapiens GN=TAF9B PE=1 SV=1 - [TAF9B_HUMAN]	3.19	1
ZN512_HUMAN	567	64641.1	RecName: Full=Zinc finger protein 512;	3.17	1
Q69YN2	538	60580.8	CWF19-like protein 1 OS=Homo sapiens GN=CWF19L1 PE=1 SV=2 - [C19L1_HUMAN]	3.16	2																																		33.0777	3.16	2
BACH_HUMAN	380	41769.3	RecName: Full=Cytosolic acyl coenzyme A thioester hydrolase; EC=3.1.2.2; AltName: Full=Long chain acyl-CoA thioester hydrolase; AltName: Full=Acyl-CoA thioesterase 7; AltName: Full=CTE-IIa; Short=CTE-II; AltName: Full=Brain acyl-CoA hydrolase;	3.16	1
P43405	635	72020.3	Tyrosine-protein kinase SYK OS=Homo sapiens GN=SYK PE=1 SV=1 - [KSYK_HUMAN]	3.15	1																												57.45	3.15	1
LR16A_HUMAN	1371	151462	RecName: Full=Leucine-rich repeat-containing protein 16A; AltName: Full=CARMIL homolog;	3.14	2													11.5959	0											10.2301	0
Q9BPW4	351	39139.9	Apolipoprotein L4 OS=Homo sapiens GN=APOL4 PE=2 SV=3 - [APOL4_HUMAN]	3.13	1
UT14A_HUMAN	771	87924.1	RecName: Full=U3 small nucleolar RNA-associated protein 14 homolog A; AltName: Full=Serologically defined colon cancer antigen 16; AltName: Full=Antigen NY-CO-16;	3.11	5	4.21989	0					9.09494	0					12.1634	0					11.4277	0		23.7961	3.11	2	8.33034	1.69	1	21.3	3.11	2
BLM_HUMAN	1417	158901	RecName: Full=Bloom syndrome protein; EC=3.6.1.-; AltName: Full=RecQ protein-like 3; AltName: Full=DNA helicase, RecQ-like type 2;	3.11	5													23.7595	0.85	1	23.68	2.47	3	18.3786	0					8.97484	0					10.2912	0		29.3	0.64	1
ZN277_HUMAN	450	52754	RecName: Full=Zinc finger protein 277; AltName: Full=Nuclear receptor-interacting factor 4;	3.11	1																																					9.6615	3.11	1
DZIP1_HUMAN	867	98601.7	RecName: Full=Zinc finger protein DZIP1; AltName: Full=DAZ-interacting protein 1/2;	3.11	2
BAT3_HUMAN	1132	119334	RecName: Full=Large proline-rich protein BAT3; AltName: Full=HLA-B-associated transcript 3; AltName: Full=Protein G3;	3.09	4													16.6382	1.41	1	26.8024	3.09	3
COPB2_HUMAN	906	102422	RecName: Full=Coatomer subunit beta'; AltName: Full=Beta'-coat protein; Short=Beta'-COP; AltName: Full=p102;	3.09	5																			16.9903	2.1	1	56.0841	3.09	2	9.50655	2.1	1	40.2573	2.1	1
Q9H0R4	259	28517.9	Haloacid dehalogenase-like hydrolase domain-containing protein 2 OS=Homo sapiens GN=HDHD2 PE=1 SV=1 - [HDHD2_HUMAN]	3.09	1
CF153_HUMAN	259	29804.9	RecName: Full=UPF0399 protein C6orf153;	3.09	1
Q1KMD3	747	85052.2	Heterogeneous nuclear ribonucleoprotein U-like protein 2 OS=Homo sapiens GN=HNRNPUL2 PE=1 SV=1 - [HNRL2_HUMAN]	3.08	3																						74.56	1.87	1										22.96	3.08	2
KI67_HUMAN	3256	358474	RecName: Full=Antigen KI-67;	3.07	11							63.9819	0		31.5082	2.46	6	49.8631	1.04	2	40.7033	1.17	3	21.7693	0					13.5166	0					23.4409	0					18.1566	0					9.41052	0
IPO9_HUMAN	1041	115889	RecName: Full=Importin-9; Short=Imp9; AltName: Full=Ran-binding protein 9; Short=RanbP9;	3.07	3																			12.6987	3.07	2	62.5	1.54	1
UAP1_HUMAN	522	58731.8	RecName: Full=UDP-N-acetylhexosamine pyrophosphorylase; AltName: Full=Antigen X; Short=AGX; AltName: Full=Sperm-associated antigen 2; Includes: RecName: Full=UDP-N-acetylgalactosamine pyrophosphorylase; EC=2.7.7.-; AltName: Full=AGX-1; Includes: RecName: Full=UDP-N-acetylglucosamine pyrophosphorylase; EC=2.7.7.23; AltName: Full=AGX-2;	3.07	1																															10.1238	3.07	1
Q8N456	261	29718.1	Leucine-rich repeat-containing protein 18 OS=Homo sapiens GN=LRRC18 PE=2 SV=2 - [LRC18_HUMAN]	3.07	3
AR6P4_HUMAN	360	38372.1	RecName: Full=ADP-ribosylation factor-like protein 6-interacting protein 4; Short=ARL-6-interacting protein 4; Short=Aip-4; AltName: Full=SR-15; AltName: Full=SRp25; AltName: Full=SR-25; AltName: Full=HSP-975; AltName: Full=HSVI-binding protein;	3.06	1
C2D1A_HUMAN	951	103998	RecName: Full=Coiled-coil and C2 domain-containing protein 1A; AltName: Full=Five repressor element under dual repression-binding protein 1; Short=FRE under dual repression-binding protein 1; Short=Freud-1; AltName: Full=Putative NF-kappa-B-activating protein 023N;	3.05	3	5.98076	0											11.8743	0					18.1264	3.05	2	29.08	1.16	1													10.8622	0
P17812	591	66648	CTP synthase 1 OS=Homo sapiens GN=CTPS PE=1 SV=2 - [PYRG1_HUMAN]	3.05	1																												38.14	3.05	1
Q13098	491	55501.2	COP9 signalosome complex subunit 1 OS=Homo sapiens GN=GPS1 PE=1 SV=4 - [CSN1_HUMAN]	3.05	1																																								29.94	3.05	1
THIL_HUMAN	427	45170.6	RecName: Full=Acetyl-CoA acetyltransferase, mitochondrial; EC=2.3.1.9; AltName: Full=Acetoacetyl-CoA thiolase; AltName: Full=T2; Flags: Precursor;	3.04	1	3.99591	0
P27816	1152	120930	Microtubule-associated protein 4 OS=Homo sapiens GN=MAP4 PE=1 SV=3 - [MAP4_HUMAN]	3.04	4				26.74	0.78	1										29.9367	2.26	2
Q8NF67	263	31150.6	Putative uncharacterized protein FLJ00310 OS=Homo sapiens PE=2 SV=2 - [YA023_HUMAN]	3.04	1																28.29	3.04	1
RINI_HUMAN	461	49941.1	RecName: Full=Ribonuclease inhibitor; AltName: Full=Ribonuclease/angiogenin inhibitor 1; Short=RAI; AltName: Full=Placental ribonuclease inhibitor; Short=RNase inhibitor; Short=RI;	3.04	2
Q5F1R6	531	62017.3	DnaJ homolog subfamily C member 21 OS=Homo sapiens GN=DNAJC21 PE=1 SV=1 - [DJC21_HUMAN]	3.01	1																												52.75	3.01	1
MINA_HUMAN	465	52767	RecName: Full=MYC-induced nuclear antigen; AltName: Full=Mineral dust-induced gene protein; AltName: Full=Nucleolar protein 52;	3.01	2																																											9.83977	3.01
NPA1P_HUMAN	2271	254241	RecName: Full=Nucleolar pre-ribosomal-associated protein 1; Short=Protein URB1;	2.99	6							34.1726	0		24.1007	2.16	5	36.5554	0.84	1				13.1328	0											9.38276	0					12.146	0
PTN1_HUMAN	435	49934.8	RecName: Full=Tyrosine-protein phosphatase non-receptor type 1; EC=3.1.3.48; AltName: Full=Protein-tyrosine phosphatase 1B; Short=PTP-1B;	2.99	2							13.3483	2.99	1	34.06	2.99	1
Q99618	268	28980.8	Cell division cycle-associated protein 3 OS=Homo sapiens GN=CDCA3 PE=1 SV=1 - [CDCA3_HUMAN]	2.99	1																						0	2.99	1
MA1A2_HUMAN	641	72957.5	RecName: Full=Mannosyl-oligosaccharide 1,2-alpha-mannosidase IB; EC=3.2.1.113; AltName: Full=Processing alpha-1,2-mannosidase IB; Short=Alpha-1,2-mannosidase IB; AltName: Full=Mannosidase alpha class 1A member 2;	2.96	1	7.21163	0
Q9BT78	406	46239.7	COP9 signalosome complex subunit 4 OS=Homo sapiens GN=COPS4 PE=1 SV=1 - [CSN4_HUMAN]	2.96	1
WDR6_HUMAN	1121	121647	RecName: Full=WD repeat-containing protein 6;	2.94	4																			23.4316	2.94	2	69.0136	2.94	2
P21281	511	56464.9	V-type proton ATPase subunit B, brain isoform OS=Homo sapiens GN=ATP6V1B2 PE=1 SV=3 - [VATB2_HUMAN]	2.94	1																																								49.26	2.94	1
HIC2_HUMAN	615	66114.1	RecName: Full=Hypermethylated in cancer 2 protein; Short=Hic-2; AltName: Full=Hic-3; AltName: Full=HIC1-related gene on chromosome 22; AltName: Full=Zinc finger and BTB domain-containing protein 30;	2.93	1	3.97268	0
K1967_HUMAN	923	102838	RecName: Full=Protein KIAA1967; AltName: Full=Deleted in breast cancer gene 1 protein; Short=DBC.1; Short=DBC-1; AltName: Full=p30 DBC;	2.93	4																			16.0674	2.93	2	55.2749	2.93	2																			12.4736	0
RECQ5_HUMAN	991	108790	RecName: Full=ATP-dependent DNA helicase Q5; EC=3.6.1.-; AltName: Full=RecQ protein-like 5; Short=RecQ5;	2.93	1																			11.2565	0
P50579	478	52858.1	Methionine aminopeptidase 2 OS=Homo sapiens GN=METAP2 PE=1 SV=1 - [AMPM2_HUMAN]	2.93	1																																		30.67	2.93	1
TOIP1_HUMAN	583	66208.3	RecName: Full=Torsin-1A-interacting protein 1;	2.92	1													11.1176	2.92	1				10.8717	0
S22AN_HUMAN	686	73699.9	RecName: Full=Solute carrier family 22 member 23;	2.92	1
P30740	379	42714.7	Leukocyte elastase inhibitor OS=Homo sapiens GN=SERPINB1 PE=1 SV=1 - [ILEU_HUMAN]	2.9	1
FA65B_HUMAN	1068	118470	RecName: Full=Protein FAM65B;	2.9	3
PESC_HUMAN	588	67960	RecName: Full=Pescadillo homolog;	2.89	2																									8.50405	0		24.88	1.53	1				24.49	1.36	1
ABL2_HUMAN	1182	128263	RecName: Full=Tyrosine-protein kinase ABL2; EC=2.7.10.2; AltName: Full=Abelson murine leukemia viral oncogene homolog 2; AltName: Full=Abelson-related gene protein; AltName: Full=Tyrosine kinase ARG;	2.88	2	4.108	0																																			9.7436	0
Q8NG85	312	35258.1	Olfactory receptor 2L3 OS=Homo sapiens GN=OR2L3 PE=2 SV=1 - [OR2L3_HUMAN]	2.88	1
RSBN1_HUMAN	802	90015.5	RecName: Full=Round spermatid basic protein 1;	2.87	4																									8.37575	2	1	65.55	2.87	2				46.99	2	1
P20073	488	52705.8	Annexin A7 OS=Homo sapiens GN=ANXA7 PE=1 SV=3 - [ANXA7_HUMAN]	2.87	2
CBX4_HUMAN	560	61329.5	RecName: Full=E3 SUMO-protein ligase CBX4; AltName: Full=Chromobox protein homolog 4; AltName: Full=Polycomb 2 homolog; Short=Pc2; Short=hPc2;	2.86	1
Q8WUA2	492	57189.5	Peptidyl-prolyl cis-trans isomerase-like 4 OS=Homo sapiens GN=PPIL4 PE=1 SV=1 - [PPIL4_HUMAN]	2.85	1																																		21.71	2.85	1
EMR4_HUMAN	457	50869.2	RecName: Full=Putative EGF-like module-containing mucin-like hormone receptor-like 4; AltName: Full=G-protein coupled receptor 127; AltName: Full=G-protein coupled receptor PGR16; Flags: Precursor;	2.84	1	4.25289	2.84	1
Q8N485	282	31870.8	Protein limb expression 1 homolog OS=Homo sapiens GN=LIX1 PE=2 SV=2 - [LIX1_HUMAN]	2.84	1																												0	2.84	1
ANGL3_HUMAN	460	53604.2	RecName: Full=Angiopoietin-related protein 3; AltName: Full=Angiopoietin-like 3; AltName: Full=Angiopoietin-5; Short=ANG-5; Flags: Precursor;	2.83	1
Q9BWE0	567	63534	Replication initiator 1 OS=Homo sapiens GN=REPIN1 PE=1 SV=1 - [REPI1_HUMAN]	2.82	1																																		29.45	2.82	1
RRP1_HUMAN	461	52806.6	RecName: Full=Ribosomal RNA processing protein 1 homolog A; AltName: Full=RRP1-like protein; AltName: Full=Novel nuclear protein 1; Short=Protein NNP-1; AltName: Full=Nucleolar protein Nop52;	2.82	4																																					11.0242	2.82	1	33.59	2.82	1	8.22179	2.82
GALK1_HUMAN	392	42245.6	RecName: Full=Galactokinase; EC=2.7.1.6; AltName: Full=Galactose kinase;	2.81	2
XPO1_HUMAN	1071	123306	RecName: Full=Exportin-1; Short=Exp1; AltName: Full=Chromosome region maintenance 1 protein homolog;	2.8	5							13.5427	0											37.1993	2.8	2	69.4263	2.8	2				65.38	1.68	1
Q8NDF8	572	63227.8	PAP-associated domain-containing protein 5 OS=Homo sapiens GN=PAPD5 PE=1 SV=2 - [PAPD5_HUMAN]	2.8	1																												34.18	2.8	1
Q13573	536	61456.5	SNW domain-containing protein 1 OS=Homo sapiens GN=SNW1 PE=1 SV=1 - [SNW1_HUMAN]	2.8	1																																		33.67	2.8	1
Q8TD94	323	33103	Krueppel-like factor 14 OS=Homo sapiens GN=KLF14 PE=1 SV=1 - [KLF14_HUMAN]	2.79	1
ZN200_HUMAN	395	45504.9	RecName: Full=Zinc finger protein 200;	2.78	1																															10.0835	0
AP2A2_HUMAN	939	103895	RecName: Full=AP-2 complex subunit alpha-2; AltName: Full=Adapter-related protein complex 2 alpha-2 subunit; AltName: Full=Adaptor protein complex AP-2 subunit alpha-2; AltName: Full=Alpha2-adaptin; AltName: Full=Plasma membrane adaptor HA2/AP2 adaptin alpha C subunit; AltName: Full=Alpha-adaptin C; AltName: Full=Clathrin assembly protein complex 2 alpha-C large chain; AltName: Full=100 kDa coate…	2.77	1	6.19527	0
Q8WXA9	508	59345	Splicing factor, arginine/serine-rich 12 OS=Homo sapiens GN=SFRS12 PE=1 SV=1 - [SFR12_HUMAN]	2.76	1																												36.7	2.76	1
ACSF2_HUMAN	615	68080.8	RecName: Full=Acyl-CoA synthetase family member 2, mitochondrial; EC=6.2.1.-; Flags: Precursor;	2.76	1
PIGR_HUMAN	764	83231.7	RecName: Full=Polymeric immunoglobulin receptor; Short=Poly-Ig receptor; Short=PIGR; AltName: Full=Hepatocellular carcinoma-associated protein TB6; Contains: RecName: Full=Secretory component; Flags: Precursor;	2.75	4	40.874	2.75	1				35.5106	0					25.0616	0					31.7636	0					23.3166	0					25.6856	0					23.0667	0					18.887	0
P13928	327	36857.6	Annexin A8 OS=Homo sapiens GN=ANXA8 PE=1 SV=3 - [ANXA8_HUMAN]	2.75	1
QOR_HUMAN	329	35184.5	RecName: Full=Quinone oxidoreductase; EC=1.6.5.5; AltName: Full=NADPH:quinone reductase; AltName: Full=Zeta-crystallin;	2.74	1	4.39664	0																										29.74	2.74	1
P55084	474	51261.5	Trifunctional enzyme subunit beta, mitochondrial OS=Homo sapiens GN=HADHB PE=1 SV=3 - [ECHB_HUMAN]	2.74	1
Q504Y2	294	33241.4	Protein kinase-like protein SgK493 OS=Homo sapiens GN=SGK493 PE=2 SV=1 - [SG493_HUMAN]	2.72	3				22.19	2.72	1
CL056_HUMAN	625	71287.6	RecName: Full=Uncharacterized protein C12orf56;	2.72	1																																					10.8419	2.72	1
ATPA_HUMAN	553	59713.6	RecName: Full=ATP synthase subunit alpha, mitochondrial; Flags: Precursor;	2.71	2																																					12.8322	2.71	1	42.87	2.71	1
TF_HUMAN	295	33046.8	RecName: Full=Tissue factor; Short=TF; AltName: Full=Coagulation factor III; AltName: Full=Thromboplastin; AltName: CD_antigen=CD142; Flags: Precursor;	2.71	2
Q15833	593	66396.5	Syntaxin-binding protein 2 OS=Homo sapiens GN=STXBP2 PE=1 SV=1 - [STXB2_HUMAN]	2.7	1																																		33.75	2.7	1
Q9UBS0	482	53449.6	Ribosomal protein S6 kinase beta-2 OS=Homo sapiens GN=RPS6KB2 PE=1 SV=1 - [KS6B2_HUMAN]	2.7	1																																								36.56	2.7	1
KPCZ_HUMAN	592	67616.7	RecName: Full=Protein kinase C zeta type; EC=2.7.11.13; AltName: Full=nPKC-zeta;	2.7	5
RBM10_HUMAN	930	103469	RecName: Full=RNA-binding protein 10; AltName: Full=RNA-binding motif protein 10; AltName: Full=G patch domain-containing protein 9; AltName: Full=RNA-binding protein S1-1; Short=S1-1;	2.69	2	10.5411	0																	10.5672	0		56.25	2.69	2
GG8L2_HUMAN	632	71504	RecName: Full=Golgin subfamily A member 8-like protein 2;	2.69	1																															9.41335	2.69	1
Q04323	297	33304.9	UBX domain-containing protein 1 OS=Homo sapiens GN=UBXN1 PE=1 SV=2 - [UBXN1_HUMAN]	2.69	1
SENP5_HUMAN	755	86677.8	RecName: Full=Sentrin-specific protease 5; EC=3.4.22.-; AltName: Full=Sentrin/SUMO-specific protease SENP5;	2.65	1
UBP14_HUMAN	494	56033	RecName: Full=Ubiquitin carboxyl-terminal hydrolase 14; EC=3.1.2.15; AltName: Full=Ubiquitin thioesterase 14; AltName: Full=Ubiquitin-specific-processing protease 14; AltName: Full=Deubiquitinating enzyme 14;	2.63	4																															10.0836	2.63	1	34.54	2.63	1	8.36173	2.63	1	26.11	2.63	1
LCP2_HUMAN	533	60151.1	RecName: Full=Lymphocyte cytosolic protein 2; AltName: Full=SH2 domain-containing leukocyte protein of 76 kDa; AltName: Full=SLP-76 tyrosine phosphoprotein; Short=SLP76;	2.63	2
PUR4_HUMAN	1338	144633	RecName: Full=Phosphoribosylformylglycinamidine synthase; Short=FGAM synthase; Short=FGAMS; EC=6.3.5.3; AltName: Full=Formylglycinamide ribotide amidotransferase; Short=FGARAT; AltName: Full=Formylglycinamide ribotide synthetase;	2.62	4													15.3551	1.05	1	38.03	2.62	3
SDA1_HUMAN	687	79812.5	RecName: Full=Protein SDA1 homolog; AltName: Full=SDA1 domain-containing protein 1; Short=hSDA; AltName: Full=Nucleolar protein 130;	2.62	1																									14.567	0		20.1	2.62	1
UBS3B_HUMAN	649	72649.4	RecName: Full=Ubiquitin-associated and SH3 domain-containing protein B; AltName: Full=Suppressor of T-cell receptor signaling 1; Short=STS-1; AltName: Full=Cbl-interacting protein p70;	2.62	1																																											12.5358	0
GP2_HUMAN	537	59441.7	RecName: Full=Pancreatic secretory granule membrane major glycoprotein GP2; AltName: Full=Pancreatic zymogen granule membrane protein GP-2; AltName: Full=ZAP75; Flags: Precursor;	2.61	1	4.7989	2.61	1
P53041	499	56842.2	Serine/threonine-protein phosphatase 5 OS=Homo sapiens GN=PPP5C PE=1 SV=1 - [PPP5_HUMAN]	2.61	1																																								47.75	2.61	1
Q9BS16	269	31635.2	Centromere protein K OS=Homo sapiens GN=CENPK PE=1 SV=1 - [CENPK_HUMAN]	2.6	1																						0	2.6	1
TGM3_HUMAN	693	76583.6	RecName: Full=Protein-glutamine gamma-glutamyltransferase E; Short=TGase E; Short=TGE; Short=TG(E); EC=2.3.2.13; AltName: Full=Transglutaminase-3; Contains: RecName: Full=Protein-glutamine gamma-glutamyltransferase E 50 kDa non-catalytic chain; Contains: RecName: Full=Protein-glutamine gamma-glutamyltransferase E 27 kDa catalytic chain; Flags: Precursor;	2.6	2
CYFP2_HUMAN	1278	148302	RecName: Full=Cytoplasmic FMR1-interacting protein 2; AltName: Full=p53-inducible protein 121;	2.58	4							9.97892	0					26.7731	1.02	1	60.1033	2.58	3
Q6ZT89	311	33418	Putative mitochondrial carrier protein FLJ44862 OS=Homo sapiens PE=2 SV=2 - [MCP62_HUMAN]	2.57	1										25.71	2.57	1
CH045_HUMAN	585	65222.5	RecName: Full=Uncharacterized protein C8orf45;	2.56	1																																											11.3996	2.56
MARK2_HUMAN	788	87855.9	RecName: Full=Serine/threonine-protein kinase MARK2; EC=2.7.11.1; AltName: Full=MAP/microtubule affinity-regulating kinase 2; AltName: Full=ELKL motif kinase; AltName: Full=EMK1; AltName: Full=PAR1 homolog;	2.54	2							9.37586	0					13.3171	0											17.0979	2.54	1	30.2865	2.54	1
Q7L2K0	433	46373.2	Uncharacterized protein C16orf59 OS=Homo sapiens GN=C16orf59 PE=2 SV=1 - [CP059_HUMAN]	2.54	1
Q8NBR0	393	42211.1	Tumor protein p53-inducible protein 13 OS=Homo sapiens GN=TP53I13 PE=2 SV=1 - [P5I13_HUMAN]	2.54	1
RT09_HUMAN	396	45805.8	RecName: Full=28S ribosomal protein S9, mitochondrial; Short=S9mt; Short=MRP-S9; Flags: Precursor;	2.53	1																									8.72527	2.53	1
APOA4_HUMAN	396	45371.5	RecName: Full=Apolipoprotein A-IV; Short=Apo-AIV; Short=ApoA-IV; Flags: Precursor;	2.53	1
K0664_HUMAN	1309	146577	RecName: Full=Protein KIAA0664;	2.52	4													18.1956	0.69	1	51.9161	2.52	3
CNOT3_HUMAN	753	81821.7	RecName: Full=CCR4-NOT transcription complex subunit 3; AltName: Full=CCR4-associated factor 3; AltName: Full=Leukocyte receptor cluster member 2;	2.52	1																			11.3338	2.52	1
MCES_HUMAN	476	54809.3	RecName: Full=mRNA cap guanine-N7 methyltransferase; EC=2.1.1.56; AltName: Full=mRNA (guanine-N(7)-)-methyltransferase; AltName: Full=RG7MT1; AltName: Full=mRNA cap methyltransferase; Short=hcm1p; Short=hCMT1; Short=hMet;	2.52	1																																					10.7129	2.52	1
CMC1_HUMAN	678	74714.8	RecName: Full=Calcium-binding mitochondrial carrier protein Aralar1; AltName: Full=Mitochondrial aspartate glutamate carrier 1; AltName: Full=Solute carrier family 25 member 12;	2.51	1							8.61765	0																							10.2881	0					8.76271	0
LAMB2_HUMAN	1798	195854	RecName: Full=Laminin subunit beta-2; AltName: Full=S-laminin; AltName: Full=Laminin B1s chain; Flags: Precursor;	2.5	3	6.26956	0
NB5R4_HUMAN	521	59436	RecName: Full=Cytochrome b5 reductase 4; EC=1.6.2.2; AltName: Full=Flavohemoprotein b5/b5R; Short=b5+b5R; AltName: Full=cb5/cb5R; AltName: Full=N-terminal cytochrome b5 and cytochrome b5 oxidoreductase domain-containing protein;	2.5	1	4.8359	0
CDC6_HUMAN	560	62680.5	RecName: Full=Cell division control protein 6 homolog; AltName: Full=CDC6-related protein; AltName: Full=p62(cdc6); Short=HsCDC6; Short=HsCDC18;	2.5	1													12.8367	0
EDRF1_HUMAN	1238	138440	RecName: Full=Erythroid differentiation-related factor 1;	2.5	2													19.9196	0																							13.4877	0
Q13547	482	55067.7	Histone deacetylase 1 OS=Homo sapiens GN=HDAC1 PE=1 SV=1 - [HDAC1_HUMAN]	2.49	1																																		26.16	2.49	1
LRCH2_HUMAN	765	84535.7	RecName: Full=Leucine-rich repeat and calponin homology domain-containing protein 2;	2.48	1	4.31221	0
GMCLL_HUMAN	526	60162.1	RecName: Full=Germ cell-less protein-like 1-like;	2.47	3	6.06976	2.47	1
TRXR1_HUMAN	649	0	RecName: Full=Thioredoxin reductase 1, cytoplasmic; Short=TR; EC=1.8.1.9; AltName: Full=Thioredoxin reductase TR1; AltName: Full=KM-102-derived reductase-like factor; AltName: Full=Gene associated with retinoid-IFN-induced mortality 12 protein; Short=GRIM-12;	2.47	1	4.81444	0					9.77187	0																													14.967	0					7.48694	2.47
Q9UHD2	729	83588.8	Serine/threonine-protein kinase TBK1 OS=Homo sapiens GN=TBK1 PE=1 SV=1 - [TBK1_HUMAN]	2.47	1																												26.32	2.47	1
P04843	607	68526.8	Dolichyl-diphosphooligosaccharide--protein glycosyltransferase subunit 1 OS=Homo sapiens GN=RPN1 PE=1 SV=1 - [RPN1_HUMAN]	2.47	1																																		0	2.47	1
ZN574_HUMAN	896	98837.1	RecName: Full=Zinc finger protein 574;	2.46	2																			11.7682	2.46	1	59.3	2.46	1
Q96KP6	325	38918.5	TNFAIP3-interacting protein 3 OS=Homo sapiens GN=TNIP3 PE=1 SV=2 - [TNIP3_HUMAN]	2.46	1
TNPO1_HUMAN	898	102289	RecName: Full=Transportin-1; AltName: Full=Importin beta-2; AltName: Full=Karyopherin beta-2; AltName: Full=M9 region interaction protein; Short=MIP;	2.45	4																			14.392	1.34	1	60.0259	2.45	2				23.1	1.11	1
CDC73_HUMAN	531	60539.1	RecName: Full=Parafibromin; AltName: Full=Cell division cycle protein 73 homolog; AltName: Full=Hyperparathyroidism 2 protein;	2.45	1																									8.20971	0								21.95	2.45	1
CP4FN_HUMAN	531	61918.3	RecName: Full=Cytochrome P450 4F22; EC=1.14.14.-;	2.45	2
DPP3_HUMAN	737	82537.8	RecName: Full=Dipeptidyl-peptidase 3; EC=3.4.14.4; AltName: Full=Dipeptidyl-peptidase III; Short=DPP III; AltName: Full=Dipeptidyl aminopeptidase III; AltName: Full=Dipeptidyl arylamidase III;	2.44	2																									11.5718	2.44	1	41.06	2.44	1
MYH11_HUMAN	1972	227199	RecName: Full=Myosin-11; AltName: Full=Myosin heavy chain 11; AltName: Full=Myosin heavy chain, smooth muscle isoform; AltName: Full=SMMHC;	2.43	11							26.0382	1.57	2	66.8424	1.57	2	34.9032	1.57	2	50.3325	2.08	3	18.7492	0																	10.1331	0
P0CB38	370	41827.5	Polyadenylate-binding protein 4-like OS=Homo sapiens GN=PABPC4L PE=2 SV=1 - [PAB4L_HUMAN]	2.43	2																												22.79	2.43	1				23.91	2.43	1
MIRO1_HUMAN	618	70738.9	RecName: Full=Mitochondrial Rho GTPase 1; Short=hMiro-1; Short=MIRO-1; EC=3.6.5.-; AltName: Full=Ras homolog gene family member T1; AltName: Full=Rac-GTP-binding protein-like protein;	2.43	1
ISY1_HUMAN	331	37543.2	RecName: Full=Pre-mRNA-splicing factor ISY1 homolog;	2.42	1							10.4857	0
SPT18_HUMAN	538	61070.8	RecName: Full=Spermatogenesis-associated protein 18;	2.42	1							11.9148	2.42	1										12.0732	0					12.5637	0
O43396	289	32230.7	Thioredoxin-like protein 1 OS=Homo sapiens GN=TXNL1 PE=1 SV=3 - [TXNL1_HUMAN]	2.42	1
Q13867	455	52528	Bleomycin hydrolase OS=Homo sapiens GN=BLMH PE=1 SV=1 - [BLMH_HUMAN]	2.42	1
GIMA8_HUMAN	665	74843.4	RecName: Full=GTPase IMAP family member 8; AltName: Full=Immune-associated nucleotide-binding protein 9; Short=Protein IanT;	2.41	2							11.7898	0					15.3527	0											10.0317	2.41	1	26.92	2.41	1
P30520	456	50065.8	Adenylosuccinate synthetase isozyme 2 OS=Homo sapiens GN=ADSS PE=1 SV=3 - [PURA2_HUMAN]	2.41	1
Q9Y4C8	960	107271	Probable RNA-binding protein 19 OS=Homo sapiens GN=RBM19 PE=1 SV=2 - [RBM19_HUMAN]	2.4	2																						20.39	2.4	2
RENT1_HUMAN	1129	124267	RecName: Full=Regulator of nonsense transcripts 1; EC=3.6.1.-; AltName: Full=ATP-dependent helicase RENT1; AltName: Full=Nonsense mRNA reducing factor 1; Short=NORF1; AltName: Full=Up-frameshift suppressor 1 homolog; Short=hUpf1;	2.39	4													14.4293	0					19.507	2.39	2	20.46	2.39	2
RBGPR_HUMAN	1393	155886	RecName: Full=Rab3 GTPase-activating protein non-catalytic subunit; AltName: Full=Rab3 GTPase-activating protein 150 kDa subunit; AltName: Full=Rab3-GAP p150; Short=RAB3-GAP150; AltName: Full=Rab3-GAP regulatory subunit; AltName: Full=RGAP-iso;	2.37	4													18.0868	1.01	1	32.4107	2.37	3
FIP1_HUMAN	594	66486.5	RecName: Full=Pre-mRNA 3'-end-processing factor FIP1; AltName: Full=Factor interacting with PAP; AltName: Full=FIP1-like 1; Short=hFip1; AltName: Full=Rearranged in hypereosinophilia;	2.36	1																									9.81864	2.36	1
Q6ZV89	339	37415	SH2 domain-containing protein 5 OS=Homo sapiens GN=SH2D5 PE=1 SV=1 - [SH2D5_HUMAN]	2.36	1																																		0	2.36	1
P49643	509	58769	DNA primase large subunit OS=Homo sapiens GN=PRIM2 PE=1 SV=2 - [PRI2_HUMAN]	2.36	1																																								0	2.36	1
Q07002	472	54145.9	Serine/threonine-protein kinase PCTAIRE-3 OS=Homo sapiens GN=PCTK3 PE=1 SV=3 - [PCTK3_HUMAN]	2.33	1
PUR1_HUMAN	517	57362.4	RecName: Full=Amidophosphoribosyltransferase; Short=ATase; EC=2.4.2.14; AltName: Full=Glutamine phosphoribosylpyrophosphate amidotransferase; Short=GPAT; Flags: Precursor;	2.32	1							9.87147	0		32.32	2.32	1
LAS1L_HUMAN	734	83012.8	RecName: Full=LAS1-like protein;	2.32	2																									12.4108	2.32	1	59.86	2.32	1													8.5021	0
Q9NY61	560	63094.3	Protein AATF OS=Homo sapiens GN=AATF PE=1 SV=1 - [AATF_HUMAN]	2.32	1																												48.17	2.32	1
SAAL1_HUMAN	474	53523.7	RecName: Full=Protein SAAL1;	2.32	1																																					8.3009	0		34.9479	2.32	1
GUAA_HUMAN	693	76667	RecName: Full=GMP synthase [glutamine-hydrolyzing]; EC=6.3.5.2; AltName: Full=Glutamine amidotransferase; AltName: Full=GMP synthetase;	2.31	1	4.02834	0					9.00891	0																	13.1759	2.31	1
PLOD3_HUMAN	738	84731.5	RecName: Full=Procollagen-lysine,2-oxoglutarate 5-dioxygenase 3; EC=1.14.11.4; AltName: Full=Lysyl hydroxylase 3; Short=LH3; Flags: Precursor;	2.3	1	4.00451	0					9.38595	0					15.804	0																	11.0622	0					8.7667	2.3	1
P08173	479	53014.9	Muscarinic acetylcholine receptor M4 OS=Homo sapiens GN=CHRM4 PE=2 SV=2 - [ACM4_HUMAN]	2.3	1
CC132_HUMAN	964	111104	RecName: Full=Coiled-coil domain-containing protein 132;	2.28	1	4.00076	0																																									8.60851	0
DACT1_HUMAN	836	90118.5	RecName: Full=Dapper homolog 1; Short=hDPR1; AltName: Full=Hepatocellular carcinoma novel gene 3 protein;	2.27	1																			12.5602	2.27	1
Q07866	573	65268.9	Kinesin light chain 1 OS=Homo sapiens GN=KLC1 PE=1 SV=2 - [KLC1_HUMAN]	2.27	1																																		28.79	2.27	1
Q9P2J9	529	59939.9	[Pyruvate dehydrogenase [acetyl-transferring]]-phosphatase 2, mitochondrial OS=Homo sapiens GN=PDP2 PE=2 SV=2 - [PDP2_HUMAN]	2.27	1
SAHH2_HUMAN	530	58913.4	RecName: Full=Putative adenosylhomocysteinase 2; Short=AdoHcyase 2; EC=3.3.1.1; AltName: Full=S-adenosyl-L-homocysteine hydrolase 2; AltName: Full=S-adenosylhomocysteine hydrolase-like protein 1; AltName: Full=DC-expressed AHCY-like molecule;	2.26	1
CHD3_HUMAN	2000	226450	RecName: Full=Chromodomain-helicase-DNA-binding protein 3; Short=CHD-3; EC=3.6.1.-; AltName: Full=ATP-dependent helicase CHD3; AltName: Full=Mi-2 autoantigen 240 kDa protein; AltName: Full=Mi2-alpha; AltName: Full=Zinc finger helicase; Short=hZFH;	2.25	6	7.81443	0					29.5228	1.55	2	35.343	1.55	2	14.5114	0					15.9959	0					17.4475	0					10.2183	0					8.07711	0					12.0992	0
FBX34_HUMAN	711	78660.9	RecName: Full=F-box only protein 34;	2.25	1							9.32178	2.25	1
CARD9_HUMAN	536	62201.9	RecName: Full=Caspase recruitment domain-containing protein 9; Short=hCARD9;	2.24	1																									9.68366	2.24	1
CDKL1_HUMAN	357	41644.8	RecName: Full=Cyclin-dependent kinase-like 1; EC=2.7.11.22; AltName: Full=Serine/threonine-protein kinase KKIALRE; AltName: Full=Protein kinase p42 KKIALRE;	2.24	1
CC154_HUMAN	674	75966	RecName: Full=Coiled-coil domain-containing protein 154;	2.23	1
HIP1_HUMAN	1037	116148	RecName: Full=Huntingtin-interacting protein 1; Short=HIP-I;	2.22	1	5.22388	0											14.023	0
P08195	630	67951.7	4F2 cell-surface antigen heavy chain OS=Homo sapiens GN=SLC3A2 PE=1 SV=3 - [4F2_HUMAN]	2.22	2																0	2.22	1				36.5	2.22	1
ST7_HUMAN	585	67123.1	RecName: Full=Suppressor of tumorigenicity protein 7; AltName: Full=Protein HELG;	2.22	1
Q9H6D7	363	42373	HAUS augmin-like complex subunit 4 OS=Homo sapiens GN=HAUS4 PE=1 SV=1 - [HAUS4_HUMAN]	2.2	1																						22.99	2.2	1
GLBL2_HUMAN	636	72033	RecName: Full=Beta-galactosidase-1-like protein 2; EC=3.2.1.-; Flags: Precursor;	2.2	1																									12.1062	2.2	1
O15355	546	59234.7	Protein phosphatase 1G OS=Homo sapiens GN=PPM1G PE=1 SV=1 - [PPM1G_HUMAN]	2.2	1																																		27.64	2.2	1
ACHB_HUMAN	501	56662.5	RecName: Full=Acetylcholine receptor subunit beta; Flags: Precursor;	2.2	1
MARK3_HUMAN	776	86890.3	RecName: Full=MAP/microtubule affinity-regulating kinase 3; EC=2.7.11.1; AltName: Full=Cdc25C-associated protein kinase 1; AltName: Full=C-TAK1; Short=cTAK1; AltName: Full=Serine/threonine-protein kinase p78; AltName: Full=Ser/Thr protein kinase PAR-1; AltName: Full=Protein kinase STK10;	2.19	2																									10.885	2.19	1	69.27	2.19	1
YB019_HUMAN	1605	179919	RecName: Full=Uncharacterized protein FLJ44048;	2.18	2	8.06939	1.06	1				15.2765	0					15.5675	0																	12.4744	0											10.5439	0
DNLI3_HUMAN	1009	112835	RecName: Full=DNA ligase 3; EC=6.5.1.1; AltName: Full=DNA ligase III; AltName: Full=Polydeoxyribonucleotide synthase [ATP] 3;	2.18	5													13.3786	0					18.7451	1.19	1	36.81	2.18	2	14.5496	1.19	1	29.29	1.19	1	22.5916	0					16.7144	0					9.71517	0
P52888	689	78789.5	Thimet oligopeptidase OS=Homo sapiens GN=THOP1 PE=1 SV=2 - [THOP1_HUMAN]	2.18	1																												40.05	2.18	1
AT134_HUMAN	1196	133886	RecName: Full=Probable cation-transporting ATPase 13A4; EC=3.6.3.-; AltName: Full=P5-ATPase isoform 4;	2.17	1
SYCP1_HUMAN	976	114121	RecName: Full=Synaptonemal complex protein 1; Short=SCP-1; AltName: Full=Cancer/testis antigen 8; Short=CT8;	2.15	3	10.8246	0		23.27	0.72	1	22.1084	0					25.0136	0					21.7065	0					16.2512	0
SYT2_HUMAN	419	46842.1	RecName: Full=Synaptotagmin-2; AltName: Full=Synaptotagmin II; Short=SytII;	2.15	1	7.07245	0																				0	2.15	1
Q8N6R0	699	78717.5	Methyltransferase-like protein 13 OS=Homo sapiens GN=METTL13 PE=1 SV=1 - [MTL13_HUMAN]	2.15	1																												28.38	2.15	1
SCAPE_HUMAN	1399	158057	RecName: Full=S phase cyclin A-associated protein in the endoplasmic reticulum; Short=S phase cyclin A-associated protein in the ER; AltName: Full=Zinc finger protein 291;	2.14	4													22.6894	2.14	2	29.51	2.14	2													9.25644	0					10.3572	0
TDIF2_HUMAN	756	84417.9	RecName: Full=Deoxynucleotidyltransferase terminal-interacting protein 2; AltName: Full=Terminal deoxynucleotidyltransferase-interacting factor 2; Short=TdT-interacting factor 2; AltName: Full=Estrogen receptor-binding protein; AltName: Full=LPTS-interacting protein 2; Short=LPTS-RP2;	2.12	1	6.46897	0
Q96T92	566	59396.2	Insulinoma-associated protein 2 OS=Homo sapiens GN=INSM2 PE=2 SV=2 - [INSM2_HUMAN]	2.12	1																												0	2.12	1
PLCH2_HUMAN	1416	154572	RecName: Full=1-phosphatidylinositol-4,5-bisphosphate phosphodiesterase eta-2; EC=3.1.4.11; AltName: Full=Phosphoinositide phospholipase C; AltName: Full=Phospholipase C-eta-2; Short=PLC-eta2; AltName: Full=Phosphoinositide phospholipase C-like 4; Short=Phospholipase C-like protein 4; Short=PLC-L4;	2.12	2
PRELP_HUMAN	382	43782.2	RecName: Full=Prolargin; AltName: Full=Proline-arginine-rich end leucine-rich repeat protein; Flags: Precursor;	2.09	1	4.10337	0
TCRG1_HUMAN	1098	123823	RecName: Full=Transcription elongation regulator 1; AltName: Full=TATA box-binding protein-associated factor 2S; AltName: Full=Transcription factor CA150;	2.09	4							9.14951	0					24.6494	1.09	1	53.3339	2.09	2				0	1.09	1
OPTN_HUMAN	577	65881.2	RecName: Full=Optineurin; AltName: Full=Optic neuropathy-inducing protein; AltName: Full=E3-14.7K-interacting protein; AltName: Full=FIP-2; AltName: Full=Huntingtin-interacting protein L; AltName: Full=Huntingtin yeast partner L; AltName: Full=NEMO-related protein; AltName: Full=Transcription factor IIIA-interacting protein; Short=TFIIIA-IntP;	2.08	1							8.74812	2.08	1																												12.4166	0
EMIL1_HUMAN	1016	106601	RecName: Full=EMILIN-1; AltName: Full=Elastin microfibril interface-located protein 1; Short=Elastin microfibril interfacer 1; Flags: Precursor;	2.07	1																			10.8599	0					14.8709	0
CUL1_HUMAN	776	89622	RecName: Full=Cullin-1; Short=CUL-1;	2.06	1	3.92021	0
Q8NFZ8	388	42758.8	Cell adhesion molecule 4 OS=Homo sapiens GN=CADM4 PE=1 SV=1 - [CADM4_HUMAN]	2.06	1
STRN_HUMAN	780	86078.8	RecName: Full=Striatin;	2.05	1													13.3311	2.05	1																												7.53284	0
BGH3_HUMAN	683	74634	RecName: Full=Transforming growth factor-beta-induced protein ig-h3; Short=Beta ig-h3; AltName: Full=Kerato-epithelin; AltName: Full=RGD-containing collagen-associated protein; Short=RGD-CAP; Flags: Precursor;	2.05	1
MAST1_HUMAN	1570	170572	RecName: Full=Microtubule-associated serine/threonine-protein kinase 1; EC=2.7.11.1; AltName: Full=Syntrophin-associated serine/threonine-protein kinase;	2.04	5	5.91177	0					14.0817	0					24.0751	0		21.26	1.15	2	17.7212	0
YB041_HUMAN	393	45683.8	RecName: Full=HMG box-containing protein LOC129870;	2.04	1							12.2555	0														20.71	2.04	1
Q8WZA6	343	38492	Olfactory receptor 1E3 OS=Homo sapiens GN=OR1E3 PE=3 SV=2 - [OR1E3_HUMAN]	2.04	1																												27.37	2.04	1
ASB15_HUMAN	588	65726.5	RecName: Full=Ankyrin repeat and SOCS box protein 15; Short=ASB-15;	2.04	1																																											21.1324	2.04
Q86T13	490	51602.5	C-type lectin domain family 14 member A OS=Homo sapiens GN=CLEC14A PE=1 SV=1 - [CLC14_HUMAN]	2.04	1
AMOT_HUMAN	1084	118013	RecName: Full=Angiomotin;	2.03	5	6.68773	2.03	1	20.98	2.03	1																			9.7988	0
MED1_HUMAN	1581	168373	RecName: Full=Mediator of RNA polymerase II transcription subunit 1; AltName: Full=Mediator complex subunit 1; AltName: Full=Peroxisome proliferator-activated receptor-binding protein; Short=PPAR-binding protein; Short=PBP; AltName: Full=Thyroid hormone receptor-associated protein complex 220 kDa component; Short=Trap220; AltName: Full=Thyroid receptor-interacting protein 2; Short=TRIP-2; AltName…	2.02	2							10.1459	0					20.4226	2.02	2										11.6364	0																	6.84634	0
SCRIB_HUMAN	1630	174778	RecName: Full=Protein scribble homolog; Short=Scribble; Short=hScrib; AltName: Full=Protein LAP4;	2.02	2													11.8843	0											16.9645	0					11.2995	0					10.5418	0		22.2	0.8	1
Q96HR8	494	53669.1	H/ACA ribonucleoprotein complex non-core subunit NAF1 OS=Homo sapiens GN=NAF1 PE=1 SV=1 - [NAF1_HUMAN]	2.02	1																																		30.41	2.02	1
PKP3_HUMAN	797	87029	RecName: Full=Plakophilin-3;	2.01	1	7.93389	0					13.8008	0					23.0658	0											16.2671	0					20.7608	0					36.4721	0					30.5346	0
TBG1_HUMAN	451	51137.8	RecName: Full=Tubulin gamma-1 chain; AltName: Full=Gamma-1-tubulin; AltName: Full=Gamma-tubulin complex component 1; Short=GCP-1;	2	2																																											8.05788	0
CD45_HUMAN	1304	147162	RecName: Full=Leukocyte common antigen; Short=L-CA; EC=3.1.3.48; AltName: Full=T200; AltName: CD_antigen=CD45; Flags: Precursor;	1.99	3							26.2987	0.84	1	0	1.99	2																			12.261	0
RAE1_HUMAN	653	73428.6	RecName: Full=Rab proteins geranylgeranyltransferase component A 1; AltName: Full=Rab escort protein 1; Short=REP-1; AltName: Full=Choroideraemia protein; AltName: Full=TCD protein;	1.99	9							15.027	0		24.03	1.99	1				27.96	1.99	1	11.7995	1.99	1	0	1.99	1				24.93	1.99	1				0	1.99	1
Q6P597	504	55330.6	Kinesin light chain 3 OS=Homo sapiens GN=KLC3 PE=1 SV=2 - [KLC3_HUMAN]	1.98	1										22.4	1.98	1
Q9NS37	354	37111.3	CREB/ATF bZIP transcription factor OS=Homo sapiens GN=CREBZF PE=1 SV=2 - [ZHANG_HUMAN]	1.98	2																						25.26	1.98	1				23.95	1.98	1
P00747	810	90510.2	Plasminogen OS=Homo sapiens GN=PLG PE=1 SV=2 - [PLMN_HUMAN]	1.98	1																												69.78	1.98	1
P35398	556	62994.9	Nuclear receptor ROR-alpha OS=Homo sapiens GN=RORA PE=1 SV=1 - [RORA_HUMAN]	1.98	1
UBP44_HUMAN	712	81102.5	RecName: Full=Ubiquitin carboxyl-terminal hydrolase 44; EC=3.1.2.15; AltName: Full=Ubiquitin thioesterase 44; AltName: Full=Ubiquitin-specific-processing protease 44; AltName: Full=Deubiquitinating enzyme 44;	1.97	1	4.7124	0
GIT1_HUMAN	761	84288.8	RecName: Full=ARF GTPase-activating protein GIT1; Short=ARF GAP GIT1; AltName: Full=G protein-coupled receptor kinase-interactor 1; AltName: Full=GRK-interacting protein 1; AltName: Full=Cool-associated and tyrosine-phosphorylated protein 1; Short=CAT-1; Short=CAT1;	1.97	1																															10.5545	0					8.07793	0
ORC1_HUMAN	861	97288.6	RecName: Full=Origin recognition complex subunit 1; AltName: Full=Replication control protein 1;	1.97	1																																					11.6981	0
P39656	456	50769	Dolichyl-diphosphooligosaccharide--protein glycosyltransferase 48 kDa subunit OS=Homo sapiens GN=DDOST PE=1 SV=4 - [OST48_HUMAN]	1.97	1
RPOM_HUMAN	1230	138532	RecName: Full=DNA-directed RNA polymerase, mitochondrial; Short=MtRPOL; EC=2.7.7.6; Flags: Precursor;	1.95	2													14.1995	1.95	1	0	1.95	1																			12.8611	0
M4K4_HUMAN	1239	142013	RecName: Full=Mitogen-activated protein kinase kinase kinase kinase 4; EC=2.7.11.1; AltName: Full=MAPK/ERK kinase kinase kinase 4; Short=MEK kinase kinase 4; Short=MEKKK 4; AltName: Full=HPK/GCK-like kinase HGK; AltName: Full=Nck-interacting kinase;	1.94	3													15.8152	1.37	1	60.64	1.94	2																			9.60539	0
TLK2_HUMAN	772	87606.4	RecName: Full=Serine/threonine-protein kinase tousled-like 2; EC=2.7.11.1; AltName: Full=Tousled-like kinase 2; AltName: Full=PKU-alpha;	1.94	1																																											7.8165	1.94
SYTL4_HUMAN	671	75961.8	RecName: Full=Synaptotagmin-like protein 4; AltName: Full=Exophilin-2; AltName: Full=Granuphilin;	1.94	1
SLMAP_HUMAN	828	95139.6	RecName: Full=Sarcolemmal membrane-associated protein; Short=Sarcolemmal-associated protein;	1.93	1																																											12.2397	0
TTC25_HUMAN	672	76607.9	RecName: Full=Tetratricopeptide repeat protein 25; Short=TPR repeat protein 25;	1.93	1
COQ6_HUMAN	468	50837.8	RecName: Full=Ubiquinone biosynthesis monooxygenase COQ6; EC=1.14.13.-;	1.92	5	12.33	0		46.2276	1.92	1
SC24C_HUMAN	1094	118249	RecName: Full=Protein transport protein Sec24C; AltName: Full=SEC24-related protein C;	1.92	2																			15.6669	0		22.89	1.92	2
DHAK_HUMAN	575	58940	RecName: Full=Bifunctional ATP-dependent dihydroxyacetone kinase/FAD-AMP lyase (cyclizing); Includes: RecName: Full=ATP-dependent dihydroxyacetone kinase; Short=DHA kinase; EC=2.7.1.29; AltName: Full=Glycerone kinase; Includes: RecName: Full=FAD-AMP lyase (cyclizing); EC=4.6.1.15; AltName: Full=FAD-AMP lyase (cyclic FMN forming); AltName: Full=FMN cyclase;	1.91	1	6.61191	0
PP1RA_HUMAN	940	98996	RecName: Full=Serine/threonine-protein phosphatase 1 regulatory subunit 10; AltName: Full=Phosphatase 1 nuclear targeting subunit; AltName: Full=MHC class I region proline-rich protein CAT53; AltName: Full=FB19 protein; AltName: Full=PP1-binding protein of 114 kDa; AltName: Full=p99;	1.91	2	10.1555	0					18.725	0					13.715	0					23.6919	0		38.77	1.91	2							16.3421	0					20.6438	0					10.3567	0
COBL1_HUMAN	1204	131705	RecName: Full=Cordon-bleu protein-like 1;	1.91	1							10.7937	0					18.1996	0					14.1906	0											11.8161	0					12.4764	0
BBX_HUMAN	941	105064	RecName: Full=HMG box transcription factor BBX; AltName: Full=Bobby sox homolog; AltName: Full=HMG box-containing protein 2;	1.91	1
ZN283_HUMAN	679	77937.4	RecName: Full=Zinc finger protein 283;	1.91	1
TBCD5_HUMAN	795	88948.6	RecName: Full=TBC1 domain family member 5;	1.89	2																									14.2892	1.89	1	52.25	1.89	1
RGPS2_HUMAN	583	65126	RecName: Full=Ras-specific guanine nucleotide-releasing factor RalGPS2; AltName: Full=RalA exchange factor RalGPS2; AltName: Full=Ral GEF with PH domain and SH3-binding motif 2;	1.89	1																															9.32097	0		0	1.89	1
Q9NXH8	423	46884.9	Torsin family protein C9orf167 OS=Homo sapiens GN=C9orf167 PE=1 SV=2 - [CI167_HUMAN]	1.89	1
F178A_HUMAN	1173	131792	RecName: Full=Protein FAM178A;	1.88	3	4.15521	0																	10.9576	0																							10.2686	0
RPB1_HUMAN	1970	217069	RecName: Full=DNA-directed RNA polymerase II subunit RPB1; Short=RNA polymerase II subunit B1; EC=2.7.7.6; AltName: Full=DNA-directed RNA polymerase II subunit A; AltName: Full=DNA-directed RNA polymerase III largest subunit; AltName: Full=RNA-directed RNA polymerase II subunit RPB1; EC=2.7.7.48;	1.88	3							17.4528	0					12.666	1.42	1	26.53	1.88	2
Q9H0I3	377	44192.3	Coiled-coil domain-containing protein 113 OS=Homo sapiens GN=CCDC113 PE=2 SV=1 - [CC113_HUMAN]	1.86	1																						38.79	1.86	1
BRE1A_HUMAN	975	113592	RecName: Full=E3 ubiquitin-protein ligase BRE1A; Short=BRE1-A; Short=hBRE1; EC=6.3.2.-; AltName: Full=RING finger protein 20;	1.85	3													12.1598	0					16.7462	1.13	1	21.79	1.85	2
Q96AQ1	378	41579.7	Coiled-coil domain-containing protein 74A OS=Homo sapiens GN=CCDC74A PE=2 SV=1 - [CC74A_HUMAN]	1.85	1																0	1.85	1
O00482	541	61291.7	Nuclear receptor subfamily 5 group A member 2 OS=Homo sapiens GN=NR5A2 PE=1 SV=2 - [NR5A2_HUMAN]	1.85	1																0	1.85	1
Q96RP7	486	54132.2	Galactose-3-O-sulfotransferase 4 OS=Homo sapiens GN=GAL3ST4 PE=1 SV=1 - [G3ST4_HUMAN]	1.85	1																																		22.06	1.85	1
CUL4A_HUMAN	759	87624.4	RecName: Full=Cullin-4A; Short=CUL-4A;	1.84	1													12.9186	0					12.7182	0					9.09126	1.84	1
RIMS2_HUMAN	1411	160303	RecName: Full=Regulating synaptic membrane exocytosis protein 2; AltName: Full=Rab3-interacting molecule 2; Short=RIM 2;	1.84	1																			11.1501	0					8.27574	0					9.70614	0					8.47643	0
MRE11_HUMAN	708	80543.3	RecName: Full=Double-strand break repair protein MRE11A; AltName: Full=MRE11 meiotic recombination 11 homolog A; AltName: Full=MRE11 homolog 1;	1.84	2																									9.05514	1.84	1	32.62	1.84	1
HUWE1_HUMAN	4374	481589	RecName: Full=E3 ubiquitin-protein ligase HUWE1; EC=6.3.2.-; AltName: Full=HECT, UBA and WWE domain-containing protein 1; AltName: Full=Upstream regulatory element-binding protein 1; Short=URE-binding protein 1; Short=URE-B1; AltName: Full=Mcl-1 ubiquitin ligase E3; Short=Mule; AltName: Full=ARF-binding protein 1; Short=ARF-BP1; AltName: Full=Large structure of UREB1; Short=LASU1; AltName: Full=H…	1.83	8	3.95463	0					51.202	1.12	3	109.776	1.83	5	33.796	0					23.3301	0					9.05254	0											13.1416	0					7.81312	0
SPAS2_HUMAN	545	59507.6	RecName: Full=Spermatogenesis-associated serine-rich protein 2; AltName: Full=Serine-rich spermatocytes and round spermatid 59 kDa protein; AltName: Full=P59SCR.;	1.83	2																									9.30533	1.83	1	24.54	1.83	1
A6NJL1	495	55790.7	Zinc finger and SCAN domain-containing protein 5B OS=Homo sapiens GN=ZSCAN5B PE=2 SV=1 - [ZSA5B_HUMAN]	1.82	1
P47736	663	73315.4	Rap1 GTPase-activating protein 1 OS=Homo sapiens GN=RAP1GAP PE=1 SV=2 - [RPGP1_HUMAN]	1.81	2				0	1.81	1																			14.68	0											21.1495	0
ODFP2_HUMAN	829	95341.9	RecName: Full=Outer dense fiber protein 2; AltName: Full=Outer dense fiber of sperm tails protein 2; AltName: Full=Cenexin;	1.81	1							9.31943	1.81	1				14.8454	0					11.5869	0
Q8N6Y2	441	51766.7	Leucine-rich repeat-containing protein 17 OS=Homo sapiens GN=LRRC17 PE=2 SV=1 - [LRC17_HUMAN]	1.81	1
SPTN2_HUMAN	2390	271127	RecName: Full=Spectrin beta chain, brain 2; AltName: Full=Spectrin, non-erythroid beta chain 2; AltName: Full=Beta-III spectrin;	1.8	10							38.5196	0		59.0616	1.09	3	31.5074	0		0	0.67	2	13.6262	0											14.7718	0											7.56647	0
Q9NPC1	389	41498.3	Leukotriene B4 receptor 2 OS=Homo sapiens GN=LTB4R2 PE=1 SV=1 - [LT4R2_HUMAN]	1.8	1																																								22.28	1.8	1	12.1722	0
KCC2D_HUMAN	499	56333.6	RecName: Full=Calcium/calmodulin-dependent protein kinase type II delta chain; Short=CaM-kinase II delta chain; Short=CaM kinase II subunit delta; Short=CaMK-II subunit delta; EC=2.7.11.17;	1.8	1																																											10.5256	0
DDHD1_HUMAN	900	100372	RecName: Full=Phospholipase DDHD1; EC=3.1.1.-; AltName: Full=DDHD domain-containing protein 1; AltName: Full=Phosphatidic acid-preferring phospholipase A1 homolog; Short=PA-PLA1;	1.78	2							15.5898	1.78	1				11.3197	1.78	1
UH1BL_HUMAN	1464	164095	RecName: Full=UHRF1-binding protein 1-like;	1.78	2													12.2393	0																	14.9647	0
ZN295_HUMAN	1066	118796	RecName: Full=Zinc finger protein 295; AltName: Full=Zinc finger and BTB domain-containing protein 21;	1.78	1																																											11.4119	1.78
ITA3_HUMAN	1066	118622	RecName: Full=Integrin alpha-3; AltName: Full=Galactoprotein B3; Short=GAPB3; AltName: Full=VLA-3 alpha chain; AltName: Full=FRP-2; AltName: Full=CD49 antigen-like family member C; AltName: CD_antigen=CD49c; Contains: RecName: Full=Integrin alpha-3 heavy chain; Contains: RecName: Full=Integrin alpha-3 light chain; Flags: Precursor;	1.78	1
SRF_HUMAN	508	51560.8	RecName: Full=Serum response factor; Short=SRF;	1.77	2							8.70913	0								25.6	1.77	1				26.3151	1.77	1
GCC2_HUMAN	1583	184544	RecName: Full=GRIP and coiled-coil domain-containing protein 2; AltName: Full=Golgi coiled-coil protein GCC185; AltName: Full=Ran-binding protein 2-like 4; Short=RanBP2L4; AltName: Full=CTCL tumor antigen se1-1; AltName: Full=CLL-associated antigen KW-11; AltName: Full=Renal carcinoma antigen NY-REN-53;	1.77	1																									9.07539	0					20.9563	1.77	1
Q16650	682	74007	T-box brain protein 1 OS=Homo sapiens GN=TBR1 PE=1 SV=1 - [TBR1_HUMAN]	1.76	3										41.3261	1.76	1										23.88	1.76	1				23.13	1.76	1
CSF1R_HUMAN	972	107915	RecName: Full=Macrophage colony-stimulating factor 1 receptor; Short=CSF-1-R; EC=2.7.10.1; AltName: Full=Fms proto-oncogene; AltName: Full=c-fms; AltName: CD_antigen=CD115; Flags: Precursor;	1.75	1
RNF17_HUMAN	1623	184525	RecName: Full=RING finger protein 17; AltName: Full=Tudor domain-containing protein 4;	1.73	4	13.8272	1.29	1	38.4625	0.43	1	12.6575	0					15.0798	0											8.82435	0					9.65375	0
K0562_HUMAN	925	104381	RecName: Full=Uncharacterized protein KIAA0562;	1.73	2							8.47887	0					15.9974	0																							13.0673	0
SYRM_HUMAN	578	65464	RecName: Full=Probable arginyl-tRNA synthetase, mitochondrial; EC=6.1.1.19; AltName: Full=Arginine--tRNA ligase; Short=ArgRS; AltName: Full=Arginyl-tRNA synthetase-like; Flags: Precursor;	1.73	2													12.979	0
Q92759	462	52153.3	General transcription factor IIH subunit 4 OS=Homo sapiens GN=GTF2H4 PE=2 SV=1 - [TF2H4_HUMAN]	1.73	1
Q8WX92	580	65655.4	Negative elongation factor B OS=Homo sapiens GN=COBRA1 PE=1 SV=1 - [NELFB_HUMAN]	1.72	1																																		26.98	1.72	1
P48775	406	47841.3	Tryptophan 2,3-dioxygenase OS=Homo sapiens GN=TDO2 PE=1 SV=1 - [T23O_HUMAN]	1.72	2																																		0	1.72	1				0	1.72	1
Q15822	529	59696.5	Neuronal acetylcholine receptor subunit alpha-2 OS=Homo sapiens GN=CHRNA2 PE=1 SV=1 - [ACHA2_HUMAN]	1.7	1										21.77	1.7	1
Q9UFC0	647	70816.2	Leucine-rich repeat and WD repeat-containing protein 1 OS=Homo sapiens GN=LRWD1 PE=1 SV=2 - [LRWD1_HUMAN]	1.7	1																												22.02	1.7	1
CCD15_HUMAN	951	110415	RecName: Full=Coiled-coil domain-containing protein 15;	1.68	1	9.28466	1.68	1
Q8N371	416	47240.1	JmjC domain-containing protein 5 OS=Homo sapiens GN=JMJD5 PE=2 SV=1 - [JMJD5_HUMAN]	1.68	1																36.4901	1.68	1
SPD2A_HUMAN	1133	125213	RecName: Full=SH3 and PX domain-containing protein 2A; AltName: Full=SH3 multiple domains protein 1; AltName: Full=Five SH3 domain-containing protein; AltName: Full=Adaptor protein TKS5;	1.68	1																															14.122	1.68	1
O75131	537	60092.1	Copine-3 OS=Homo sapiens GN=CPNE3 PE=1 SV=1 - [CPNE3_HUMAN]	1.68	1																																								25.88	1.68	1
Q01064	536	61340.9	Calcium/calmodulin-dependent 3',5'-cyclic nucleotide phosphodiesterase 1B OS=Homo sapiens GN=PDE1B PE=1 SV=2 - [PDE1B_HUMAN]	1.68	3
HORN_HUMAN	2850	282228	RecName: Full=Hornerin;	1.68	2
CJ118_HUMAN	898	103623	RecName: Full=Uncharacterized protein C10orf118; AltName: Full=CTCL tumor antigen HD-CL-01/L14-2;	1.67	1	5.59583	0
DDB1_HUMAN	1140	126887	RecName: Full=DNA damage-binding protein 1; AltName: Full=Damage-specific DNA-binding protein 1; AltName: Full=UV-damaged DNA-binding factor; AltName: Full=DDB p127 subunit; AltName: Full=DNA damage-binding protein a; Short=DDBa; AltName: Full=UV-damaged DNA-binding protein 1; Short=UV-DDB 1; AltName: Full=Xeroderma pigmentosum group E-complementing protein; Short=XPCe; AltName: Full=XPE-binding …	1.67	1	6.30421	0																	26.1546	1.67	1
F190A_HUMAN	900	99448.7	RecName: Full=Protein FAM190A;	1.67	1	6.40632	1.67	1
SSFA2_HUMAN	1259	138300	RecName: Full=Sperm-specific antigen 2; AltName: Full=Cleavage signal-1 protein; Short=CS-1; AltName: Full=Ki-ras-induced actin-interacting protein;	1.67	1																									14.2365	1.67	1
PRAM_HUMAN	718	79167.8	RecName: Full=PML-RARA-regulated adapter molecule 1; Short=PRAM-1; Short=PRAM;	1.67	1																															12.6089	0
CAN12_HUMAN	719	80985.4	RecName: Full=Calpain-12; EC=3.4.22.-;	1.67	1
COFA1_HUMAN	1388	141632	RecName: Full=Collagen alpha-1(XV) chain; Contains: RecName: Full=Endostatin; AltName: Full=Endostatin-XV; AltName: Full=Restin; AltName: Full=Related to endostatin; Flags: Precursor;	1.66	1	4.87782	1.66	1
NLRC4_HUMAN	1024	116085	RecName: Full=NLR family CARD domain-containing protein 4; AltName: Full=Caspase recruitment domain-containing protein 12; AltName: Full=Ice protease-activating factor; Short=Ipaf; AltName: Full=CARD, LRR, and NACHT-containing protein; Short=Clan protein;	1.66	1	5.45583	1.66	1				9.17445	0											10.2693	0
COG4_HUMAN	785	89038.4	RecName: Full=Conserved oligomeric Golgi complex subunit 4; Short=COG complex subunit 4; AltName: Full=Component of oligomeric Golgi complex 4;	1.66	1							10.5127	0																	14.3384	0					9.62213	0
A6NK06	481	52595.1	Immune-responsive gene 1 protein homolog OS=Homo sapiens GN=IRG1 PE=2 SV=1 - [IRG1_HUMAN]	1.66	1										26.23	1.66	1
Q9UI32	602	66280.1	Glutaminase liver isoform, mitochondrial OS=Homo sapiens GN=GLS2 PE=1 SV=2 - [GLSL_HUMAN]	1.66	2
EXO1_HUMAN	846	94044.6	RecName: Full=Exonuclease 1; Short=hExo1; EC=3.1.-.-; AltName: Full=Exonuclease I; Short=hExoI;	1.65	1																																					10.7263	1.65	1
SMCA4_HUMAN	1647	184530	RecName: Full=Probable global transcription activator SNF2L4; EC=3.6.1.-; AltName: Full=ATP-dependent helicase SMARCA4; AltName: Full=SNF2-beta; AltName: Full=BRG-1 protein; AltName: Full=Mitotic growth and transcription activator; AltName: Full=Brahma protein homolog 1; AltName: Full=SWI/SNF-related matrix-associated actin-dependent regulator of chromatin subfamily A member 4;	1.64	3	8.18634	0											17.8546	0.97	1	24.39	1.64	2													10.0059	0
VILL_HUMAN	856	95847.3	RecName: Full=Villin-like protein;	1.64	1	3.90827	0											13.5705	1.64	1
Q92547	1522	170571	DNA topoisomerase 2-binding protein 1 OS=Homo sapiens GN=TOPBP1 PE=1 SV=2 - [TOPB1_HUMAN]	1.64	2										25.81	0.79	1	24.4042	0											13.9316	0					14.3742	0					9.97659	0					7.8338	0
Q8TEB7	428	46491.4	E3 ubiquitin-protein ligase RNF128 OS=Homo sapiens GN=RNF128 PE=1 SV=1 - [RN128_HUMAN]	1.64	1																0	1.64	1
I17RC_HUMAN	791	86185.1	RecName: Full=Interleukin-17 receptor C; Short=IL-17 receptor C; Short=IL-17RC; AltName: Full=Interleukin-17 receptor-like protein; Short=IL-17RL; AltName: Full=Interleukin-17 receptor homolog; Short=IL17Rhom; Flags: Precursor;	1.64	1
Q6ZMI3	551	58920.3	Gliomedin OS=Homo sapiens GN=GLDN PE=2 SV=1 - [GLDN_HUMAN]	1.63	1																						0	1.63	1
THNS1_HUMAN	743	83017.1	RecName: Full=Threonine synthase-like 1; Short=TSH1;	1.62	1
CCD62_HUMAN	684	77699	RecName: Full=Coiled-coil domain-containing protein 60; AltName: Full=Aaa-protein; AltName: Full=Protein TSP-NY;	1.61	1	4.04309	0
O43541	496	53463.8	Mothers against decapentaplegic homolog 6 OS=Homo sapiens GN=SMAD6 PE=1 SV=2 - [SMAD6_HUMAN]	1.61	1																0	1.61	1
KCNH6_HUMAN	994	109855	RecName: Full=Potassium voltage-gated channel subfamily H member 6; AltName: Full=Voltage-gated potassium channel subunit Kv11.2; AltName: Full=Ether-a-go-go-related gene potassium channel 2; Short=Ether-a-go-go-related protein 2; Short=Eag-related protein 2;	1.61	1
MCM10_HUMAN	875	98121.4	RecName: Full=Protein MCM10 homolog; Short=HsMCM10;	1.6	1	5.76509	0
CS068_HUMAN	627	70029	RecName: Full=Uncharacterized protein C19orf68;	1.59	2
XRCC1_HUMAN	633	69483	RecName: Full=DNA repair protein XRCC1; AltName: Full=X-ray repair cross-complementing protein 1;	1.58	1	4.0545	0																										39.4	1.58	1
Q92619	1136	124536	Minor histocompatibility protein HA-1 OS=Homo sapiens GN=HMHA1 PE=1 SV=2 - [HMHA1_HUMAN]	1.58	1																61.48	1.58	1
EDC3_HUMAN	508	56042.4	RecName: Full=Enhancer of mRNA-decapping protein 3; AltName: Full=LSM16 homolog; AltName: Full=YjeF domain-containing protein 1; AltName: Full=YjeF N-terminal domain-containing protein 2; Short=YjeF_N2; Short=hYjeF_N2;	1.57	2	8.21969	0
NOLC1_HUMAN	699	73559.6	RecName: Full=Nucleolar phosphoprotein p130; AltName: Full=Nucleolar 130 kDa protein; AltName: Full=140 kDa nucleolar phosphoprotein; Short=Nopp140; AltName: Full=Nucleolar and coiled-body phosphoprotein 1; AltName: Full=HCV NS5A trans-regulated protein 13; Short=NS5ATP13;	1.57	1							9.75829	0					12.4107	0					24.9915	0		20.93	1.57	1													8.76823	0					10.0448	0
GFPT1_HUMAN	699	78756.3	RecName: Full=Glucosamine--fructose-6-phosphate aminotransferase [isomerizing] 1; EC=2.6.1.16; AltName: Full=Glutamine:fructose 6 phosphate amidotransferase 1; Short=GFAT 1; Short=GFAT1; AltName: Full=D-fructose-6-phosphate amidotransferase 1; AltName: Full=Hexosephosphate aminotransferase 1;	1.57	1																									10.6227	0		23.83	1.57	1
Q96GM8	510	56512	Target of EGR1 protein 1 OS=Homo sapiens GN=TOE1 PE=1 SV=1 - [TOE1_HUMAN]	1.57	1																																		20.43	1.57	1
KCNH4_HUMAN	1017	111622	RecName: Full=Potassium voltage-gated channel subfamily H member 4; AltName: Full=Voltage-gated potassium channel subunit Kv12.3; AltName: Full=Ether-a-go-go-like potassium channel 1; Short=ELK channel 1; Short=ELK1; AltName: Full=Brain-specific eag-like channel 2; Short=BEC2;	1.57	1																																					35.7123	0
SIM1_HUMAN	766	85460.9	RecName: Full=Single-minded homolog 1;	1.57	1																																					8.68118	0
SOF1_HUMAN	445	51369.2	RecName: Full=WD repeat and SOF domain-containing protein 1;	1.57	2
CC110_HUMAN	833	96665.2	RecName: Full=Coiled-coil domain-containing protein 110; AltName: Full=Cancer/testis antigen KM-HN-1; AltName: Full=Cancer/testis antigen 52; Short=CT52;	1.56	1	4.18842	0					10.5866	0
DPOLN_HUMAN	900	100244	RecName: Full=DNA polymerase nu; EC=2.7.7.7;	1.56	1							12.2211	1.56	1
MXRA5_HUMAN	2828	312085	RecName: Full=Matrix-remodeling-associated protein 5; AltName: Full=Adhesion protein with leucine-rich repeats and immunoglobulin domains related to perlecan; Short=Adlican; Flags: Precursor;	1.56	3							8.80484	0					16.0267	0					16.7014	0					17.4833	0					21.1607	0					15.2287	0					10.9366	0
Q86W24	1093	124652	NACHT, LRR and PYD domains-containing protein 14 OS=Homo sapiens GN=NLRP14 PE=2 SV=1 - [NAL14_HUMAN]	1.56	10										21.56	1.56	1																25.35	1.56	1				23.29	1.56	1				29.67	1.56	1	8.55967	1.56
Q9H6W3	641	71041.4	Nucleolar protein 66 OS=Homo sapiens GN=NO66 PE=1 SV=1 - [NO66_HUMAN]	1.56	1																												35.5088	1.56	1
P08237	780	85128.4	6-phosphofructokinase, muscle type OS=Homo sapiens GN=PFKM PE=1 SV=2 - [K6PF_HUMAN]	1.54	1																												23.2	1.54	1
Q86X55	585	63419.2	Histone-arginine methyltransferase CARM1 OS=Homo sapiens GN=CARM1 PE=1 SV=2 - [CARM1_HUMAN]	1.54	1																																		24.18	1.54	1
CNKR1_HUMAN	720	79656.2	RecName: Full=Connector enhancer of kinase suppressor of ras 1; Short=Connector enhancer of KSR1; AltName: Full=CNK homolog protein 1; Short=hCNK1; AltName: Full=Connector enhancer of KSR-like;	1.53	2	4.73254	1.53	1
Q9H8H0	719	81071.9	Nucleolar protein 11 OS=Homo sapiens GN=NOL11 PE=1 SV=1 - [NOL11_HUMAN]	1.53	1																												31.5	1.53	1
DSG2_HUMAN	1118	122218	RecName: Full=Desmoglein-2; AltName: Full=HDGC; Flags: Precursor;	1.52	1																			12.627	0					9.18721	1.52	1				10.7046	0
P5CS_HUMAN	795	87247.5	RecName: Full=Delta-1-pyrroline-5-carboxylate synthetase; Short=P5CS; AltName: Full=Aldehyde dehydrogenase family 18 member A1; Includes: RecName: Full=Glutamate 5-kinase; Short=GK; EC=2.7.2.11; AltName: Full=Gamma-glutamyl kinase; Includes: RecName: Full=Gamma-glutamyl phosphate reductase; Short=GPR; EC=1.2.1.41; AltName: Full=Glutamate-5-semialdehyde dehydrogenase; AltName: Full=Glutamyl-gamma-…	1.51	1							12.1424	0					16.8432	0					14.9388	0								25.03	1.51	1	9.24029	0											10.3336	0
O75475	530	60066.7	PC4 and SFRS1-interacting protein OS=Homo sapiens GN=PSIP1 PE=1 SV=1 - [PSIP1_HUMAN]	1.51	1										26.93	1.51	1
OTU7A_HUMAN	926	100614	RecName: Full=OTU domain-containing protein 7A; EC=3.-.-.-; AltName: Full=Zinc finger protein Cezanne 2;	1.51	1																			19.4437	0																	11.7994	0
Q9H816	532	59963.9	DNA cross-link repair 1B protein OS=Homo sapiens GN=DCLRE1B PE=1 SV=1 - [DCR1B_HUMAN]	1.5	1
LUZP1_HUMAN	1076	120202	RecName: Full=Leucine zipper protein 1;	1.49	2							18.0113	0		30.22	0.65	1	12.2536	0					13.4596	0					16.7744	0					9.93335	0					10.5132	0					7.37499	0
NALD2_HUMAN	740	83539	RecName: Full=N-acetylated-alpha-linked acidic dipeptidase 2; EC=3.4.17.21; AltName: Full=N-acetylated-alpha-linked acidic dipeptidase II; Short=NAALADase II;	1.49	1							10.7091	0
P48723	471	51895.1	Heat shock 70 kDa protein 13 OS=Homo sapiens GN=HSPA13 PE=1 SV=1 - [HSP13_HUMAN]	1.49	1																22.41	1.49	1
Q9HBE5	538	59091.7	Interleukin-21 receptor OS=Homo sapiens GN=IL21R PE=1 SV=1 - [IL21R_HUMAN]	1.49	1																23.93	1.49	1
Q96KR1	1074	116939	Zinc finger RNA-binding protein OS=Homo sapiens GN=ZFR PE=1 SV=2 - [ZFR_HUMAN]	1.49	1																																		23.17	1.49	1
MAGD4_HUMAN	741	81327	RecName: Full=Melanoma-associated antigen D4; AltName: Full=MAGE-D4 antigen; AltName: Full=MAGE-E1 antigen;	1.48	1							16.1835	1.48	1																												9.31785	0
RHG17_HUMAN	881	95377.3	RecName: Full=Rho GTPase-activating protein 17; AltName: Full=Rho-type GTPase-activating protein 17; AltName: Full=RhoGAP interacting with CIP4 homologs protein 1; Short=RICH-1;	1.48	1																			13.777	1.48	1
P52756	815	92097	RNA-binding protein 5 OS=Homo sapiens GN=RBM5 PE=1 SV=2 - [RBM5_HUMAN]	1.47	1																						45.07	1.47	1
Q2TBE0	890	103332	CWF19-like protein 2 OS=Homo sapiens GN=CWF19L2 PE=1 SV=3 - [C19L2_HUMAN]	1.46	1																						28.02	1.46	1
CP062_HUMAN	963	109492	RecName: Full=UPF0505 protein C16orf62; AltName: Full=Esophageal cancer-associated protein;	1.45	1	4.2943	0																							9.78473	0
F179B_HUMAN	1720	189268	RecName: Full=Protein FAM179B;	1.45	1	5.81903	0																							8.39745	0
USP9X_HUMAN	2547	289356	RecName: Full=Probable ubiquitin carboxyl-terminal hydrolase FAF-X; EC=3.1.2.15; AltName: Full=Ubiquitin thioesterase FAF-X; AltName: Full=Ubiquitin-specific-processing protease FAF-X; AltName: Full=Deubiquitinating enzyme FAF-X; AltName: Full=Ubiquitin-specific protease 9, X chromosome; AltName: Full=Fat facets protein-related, X-linked; AltName: Full=Fat facets in mammals; Short=hFAM;	1.45	3							20.375	1.02	2	30.19	0.43	1	14.8613	0					14.0949	0											9.13871	0
TRPM8_HUMAN	1104	127603	RecName: Full=Transient receptor potential cation channel subfamily M member 8; AltName: Full=Long transient receptor potential channel 6; Short=LTrpC6; AltName: Full=Transient receptor potential-p8; Short=Trp-p8;	1.45	1																			10.1084	0					11.0946	0					15.2128	1.45	1				13.7498	0					8.58087	0
PTPRG_HUMAN	1445	161901	RecName: Full=Receptor-type tyrosine-protein phosphatase gamma; Short=Protein-tyrosine phosphatase gamma; Short=R-PTP-gamma; EC=3.1.3.48; Flags: Precursor;	1.45	1
CE350_HUMAN	3117	350716	RecName: Full=Centrosome-associated protein 350; Short=Cep350; AltName: Full=Centrosome-associated protein of 350 kDa;	1.44	3	7.67702	0					17.223	0					24.4409	0.38	1				13.728	0					11.5495	0					14.5345	0					9.10524	0					14.4694	0.45
Q99523	831	92009.5	Sortilin OS=Homo sapiens GN=SORT1 PE=1 SV=3 - [SORT_HUMAN]	1.44	6				37.91	1.44	1
KI13A_HUMAN	1805	202183	RecName: Full=Kinesin-like protein KIF13A; AltName: Full=Kinesin-like protein RBKIN;	1.44	1													13.5179	1.44	1																19.4155	0					14.5346	0
KLOTB_HUMAN	1044	119732	RecName: Full=Beta-klotho; AltName: Full=BetaKlotho; AltName: Full=Klotho beta-like protein; AltName: Full=BKL;	1.44	1
TBC9B_HUMAN	1250	140409	RecName: Full=TBC1 domain family member 9B;	1.44	1
COBL_HUMAN	1261	135533	RecName: Full=Protein cordon-bleu;	1.43	1	4.36035	0											12.8718	0											10.012	0					11.8914	0											7.48942	0
TYK2_HUMAN	1187	133565	RecName: Full=Non-receptor tyrosine-protein kinase TYK2; EC=2.7.10.2;	1.43	1	6.80032	0																							8.47261	0											8.43789	0
RBM15_HUMAN	977	107124	RecName: Full=Putative RNA-binding protein 15; AltName: Full=RNA-binding motif protein 15; AltName: Full=One-twenty two protein 1;	1.43	1																			11.9857	1.43	1				12.2925	0					16.8129	0
ZC3H6_HUMAN	1189	131590	RecName: Full=Zinc finger CCCH domain-containing protein 6;	1.43	1
NCKPL_HUMAN	1127	128071	RecName: Full=Nck-associated protein 1-like; AltName: Full=Membrane-associated protein HEM-1; AltName: Full=Hematopoietic protein 1;	1.42	2	7.1117	0														34.04	1.42	1				33.27	1.42	1
JKIP3_HUMAN	844	98468.7	RecName: Full=Janus kinase and microtubule-interacting protein 3; AltName: Full=Neuroendocrine long coiled-coil protein 2;	1.42	1							12.3852	0											12.0442	1.42	1
Q8WYA6	563	65132.1	Beta-catenin-like protein 1 OS=Homo sapiens GN=CTNNBL1 PE=1 SV=1 - [CTBL1_HUMAN]	1.42	3																												22.84	1.42	1				25.1	1.42	1				32.73	1.42	1
ITPR1_HUMAN	2758	313745	RecName: Full=Inositol 1,4,5-trisphosphate receptor type 1; AltName: Full=Type 1 inositol 1,4,5-trisphosphate receptor; AltName: Full=Type 1 InsP3 receptor; AltName: Full=IP3 receptor isoform 1; AltName: Full=InsP3R1; Short=IP3R;	1.41	2	10.627	0.47	1				19.126	0					11.6366	0					21.4839	0					16.2313	0											9.95265	0
PSA_HUMAN	919	103211	RecName: Full=Puromycin-sensitive aminopeptidase; Short=PSA; EC=3.4.11.-;	1.41	2																			13.8705	1.41	1	32.97	1.41	1							13.1184	0
MYO1C_HUMAN	1063	121648	RecName: Full=Myosin-Ic; AltName: Full=Myosin I beta; AltName: Full=MMI-beta; Short=MMIb;	1.41	1
P39880	1505	164172	Homeobox protein cut-like 1 OS=Homo sapiens GN=CUX1 PE=1 SV=2 - [CUX1_HUMAN]	1.4	7										0	0.47	1	13.3018	0
TRIM4_HUMAN	500	57424.2	RecName: Full=Tripartite motif-containing protein 4; AltName: Full=RING finger protein 87;	1.4	1																																											8.24878	0
CLK2_HUMAN	499	60053	RecName: Full=Dual specificity protein kinase CLK2; EC=2.7.12.1; AltName: Full=CDC-like kinase 2;	1.4	1
KIF9_HUMAN	790	89960.3	RecName: Full=Kinesin-like protein KIF9;	1.39	1
TNI3K_HUMAN	936	104113	RecName: Full=Serine/threonine-protein kinase TNNI3K; EC=2.7.11.1; AltName: Full=TNNI3-interacting kinase; AltName: Full=Cardiac ankyrin repeat kinase;	1.39	1
Q8N441	504	54502.4	Fibroblast growth factor receptor-like 1 OS=Homo sapiens GN=FGFRL1 PE=1 SV=1 - [FGRL1_HUMAN]	1.39	1
ZN532_HUMAN	1301	141606	RecName: Full=Zinc finger protein 532;	1.38	1	4.97007	0																							15.421	0											14.6535	0
ZFP28_HUMAN	868	98642.3	RecName: Full=Zinc finger protein 28 homolog; Short=Zfp-28; AltName: Full=Krueppel-like zinc finger factor X6;	1.38	2													12.9813	0
MRP1_HUMAN	1531	171451	RecName: Full=Multidrug resistance-associated protein 1; AltName: Full=ATP-binding cassette sub-family C member 1; AltName: Full=Leukotriene C(4) transporter; Short=LTC4 transporter;	1.37	1																			17.9065	1.37	1
ADCY6_HUMAN	1168	130531	RecName: Full=Adenylate cyclase type 6; EC=4.6.1.1; AltName: Full=Adenylate cyclase type VI; AltName: Full=ATP pyrophosphate-lyase 6; AltName: Full=Adenylyl cyclase 6; AltName: Full=Ca(2+)-inhibitable adenylyl cyclase;	1.37	1
FAKD3_HUMAN	662	75668.6	RecName: Full=FAST kinase domain-containing protein 3;	1.36	1	5.21806	0														0	1.36	1
ZMYM4_HUMAN	1548	172677	RecName: Full=Zinc finger MYM-type protein 4; AltName: Full=Zinc finger protein 262;	1.36	1	5.30785	0					8.84108	0																							11.2684	1.36	1
Q8N5G2	664	76129.5	Macoilin OS=Homo sapiens GN=TMEM57 PE=1 SV=1 - [MACOI_HUMAN]	1.36	2
KIF23_HUMAN	960	109990	RecName: Full=Kinesin-like protein KIF23; AltName: Full=Mitotic kinesin-like protein 1; AltName: Full=Kinesin-like protein 5;	1.35	2													12.8454	0					11.0916	1.35	1				12.4128	1.35	1				10.161	0
CMIP_HUMAN	739	82921.5	RecName: Full=C-Maf-inducing protein; Short=c-Mip; AltName: Full=Truncated c-Maf inducing protein; Short=Tc-Mip;	1.35	1
SYCC_HUMAN	748	85419.2	RecName: Full=Cysteinyl-tRNA synthetase, cytoplasmic; EC=6.1.1.16; AltName: Full=Cysteine--tRNA ligase; Short=CysRS;	1.34	1	7.43766	0																							8.77815	0		21.28	1.34	1
UBP36_HUMAN	1121	122575	RecName: Full=Ubiquitin carboxyl-terminal hydrolase 36; EC=3.1.2.15; AltName: Full=Ubiquitin thioesterase 36; AltName: Full=Ubiquitin-specific-processing protease 36; AltName: Full=Deubiquitinating enzyme 36;	1.34	1							8.65021	0					16.8225	0					16.2333	1.34	1
Q9NZT2	677	73280.1	Opioid growth factor receptor OS=Homo sapiens GN=OGFR PE=1 SV=3 - [OGFR_HUMAN]	1.33	1																						23.55	1.33	1
CB067_HUMAN	987	112183	RecName: Full=Uncharacterized protein C2orf67;	1.32	1	10.8878	1.32	1																																		8.96949	0
TIM_HUMAN	1208	138544	RecName: Full=Protein timeless homolog; Short=hTIM;	1.32	1							13.4762	0					17.4937	0																													17.9753	0
ATS4_HUMAN	837	90166.8	RecName: Full=A disintegrin and metalloproteinase with thrombospondin motifs 4; Short=ADAMTS-4; Short=ADAM-TS 4; Short=ADAM-TS4; EC=3.4.24.82; AltName: Full=Aggrecanase-1; AltName: Full=ADMP-1; Flags: Precursor;	1.31	1																																					8.2262	0
CO1A1_HUMAN	1464	138827	RecName: Full=Collagen alpha-1(I) chain; AltName: Full=Alpha-1 type I collagen; Flags: Precursor;	1.3	2							13.4336	1.3	1	45.47	1.3	1	13.1799	0					10.664	0
Q9H0W5	538	59338.9	Coiled-coil domain-containing protein 8 OS=Homo sapiens GN=CCDC8 PE=1 SV=2 - [CCDC8_HUMAN]	1.3	1																						0	1.3	1
Q13472	1001	112300	DNA topoisomerase 3-alpha OS=Homo sapiens GN=TOP3A PE=1 SV=1 - [TOP3A_HUMAN]	1.3	1																						54.89	1.3	1
GRID2_HUMAN	1007	113284	RecName: Full=Glutamate receptor delta-2 subunit; Short=GluR delta-2; Flags: Precursor;	1.29	1							9.96937	1.29	1
CN102_HUMAN	1164	132333	RecName: Full=UPF0614 protein C14orf102;	1.29	1
P05023	1023	112824	Sodium/potassium-transporting ATPase subunit alpha-1 OS=Homo sapiens GN=ATP1A1 PE=1 SV=1 - [AT1A1_HUMAN]	1.27	1										30.63	1.27	1
IRS2_HUMAN	1338	137249	RecName: Full=Insulin receptor substrate 2; Short=IRS-2;	1.27	1
Q8TB22	786	87871.1	Spermatogenesis-associated protein 20 OS=Homo sapiens GN=SPATA20 PE=1 SV=2 - [SPT20_HUMAN]	1.27	1
CNKR2_HUMAN	1034	117461	RecName: Full=Connector enhancer of kinase suppressor of ras 2; Short=Connector enhancer of KSR2; Short=CNK2;	1.26	1	4.13014	0														25.28	1.26	1
NAV3_HUMAN	2385	255461	RecName: Full=Neuron navigator 3; AltName: Full=Steerin-3; AltName: Full=Pore membrane and/or filament-interacting-like protein 1; AltName: Full=Unc-53 homolog 3; Short=unc53H3;	1.26	2	12.728	0					11.0751	0					18.3763	0					11.0321	0					19.8556	0					12.9681	0					9.90928	0					6.99199	0
CF097_HUMAN	715	82225.7	RecName: Full=Coiled-coil domain-containing protein C6orf97;	1.26	1							10.2837	1.26	1				15.4301	0											15.6771	0
UBP31_HUMAN	1352	146560	RecName: Full=Ubiquitin carboxyl-terminal hydrolase 31; EC=3.1.2.15; AltName: Full=Ubiquitin thioesterase 31; AltName: Full=Ubiquitin-specific-processing protease 31; AltName: Full=Deubiquitinating enzyme 31;	1.26	1							11.6349	0					12.0989	0					16.3779	0											12.895	0					13.0383	1.26	1				17.6283	0
PKHG4_HUMAN	1191	130720	RecName: Full=Puratrophin-1; AltName: Full=Pleckstrin homology domain-containing family G member 4; AltName: Full=Purkinje cell atrophy-associated protein 1;	1.26	1
K1377_HUMAN	1117	125866	RecName: Full=Uncharacterized protein KIAA1377;	1.25	1
K1462_HUMAN	1359	148260	RecName: Full=Uncharacterized protein KIAA1462;	1.25	1
UBP43_HUMAN	1124	122879	RecName: Full=Ubiquitin carboxyl-terminal hydrolase 43; EC=3.1.2.15; AltName: Full=Ubiquitin thioesterase 43; AltName: Full=Ubiquitin-specific-processing protease 43; AltName: Full=Deubiquitinating enzyme 43;	1.25	1
Z3H7A_HUMAN	971	110466	RecName: Full=Zinc finger CCCH domain-containing protein 7A;	1.24	1																			12.5773	1.24	1
SARM1_HUMAN	724	79338.2	RecName: Full=Sterile alpha and TIR motif-containing protein 1; AltName: Full=Sterile alpha and Armadillo repeat protein; AltName: Full=Tir-1 homolog;	1.24	1
EVI1_HUMAN	1051	118201	RecName: Full=Ecotropic virus integration site 1 protein homolog; Short=EVI-1;	1.24	2
Q96F45	646	62515.8	Zinc finger protein 503 OS=Homo sapiens GN=ZNF503 PE=1 SV=1 - [ZN503_HUMAN]	1.24	1
BRD3_HUMAN	726	79492.1	RecName: Full=Bromodomain-containing protein 3; AltName: Full=RING3-like protein;	1.24	1
BTBD7_HUMAN	1132	126288	RecName: Full=BTB/POZ domain-containing protein 7;	1.24	1
CCD81_HUMAN	652	76035.3	RecName: Full=Coiled-coil domain-containing protein 81;	1.23	1							17.4819	1.23	1										12.0929	0																	11.8717	0
Q8IV77	575	65926.7	Cyclic nucleotide-gated cation channel alpha-4 OS=Homo sapiens GN=CNGA4 PE=1 SV=2 - [CNGA4_HUMAN]	1.22	2																25	1.22	1				0	1.22	1
O96018	575	61415.5	Amyloid beta A4 precursor protein-binding family A member 3 OS=Homo sapiens GN=APBA3 PE=1 SV=1 - [APBA3_HUMAN]	1.22	1
NRDC_HUMAN	1150	131488	RecName: Full=Nardilysin; EC=3.4.24.61; AltName: Full=N-arginine dibasic convertase; Short=NRD convertase; Short=NRD-C; Flags: Precursor;	1.22	1
Q8NA72	575	63311.9	Uncharacterized protein C5orf37 OS=Homo sapiens GN=C5orf37 PE=1 SV=2 - [CE037_HUMAN]	1.22	1
MRP4_HUMAN	1325	149432	RecName: Full=Multidrug resistance-associated protein 4; AltName: Full=ATP-binding cassette sub-family C member 4; AltName: Full=MRP/cMOAT-related ABC transporter; AltName: Full=Multi-specific organic anion transporter B; Short=MOAT-B;	1.21	1	5.06849	1.21	1																												9.63378	0
ZN687_HUMAN	1237	129446	RecName: Full=Zinc finger protein 687;	1.21	1	5.93018	0					12.2493	0											11.7884	0																	10.8524	0
SLK_HUMAN	1235	142607	RecName: Full=STE20-like serine/threonine-protein kinase; Short=STE20-like kinase; Short=hSLK; EC=2.7.11.1; AltName: Full=STE20-related serine/threonine-protein kinase; Short=STE20-related kinase; AltName: Full=Serine/threonine-protein kinase 2; AltName: Full=CTCL tumor antigen se20-9;	1.21	1							8.67837	0					15.1676	0											8.52691	0																	12.0464	0
CO3_HUMAN	1663	187030	RecName: Full=Complement C3; AltName: Full=C3 and PZP-like alpha-2-macroglobulin domain-containing protein 1; Contains: RecName: Full=Complement C3 beta chain; Contains: RecName: Full=Complement C3 alpha chain; Contains: RecName: Full=C3a anaphylatoxin; Contains: RecName: Full=Complement C3b alpha' chain; Contains: RecName: Full=Complement C3c alpha' chain fragment 1; Contains: RecName: Full=Comp…	1.2	2							10.5185	0					27.3026	1.2	1	58.2	1.2	1	17.75	0											15.4886	0					10.8996	0
CO4A3_HUMAN	1670	161711	RecName: Full=Collagen alpha-3(IV) chain; AltName: Full=Goodpasture antigen; Contains: RecName: Full=Tumstatin; Flags: Precursor;	1.2	2													13.0724	0																							8.15633	0		27.84	0.48	1
CHERP_HUMAN	916	103508	RecName: Full=Calcium homeostasis endoplasmic reticulum protein; AltName: Full=SR-related CTD-associated factor 6; AltName: Full=ERPROT 213-21;	1.2	1																			10.1345	0		22.75	1.2	1
GBA2_HUMAN	927	104581	RecName: Full=Non-lysosomal glucosylceramidase; Short=NLGase; EC=3.2.1.45; AltName: Full=Glucosylceramidase 2; AltName: Full=Beta-glucocerebrosidase 2; Short=Beta-glucosidase 2;	1.19	1													17.1532	0					10.4167	0
SYNP2_HUMAN	1093	117441	RecName: Full=Synaptopodin-2; AltName: Full=Myopodin; AltName: Full=Genethonin-2;	1.19	1																									10.4398	0
IRF7_HUMAN	503	54243.2	RecName: Full=Interferon regulatory factor 7; Short=IRF-7;	1.19	1
CLIP1_HUMAN	1438	162147	RecName: Full=CAP-Gly domain-containing linker protein 1; AltName: Full=Restin; AltName: Full=Cytoplasmic linker protein 170 alpha-2; Short=CLIP-170; AltName: Full=Reed-Sternberg intermediate filament-associated protein; AltName: Full=Cytoplasmic linker protein 1;	1.18	1	4.10885	0											25.8667	0											15.4328	0					20.1662	0					17.1528	0					11.0011	0
LR16C_HUMAN	1435	154593	RecName: Full=Leucine-rich repeat-containing protein 16C; AltName: Full=RGD, leucine-rich repeat, tropomodulin and proline-rich containing protein;	1.18	1													11.7429	1.18	1				10.2764	0
Q10570	1443	160782	Cleavage and polyadenylation specificity factor subunit 1 OS=Homo sapiens GN=CPSF1 PE=1 SV=2 - [CPSF1_HUMAN]	1.18	1																49.76	1.18	1
PLCB2_HUMAN	1185	133939	RecName: Full=1-phosphatidylinositol-4,5-bisphosphate phosphodiesterase beta-2; EC=3.1.4.11; AltName: Full=Phosphoinositide phospholipase C; AltName: Full=Phospholipase C-beta-2; Short=PLC-beta-2;	1.18	1																									11.6686	0					12.8333	0					10.4661	1.18	1
Q15061	677	74843.4	WD repeat-containing protein 43 OS=Homo sapiens GN=WDR43 PE=1 SV=3 - [WDR43_HUMAN]	1.18	1																												26.83	1.18	1
Q6ZSB9	765	85008	Zinc finger protein 509 OS=Homo sapiens GN=ZNF509 PE=1 SV=2 - [ZN509_HUMAN]	1.18	1
LAMC2_HUMAN	1193	130892	RecName: Full=Laminin subunit gamma-2; AltName: Full=Laminin 5 gamma 2 subunit; AltName: Full=Kalinin/nicein/epiligrin 100 kDa subunit; AltName: Full=Laminin B2t chain; AltName: Full=Cell-scattering factor 140 kDa subunit; Short=CSF 140 kDa subunit; AltName: Full=Large adhesive scatter factor 140 kDa subunit; AltName: Full=Ladsin 140 kDa subunit; Flags: Precursor;	1.17	1	5.18024	0
GDE_HUMAN	1532	174652	RecName: Full=Glycogen debranching enzyme; AltName: Full=Glycogen debrancher; Includes: RecName: Full=4-alpha-glucanotransferase; EC=2.4.1.25; AltName: Full=Oligo-1,4-1,4-glucantransferase; Includes: RecName: Full=Amylo-alpha-1,6-glucosidase; Short=Amylo-1,6-glucosidase; EC=3.2.1.33; AltName: Full=Dextrin 6-alpha-D-glucosidase;	1.17	1																			11.7693	0																	9.28229	0
CHLE_HUMAN	602	68374.3	RecName: Full=Cholinesterase; EC=3.1.1.8; AltName: Full=Acylcholine acylhydrolase; AltName: Full=Choline esterase II; AltName: Full=Butyrylcholine esterase; AltName: Full=Pseudocholinesterase; Flags: Precursor;	1.16	2	11.0592	0														29.85	1.16	1				20.37	1.16	1
SRRM2_HUMAN	2752	299438	RecName: Full=Serine/arginine repetitive matrix protein 2; AltName: Full=Serine/arginine-rich splicing factor-related nuclear matrix protein of 300 kDa; Short=Ser/Arg-related nuclear matrix protein; Short=SR-related nuclear matrix protein of 300 kDa; AltName: Full=Splicing coactivator subunit SRm300; AltName: Full=300 kDa nuclear matrix antigen;	1.16	2							11.0407	0					19.8713	0.51	1				17.8246	0					11.324	0					11.1607	0					21.3629	0					10.308	0
CYTSA_HUMAN	1117	124515	RecName: Full=Cytospin-A; AltName: Full=SPECC1-like protein; AltName: Full=Renal carcinoma antigen NY-REN-22;	1.16	1													12.0585	0
Q12986	1120	124312	Transcriptional repressor NF-X1 OS=Homo sapiens GN=NFX1 PE=1 SV=2 - [NFX1_HUMAN]	1.16	1																36.88	1.16	1
O43264	779	88772.9	Centromere/kinetochore protein zw10 homolog OS=Homo sapiens GN=ZW10 PE=1 SV=3 - [ZW10_HUMAN]	1.16	1																												20.54	1.16	1													6.80213	0
LCA5_HUMAN	697	80505.2	RecName: Full=Lebercilin; AltName: Full=Leber congenital amaurosis 5 protein;	1.15	1	4.25316	0
CCNB3_HUMAN	1395	157816	RecName: Full=G2/mitotic-specific cyclin-B3;	1.15	1							13.7171	0					22.0292	0					20.8891	0
CSPG2_HUMAN	3396	372590	RecName: Full=Versican core protein; AltName: Full=Large fibroblast proteoglycan; AltName: Full=Chondroitin sulfate proteoglycan core protein 2; AltName: Full=PG-M; AltName: Full=Glial hyaluronate-binding protein; Short=GHAP; Flags: Precursor;	1.15	2													16.8734	0																							10.4307	0					10.3652	0.56
MRCKA_HUMAN	1732	197182	RecName: Full=Serine/threonine-protein kinase MRCK alpha; EC=2.7.11.1; AltName: Full=Myotonic dystrophy kinase-related CDC42-binding kinase alpha; Short=Myotonic dystrophy protein kinase-like alpha; Short=MRCK alpha; Short=CDC42-binding protein kinase alpha; AltName: Full=DMPK-like alpha;	1.15	2													12.5852	0					15.2486	0					14.6224	0											9.79276	0		24.89	0.64	1
Q7L775	607	70325.1	EPM2A-interacting protein 1 OS=Homo sapiens GN=EPM2AIP1 PE=1 SV=1 - [EPMIP_HUMAN]	1.15	1																0	1.15	1
COPB_HUMAN	953	107074	RecName: Full=Coatomer subunit beta; AltName: Full=Beta-coat protein; Short=Beta-COP;	1.15	1																			13.0233	0					8.1435	0		41.95	1.15	1	13.6162	0
MUML1_HUMAN	696	78989.9	RecName: Full=Mutated melanoma-associated antigen 1-like protein 1; Short=MUM1-like protein 1;	1.15	2
ADIP_HUMAN	614	71191.4	RecName: Full=Afadin- and alpha-actinin-binding protein; Short=ADIP; AltName: Full=Afadin DIL domain-interacting protein; AltName: Full=SSX2-interacting protein;	1.14	1
ZN234_HUMAN	700	80507.1	RecName: Full=Zinc finger protein 234; AltName: Full=Zinc finger protein 4; AltName: Full=HZF4;	1.14	5
MTMR6_HUMAN	621	71908.2	RecName: Full=Myotubularin-related protein 6; EC=3.1.3.-;	1.13	2	10.2335	0		38.4625	1.13	1
Q9H1B7	796	82607	Enhanced at puberty protein 1 OS=Homo sapiens GN=EAP1 PE=1 SV=1 - [EAP1_HUMAN]	1.13	1										24.05	1.13	1
NADAP_HUMAN	796	88759	RecName: Full=Kanadaptin; AltName: Full=Kidney anion exchanger adapter protein; AltName: Full=Solute carrier family 4 anion exchanger member 1 adapter protein; AltName: Full=Human lung cancer oncogene 3 protein; Short=HLC-3;	1.13	2																			10.0174	1.13	1	29.07	1.13	1	11.2358	0
Q8TD20	617	66923.2	Solute carrier family 2, facilitated glucose transporter member 12 OS=Homo sapiens GN=SLC2A12 PE=2 SV=1 - [GTR12_HUMAN]	1.13	1
RB3GP_HUMAN	981	110454	RecName: Full=Rab3 GTPase-activating protein catalytic subunit; AltName: Full=RAB3 GTPase-activating protein 130 kDa subunit; AltName: Full=Rab3-GAP p130; Short=Rab3-GAP;	1.12	2							11.2603	0					15.1846	0																	13.7153	0								23.96	1.12	1
RBP2_HUMAN	3224	357974	RecName: Full=E3 SUMO-protein ligase RanBP2; AltName: Full=Ran-binding protein 2; AltName: Full=Nuclear pore complex protein Nup358; AltName: Full=Nucleoporin Nup358; AltName: Full=358 kDa nucleoporin; AltName: Full=p270;	1.12	1							13.5385	0		48.91	1.12	1	18.1478	0											19.5014	0					12.2897	0					16.0538	0					11.7654	0
URB2_HUMAN	1524	170435	RecName: Full=Unhealthy ribosome biogenesis protein 2 homolog;	1.12	1							17.9529	0					15.9565	0
Q8TE68	723	80260	Epidermal growth factor receptor kinase substrate 8-like protein 1 OS=Homo sapiens GN=EPS8L1 PE=1 SV=2 - [ES8L1_HUMAN]	1.11	1										0	1.11	1
Q00653	900	96688.9	Nuclear factor NF-kappa-B p100 subunit OS=Homo sapiens GN=NFKB2 PE=1 SV=4 - [NFKB2_HUMAN]	1.11	1																						27.33	1.11	1
FRYL_HUMAN	3013	339383	RecName: Full=Protein furry homolog-like; AltName: Full=ALL1-fused gene from chromosome 4p12;	1.1	4	5.79867	0					35.0479	0.5	1	30.27	1.1	3	23.369	0					29.147	0					12.1245	0																	9.72377	0
K2026_HUMAN	1278	133644	RecName: Full=Uncharacterized protein KIAA2026;	1.1	1																									13.2712	0																	7.69101	1.1
TNIK_HUMAN	1360	154848	RecName: Full=TRAF2 and NCK-interacting protein kinase; EC=2.7.11.1;	1.1	3
O00459	728	81574	Phosphatidylinositol 3-kinase regulatory subunit beta OS=Homo sapiens GN=PIK3R2 PE=1 SV=1 - [P85B_HUMAN]	1.1	1
WNK3_HUMAN	1743	191669	RecName: Full=Serine/threonine-protein kinase WNK3; EC=2.7.11.1; AltName: Full=Protein kinase with no lysine 3; AltName: Full=Protein kinase, lysine-deficient 3;	1.09	1													12.0954	0																	11.4807	1.09	1
Q8NEE6	735	83886.9	F-box/LRR-repeat protein 13 OS=Homo sapiens GN=FBXL13 PE=2 SV=2 - [FXL13_HUMAN]	1.09	1																25.79	1.09	1
MYO15_HUMAN	3530	394926	RecName: Full=Myosin-XV; AltName: Full=Unconventional myosin-15;	1.08	2							16.186	0											18.5772	0											9.5524	0											10.8414	0
P4R3A_HUMAN	833	95308	RecName: Full=Serine/threonine-protein phosphatase 4 regulatory subunit 3A; AltName: Full=SMEK homolog 1;	1.08	1													12.2951	0					12.5317	0		23.97	1.08	1							13.5716	0					11.091	0
THOC2_HUMAN	1593	182659	RecName: Full=THO complex subunit 2; Short=Tho2; AltName: Full=hTREX120;	1.07	1	4.0163	0											13.2345	1.07	1				13.714	0											14.8649	0
Q96T76	1030	113217	MMS19 nucleotide excision repair protein homolog OS=Homo sapiens GN=MMS19 PE=1 SV=2 - [MMS19_HUMAN]	1.07	2																30.97	1.07	1				29.49	1.07	1
TAU_HUMAN	758	78829.8	RecName: Full=Microtubule-associated protein tau; AltName: Full=Neurofibrillary tangle protein; AltName: Full=Paired helical filament-tau; Short=PHF-tau;	1.06	1
C2D2A_HUMAN	1620	186070	RecName: Full=Coiled-coil and C2 domain-containing protein 2A;	1.05	1							9.74365	0											13.2628	1.05	1
Q9BY84	665	73055.7	Dual specificity protein phosphatase 16 OS=Homo sapiens GN=DUSP16 PE=1 SV=1 - [DUS16_HUMAN]	1.05	1
P29144	1249	138263	Tripeptidyl-peptidase 2 OS=Homo sapiens GN=TPP2 PE=1 SV=4 - [TPP2_HUMAN]	1.04	1																21.48	1.04	1
JAK1_HUMAN	1154	133191	RecName: Full=Tyrosine-protein kinase JAK1; EC=2.7.10.2; AltName: Full=Janus kinase 1; Short=JAK-1;	1.04	1
RIPK1_HUMAN	671	75882.5	RecName: Full=Receptor-interacting serine/threonine-protein kinase 1; EC=2.7.11.1; AltName: Full=Serine/threonine-protein kinase RIP; AltName: Full=Cell death protein RIP; AltName: Full=Receptor-interacting protein;	1.04	1
Q8IX94	777	87934.3	Cutaneous T-cell lymphoma-associated antigen 4 OS=Homo sapiens GN=CTAGE4 PE=2 SV=3 - [CTGE4_HUMAN]	1.03	1																																		0	1.03	1
CD008_HUMAN	1265	139901	RecName: Full=Uncharacterized protein C4orf8; AltName: Full=Protein IT14;	1.03	1
P40200	585	65591.9	T-cell surface protein tactile OS=Homo sapiens GN=CD96 PE=1 SV=2 - [TACT_HUMAN]	1.03	1
Q9Y666	1083	119029	Solute carrier family 12 member 7 OS=Homo sapiens GN=SLC12A7 PE=1 SV=3 - [S12A7_HUMAN]	1.02	1										0	1.02	1													11.5583	0
RIN3_HUMAN	985	107785	RecName: Full=Ras and Rab interactor 3; AltName: Full=Ras interaction/interference protein 3;	1.02	2
MYH10_HUMAN	1976	228858	RecName: Full=Myosin-10; AltName: Full=Myosin heavy chain 10; AltName: Full=Myosin heavy chain, non-muscle IIb; AltName: Full=Non-muscle myosin heavy chain IIb; Short=NMMHC II-b; Short=NMMHC-IIB; AltName: Full=Cellular myosin heavy chain, type B; AltName: Full=Non-muscle myosin heavy chain B; Short=NMMHC-B;	1.01	3							29.8748	0.56	1	22.23	1.01	2	19.6699	0																													9.99132	0
SH319_HUMAN	790	86471.7	RecName: Full=SH3 domain-containing protein 19; AltName: Full=ADAM binding protein Eve-1; AltName: Full=EEN-binding protein; Short=EBP;	1.01	1							10.6527	0																																22.87	1.01	1
Z518A_HUMAN	1483	166676	RecName: Full=Zinc finger protein 518A;	1.01	1													11.608	0					13.9579	0					13.3383	0					15.1286	0
XRN1_HUMAN	1706	193985	RecName: Full=5'-3' exoribonuclease 1; EC=3.1.11.-; AltName: Full=Strand-exchange protein 1 homolog;	1	1							9.61471	0					17.4309	1	1				13.6294	0					10.1803	0																	7.28154	0
ZC3H4_HUMAN	1303	140169	RecName: Full=Zinc finger CCCH domain-containing protein 4;	1	1													20.6567	0		29.31	1	1
TIAM2_HUMAN	1701	189995	RecName: Full=T-lymphoma invasion and metastasis-inducing protein 2; Short=TIAM-2; AltName: Full=SIF and TIAM1-like exchange factor;	1	1
SCN5A_HUMAN	2016	226793	RecName: Full=Sodium channel protein type 5 subunit alpha; AltName: Full=Sodium channel protein type V subunit alpha; AltName: Full=Voltage-gated sodium channel subunit alpha Nav1.5; AltName: Full=Sodium channel protein cardiac muscle subunit alpha; AltName: Full=HH1;	0.99	1	5.01838	0.99	1				10.0717	0																	8.21531	0
AIM1_HUMAN	1723	188558	RecName: Full=Absent in melanoma 1 protein; AltName: Full=Beta/gamma crystallin domain-containing protein 1;	0.99	1							10.9968	0					13.4019	0
FMN1_HUMAN	1419	157448	RecName: Full=Formin-1; AltName: Full=Limb deformity protein homolog;	0.99	1							14.0855	0.99	1				18.3001	0
RBM6_HUMAN	1123	128565	RecName: Full=RNA-binding protein 6; AltName: Full=RNA-binding motif protein 6; AltName: Full=RNA-binding protein DEF-3; AltName: Full=Lung cancer antigen NY-LU-12; AltName: Full=Protein G16;	0.98	1	9.07311	0					9.50821	0
FRY_HUMAN	3013	338659	RecName: Full=Protein furry homolog;	0.96	4	9.01606	0.53	1				22.0773	0											14.9484	0					11.2296	0																	8.47256	0
NOD2_HUMAN	1040	115209	RecName: Full=Nucleotide-binding oligomerization domain-containing protein 2; AltName: Full=Caspase recruitment domain-containing protein 15; AltName: Full=Inflammatory bowel disease protein 1;	0.96	1	5.466	0
PREX1_HUMAN	1659	186085	RecName: Full=Phosphatidylinositol 3,4,5-trisphosphate-dependent Rac exchanger 1 protein; Short=PtdIns(3,4,5)-dependent Rac exchanger 1; Short=P-Rex1;	0.96	1							11.9739	0																	10.5512	0.96	1				13.9734	0					10.3857	0
A6NM62	1247	140654	Leucine-rich repeat-containing protein 53 OS=Homo sapiens GN=LRRC53 PE=4 SV=2 - [LRC53_HUMAN]	0.96	1
P49756	843	100124	RNA-binding protein 25 OS=Homo sapiens GN=RBM25 PE=1 SV=3 - [RBM25_HUMAN]	0.95	1																						23.19	0.95	1
CBPC4_HUMAN	1066	120204	RecName: Full=Cytosolic carboxypeptidase 4; EC=3.4.17.-; AltName: Full=ATP/GTP-binding protein-like 1;	0.94	5	3.93507	0																																			9.80245	0
RHG23_HUMAN	1491	162092	RecName: Full=Rho GTPase-activating protein 23; AltName: Full=Rho-type GTPase-activating protein 23;	0.94	2	5.49329	0											22.8068	0																							8.4108	0
DYH14_HUMAN	3507	399640	RecName: Full=Dynein heavy chain 14, axonemal; AltName: Full=Axonemal beta dynein heavy chain 14; AltName: Full=Ciliary dynein heavy chain 14;	0.94	2							12.6073	0					15.4555	0					18.8558	0					8.36504	0					17.8512	0					8.51366	0					10.7046	0
ZMYM2_HUMAN	1377	154810	RecName: Full=Zinc finger MYM-type protein 2; AltName: Full=Zinc finger protein 198; AltName: Full=Fused in myeloproliferative disorders protein; AltName: Full=Rearranged in atypical myeloproliferative disorder protein;	0.94	1													11.7111	0.94	1
C2CD3_HUMAN	2353	260186	RecName: Full=C2 domain-containing protein 3;	0.93	2	7.09711	0.93	1										15.4457	0					11.4862	0											14.0147	0					9.58841	0
TM131_HUMAN	1834	200686	RecName: Full=Transmembrane protein 131; AltName: Full=Protein RW1;	0.93	1							11.5061	0
TRI37_HUMAN	964	107837	RecName: Full=E3 ubiquitin-protein ligase TRIM37; EC=6.3.2.-; AltName: Full=Tripartite motif-containing protein 37; AltName: Full=Mulibrey nanism protein;	0.93	1																									10.3046	0		0	0.93	1
Q9Y2G3	1177	134104	Probable phospholipid-transporting ATPase IF OS=Homo sapiens GN=ATP11B PE=1 SV=2 - [AT11B_HUMAN]	0.93	1
TT21B_HUMAN	1316	150842	RecName: Full=Tetratricopeptide repeat protein 21B; Short=TPR repeat protein 21B;	0.91	1	9.17344	0.91	1
BIG2_HUMAN	1785	201909	RecName: Full=Brefeldin A-inhibited guanine nucleotide-exchange protein 2; Short=Brefeldin A-inhibited GEP 2;	0.9	1	11.1954	0.9	1										13.9447	0					15.068	0																							7.38482	0
ZF106_HUMAN	1883	208754	RecName: Full=Zinc finger protein 106 homolog; Short=Zfp-106; AltName: Full=Zinc finger protein 474;	0.9	1													11.4911	0					11.9493	0					14.4613	0					12.007	0											7.74622	0.9
SOS2_HUMAN	1332	152882	RecName: Full=Son of sevenless homolog 2; Short=SOS-2;	0.9	1																			10.3539	0
Q8WUA4	911	100616	General transcription factor 3C polypeptide 2 OS=Homo sapiens GN=GTF3C2 PE=1 SV=2 - [TF3C2_HUMAN]	0.88	1										26.86	0.88	1							15.4374	0
AQR_HUMAN	1485	171186	RecName: Full=Intron-binding protein aquarius; AltName: Full=Intron-binding protein of 160 kDa; Short=IBP160;	0.88	1													18.4694	0		30.63	0.88	1	9.968	0					9.29892	0
HTR5A_HUMAN	2040	221863	RecName: Full=HEAT repeat-containing protein 5A;	0.88	1													11.5085	0.88	1				15.5091	0
Q96T88	793	89757	E3 ubiquitin-protein ligase UHRF1 OS=Homo sapiens GN=UHRF1 PE=1 SV=1 - [UHRF1_HUMAN]	0.88	1																						24.32	0.88	1
MYH15_HUMAN	1946	224505	RecName: Full=Myosin-15; AltName: Full=Myosin heavy chain 15;	0.87	1							12.9759	0					21.8864	0					19.23	0					9.61874	0					16.6264	0					11.4795	0					15.3152	0
KCNQ5_HUMAN	932	102115	RecName: Full=Potassium voltage-gated channel subfamily KQT member 5; AltName: Full=Voltage-gated potassium channel subunit Kv7.5; AltName: Full=Potassium channel subunit alpha KvLQT5; AltName: Full=KQT-like 5;	0.86	2							12.551	0											13.4909	0																				0	0.86	1
UBR1_HUMAN	1749	200080	RecName: Full=E3 ubiquitin-protein ligase UBR1; EC=6.3.2.-; AltName: Full=N-recognin-1; AltName: Full=Ubiquitin-protein ligase E3-alpha-1; AltName: Full=Ubiquitin-protein ligase E3-alpha-I;	0.86	1													12.9141	0																							9.38153	0					10.5632	0
Q14703	1052	117674	Membrane-bound transcription factor site-1 protease OS=Homo sapiens GN=MBTPS1 PE=1 SV=1 - [MBTP1_HUMAN]	0.86	2
VGFR3_HUMAN	1298	145506	RecName: Full=Vascular endothelial growth factor receptor 3; Short=VEGFR-3; EC=2.7.10.1; AltName: Full=Tyrosine-protein kinase receptor FLT4; Flags: Precursor;	0.85	1													11.8722	0					10.3999	0
Q9BQI6	1058	120972	Ankyrin repeat domain-containing protein 32 OS=Homo sapiens GN=ANKRD32 PE=1 SV=2 - [ANR32_HUMAN]	0.85	2																																		30.44	0.85	1
F190B_HUMAN	834	93489.5	RecName: Full=Protein FAM190B; AltName: Full=Protein GCAP14 homolog;	0.84	1	10.4242	0		28.2725	0.84	1							14.9015	0
PCX2_HUMAN	2137	237127	RecName: Full=Pecanex-like protein 2;	0.84	1	10.0701	0											11.981	0
AT10D_HUMAN	1426	160217	RecName: Full=Probable phospholipid-transporting ATPase VD; Short=ATPVD; EC=3.6.3.1; AltName: Full=ATPase class V type 10D;	0.84	1													13.199	0.84	1
HAUS6_HUMAN	955	108553	RecName: Full=HAUS augmin-like complex subunit 6;	0.84	1													11.7828	0		26.09	0.84	1
Q99062	836	92097.2	Granulocyte colony-stimulating factor receptor OS=Homo sapiens GN=CSF3R PE=1 SV=1 - [CSF3R_HUMAN]	0.84	1																																		25.13	0.84	1
P10253	952	105252	Lysosomal alpha-glucosidase OS=Homo sapiens GN=GAA PE=1 SV=3 - [LYAG_HUMAN]	0.84	1
FRPD3_HUMAN	1810	199085	RecName: Full=FERM and PDZ domain-containing protein 3;	0.83	1	8.31058	0											12.5219	0					11.6006	0											10.9157	0											8.32504	0
RIMS1_HUMAN	1692	188956	RecName: Full=Regulating synaptic membrane exocytosis protein 1; AltName: Full=Rab3-interacting molecule 1; Short=RIM 1;	0.83	3							14.1061	0.83	1										21.529	0					23.6948	0.83	1	0	0.83	1	12.3221	0
MYOM1_HUMAN	1685	187509	RecName: Full=Myomesin-1; AltName: Full=Myomesin family member 1; AltName: Full=190 kDa titin-associated protein; AltName: Full=190 kDa connectin-associated protein;	0.83	1																			11.3841	0											19.3864	0					14.7798	0.83	1
P35443	961	105802	Thrombospondin-4 OS=Homo sapiens GN=THBS4 PE=1 SV=2 - [TSP4_HUMAN]	0.83	1																																								24.13	0.83	1
PAR3L_HUMAN	1205	132413	RecName: Full=Partitioning defective 3 homolog B; AltName: Full=PAR3-beta; AltName: Full=Partitioning defective 3-like protein; Short=PAR3-L protein; AltName: Full=Amyotrophic lateral sclerosis 2 chromosomal region candidate gene 19 protein;	0.83	1
DISC1_HUMAN	854	93552	RecName: Full=Disrupted in schizophrenia 1 protein;	0.82	1							12.8927	0																													8.72335	0
Q9NVE4	849	96412.7	Coiled-coil domain-containing protein 87 OS=Homo sapiens GN=CCDC87 PE=2 SV=1 - [CCD87_HUMAN]	0.82	1										20.08	0.82	1	16.9409	0																													8.09285	0
MDM20_HUMAN	972	112221	RecName: Full=N-terminal acetyltransferase B complex subunit MDM20; Short=NatB complex subunit MDM20; AltName: Full=Mitochondrial distribution and morphology protein 20; AltName: Full=p120;	0.82	1																			16.5643	0		27.03	0.82	1
O95782	977	107478	AP-2 complex subunit alpha-1 OS=Homo sapiens GN=AP2A1 PE=1 SV=3 - [AP2A1_HUMAN]	0.82	1																												25.85	0.82	1
UBR4_HUMAN	5183	573476	RecName: Full=E3 ubiquitin-protein ligase UBR4; EC=6.3.2.-; AltName: Full=N-recognin-4; AltName: Full=Zinc finger UBR1-type protein 1; AltName: Full=Retinoblastoma-associated factor of 600 kDa; AltName: Full=600 kDa retinoblastoma protein-associated factor; AltName: Full=RBAF600; AltName: Full=p600;	0.81	5							25.6285	0.23	1	65.0735	0.66	3	36.661	0					18.8529	0											11.7373	0					19.5208	0					9.94166	0
B3A3_HUMAN	1232	135622	RecName: Full=Anion exchange protein 3; Short=Anion exchanger 3; Short=AE 3; AltName: Full=Neuronal band 3-like protein; AltName: Full=Solute carrier family 4 member 3; AltName: Full=Cardiac/brain band 3-like protein; AltName: Full=CAE3/BAE3;	0.81	2													11.1454	0																													7.35311	0
ROCK1_HUMAN	1354	158076	RecName: Full=Rho-associated protein kinase 1; EC=2.7.11.1; AltName: Full=Rho-associated, coiled-coil-containing protein kinase 1; AltName: Full=p160 ROCK-1; Short=p160ROCK; AltName: Full=Renal carcinoma antigen NY-REN-35;	0.81	1													13.0623	0		24.92	0.81	1	22.6838	0											17.0199	0
M3K4_HUMAN	1607	181436	RecName: Full=Mitogen-activated protein kinase kinase kinase 4; EC=2.7.11.25; AltName: Full=MAPK/ERK kinase kinase 4; Short=MEK kinase 4; Short=MEKK 4; AltName: Full=MAP three kinase 1;	0.81	1																																					10.0443	0.81	1
MBD5_HUMAN	1494	159752	RecName: Full=Methyl-CpG-binding domain protein 5; AltName: Full=Methyl-CpG-binding protein MBD5;	0.8	2	4.10841	0
SHRM4_HUMAN	1498	165396	RecName: Full=Protein Shroom4; AltName: Full=Second homolog of apical protein;	0.8	1							15.1317	0.8	1
TRRAP_HUMAN	3859	437318	RecName: Full=Transformation/transcription domain-associated protein; AltName: Full=350/400 kDa PCAF-associated factor; AltName: Full=PAF350/400; AltName: Full=STAF40; AltName: Full=Tra1 homolog;	0.8	4							23.809	0		30.23	0.8	3	20.2851	0					12.9734	0					9.27425	0					21.6253	0					14.1526	0					11.5763	0
P37275	1124	123997	Zinc finger E-box-binding homeobox 1 OS=Homo sapiens GN=ZEB1 PE=1 SV=2 - [ZEB1_HUMAN]	0.8	2										22.89	0.8	1				24.3	0.8	1
O43150	1006	111581	Arf-GAP with SH3 domain, ANK repeat and PH domain-containing protein 2 OS=Homo sapiens GN=ASAP2 PE=1 SV=3 - [ASAP2_HUMAN]	0.8	2																25.62	0.8	1
TEN2_HUMAN	2774	307496	RecName: Full=Teneurin-2; Short=Ten-2; AltName: Full=Tenascin-M2; Short=Ten-m2; AltName: Full=Protein Odd Oz/ten-m homolog 2;	0.79	1													15.5061	0					10.8899	0																							7.2761	0.79
Q8N3X1	1017	110181	Formin-binding protein 4 OS=Homo sapiens GN=FNBP4 PE=1 SV=2 - [FNBP4_HUMAN]	0.79	1																20.19	0.79	1
K2022_HUMAN	1516	167445	RecName: Full=Uncharacterized protein KIAA2022;	0.79	2																															10.7996	0
PLCE1_HUMAN	2302	258551	RecName: Full=1-phosphatidylinositol-4,5-bisphosphate phosphodiesterase epsilon-1; EC=3.1.4.11; AltName: Full=Phospholipase C-epsilon-1; Short=PLC-epsilon-1; AltName: Full=Phosphoinositide-specific phospholipase C epsilon-1; AltName: Full=Pancreas-enriched phospholipase C;	0.78	1	4.55085	0					14.2391	0
CO4A1_HUMAN	1669	160514	RecName: Full=Collagen alpha-1(IV) chain; AltName: Full=Arresten; Flags: Precursor;	0.78	1													23.2403	0.78	1
Q9BZ76	1288	140601	Contactin-associated protein-like 3 OS=Homo sapiens GN=CNTNAP3 PE=2 SV=3 - [CNTP3_HUMAN]	0.78	1
BIRC1_HUMAN	1403	159479	RecName: Full=Baculoviral IAP repeat-containing protein 1; AltName: Full=Neuronal apoptosis inhibitory protein;	0.78	1
RA54B_HUMAN	910	102901	RecName: Full=DNA repair and recombination protein RAD54B; EC=3.6.1.-; AltName: Full=RAD54 homolog B;	0.77	1	3.88415	0																	10.0745	0					8.28578	0					13.8911	0
ITSN2_HUMAN	1696	193209	RecName: Full=Intersectin-2; AltName: Full=SH3 domain-containing protein 1B; AltName: Full=SH3P18; AltName: Full=SH3P18-like WASP-associated protein;	0.77	1							13.6339	0																							11.2567	0.77	1
HKDC1_HUMAN	917	102448	RecName: Full=Putative hexokinase HKDC1; EC=2.7.1.1; AltName: Full=Hexokinase domain-containing protein 1;	0.76	2	8.20097	0		0	0.76	1																									11.382	0
UTRO_HUMAN	3433	394220	RecName: Full=Utrophin; AltName: Full=Dystrophin-related protein 1; Short=DRP1; Short=DRP;	0.76	1	6.03851	0					8.55242	0					13.3361	0					18.6407	0					16.8	0											20.6418	0					7.60943	0
DJC13_HUMAN	2243	254268	RecName: Full=DnaJ homolog subfamily C member 13; AltName: Full=Required for receptor-mediated endocytosis 8; Short=RME-8;	0.76	1													13.7954	0					16.0735	0					16.0321	0											16.1923	0					23.6184	0.76
FREM2_HUMAN	3169	350937	RecName: Full=FRAS1-related extracellular matrix protein 2; AltName: Full=ECM3 homolog; Flags: Precursor;	0.76	1													11.3643	0											13.6576	0											10.8946	0
O95398	923	103586	Rap guanine nucleotide exchange factor 3 OS=Homo sapiens GN=RAPGEF3 PE=1 SV=5 - [RPGF3_HUMAN]	0.76	1																22.52	0.76	1
TDR12_HUMAN	1177	132493	RecName: Full=Tudor domain-containing protein 12; AltName: Full=ES cell-associated transcript 8 protein;	0.76	1
BPAEA_HUMAN	5171	590626	RecName: Full=Bullous pemphigoid antigen 1, isoforms 6/9/10; Short=Bullous pemphigoid antigen; Short=BPA; AltName: Full=Trabeculin-beta; AltName: Full=Hemidesmosomal plaque protein; AltName: Full=Dystonia musculorum protein; Short=Dystonin;	0.75	2	8.91067	0					40.5922	0					38.919	0.43	1				40.7905	0					32.1981	0					37.9362	0					20.6294	0					22.2519	0
UBP32_HUMAN	1604	181540	RecName: Full=Ubiquitin carboxyl-terminal hydrolase 32; EC=3.1.2.15; AltName: Full=Ubiquitin thioesterase 32; AltName: Full=Ubiquitin-specific-processing protease 32; AltName: Full=Deubiquitinating enzyme 32; AltName: Full=Renal carcinoma antigen NY-REN-60;	0.75	1																			10.4284	0
Q9ULT6	936	100510	Zinc/RING finger protein 3 OS=Homo sapiens GN=ZNRF3 PE=2 SV=3 - [ZNRF3_HUMAN]	0.75	1																						24.62	0.75	1
Q14697	944	106807	Neutral alpha-glucosidase AB OS=Homo sapiens GN=GANAB PE=1 SV=3 - [GANAB_HUMAN]	0.74	1																						0	0.74	1
KIF24_HUMAN	1368	151809	RecName: Full=Kinesin-like protein KIF24;	0.73	2	7.05641	0.73	1										14.7002	0
USO1_HUMAN	962	107828	RecName: Full=General vesicular transport factor p115; AltName: Full=Protein USO1 homolog; AltName: Full=Transcytosis-associated protein; Short=TAP; AltName: Full=Vesicle-docking protein;	0.73	1	10.0014	0		0	0.73	1
SI1L3_HUMAN	1781	194490	RecName: Full=Signal-induced proliferation-associated 1-like protein 3; Short=SPA-1-like protein 3;	0.73	1							14.8622	0.73	1				20.5677	0																	10.1697	0					10.1338	0
K1797_HUMAN	1801	199944	RecName: Full=Uncharacterized protein KIAA1797;	0.72	3							12.3845	0		26.32	0.72	1	12.5195	0.72	1	43.5	0.72	1	12.3193	0											13.7733	0											9.86505	0
INADL_HUMAN	1801	196247	RecName: Full=InaD-like protein; Short=Inadl protein; Short=hINADL; AltName: Full=Pals1-associated tight junction protein; AltName: Full=Protein associated to tight junctions;	0.72	1																																					10.0707	0					22.8561	0.72
DIP2C_HUMAN	1556	170658	RecName: Full=Disco-interacting protein 2 homolog C; Short=DIP2 homolog C;	0.71	1																									11.2495	0.71	1
MYO5B_HUMAN	1849	213621	RecName: Full=Myosin-Vb;	0.7	1													19.8934	0					16.679	0					11.6838	0					14.0009	0.7	1
TRS85_HUMAN	1435	160840	RecName: Full=Protein TRS85 homolog;	0.7	3
CAC1E_HUMAN	2313	261564	RecName: Full=Voltage-dependent R-type calcium channel subunit alpha-1E; AltName: Full=Voltage-gated calcium channel subunit alpha Cav2.3; AltName: Full=Calcium channel, L type, alpha-1 polypeptide, isoform 6; AltName: Full=Brain calcium channel II; Short=BII;	0.69	1	3.86782	0																							8.60452	0																	9.18371	0
EVPL_HUMAN	2033	231477	RecName: Full=Envoplakin; AltName: Full=210 kDa paraneoplastic pemphigus antigen; AltName: Full=210 kDa cornified envelope precursor protein; AltName: Full=p210;	0.69	1							14.5026	0					20.1009	0					16.951	0											11.6582	0					8.75879	0
WDR90_HUMAN	1748	187317	RecName: Full=WD repeat-containing protein 90;	0.69	1							13.0266	0.69	1				12.5287	0
CO6A5_HUMAN	2615	289744	RecName: Full=Collagen alpha-5(VI) chain; AltName: Full=Collagen alpha-1(XXIX) chain; AltName: Full=von Willebrand factor A domain-containing protein 4; Flags: Precursor;	0.69	1													13.8951	0					13.1756	0					16.4541	0					9.97571	0
SG269_HUMAN	1746	192986	RecName: Full=Tyrosine-protein kinase SgK269; EC=2.7.10.2; AltName: Full=Sugen kinase 269;	0.69	1
PK1L2_HUMAN	2459	272371	RecName: Full=Polycystic kidney disease protein 1-like 2; AltName: Full=Polycystin-1L2; AltName: Full=PC1-like 2 protein; Flags: Precursor;	0.69	1
Q9H2K2	1166	126838	Tankyrase-2 OS=Homo sapiens GN=TNKS2 PE=1 SV=1 - [TNKS2_HUMAN]	0.69	1
CE164_HUMAN	1460	164214	RecName: Full=Centrosomal protein of 164 kDa; Short=Cep164;	0.68	2	5.06693	0																													12.4021	0					8.48121	0
GPR98_HUMAN	6307	692242	RecName: Full=G-protein coupled receptor 98; AltName: Full=Monogenic audiogenic seizure susceptibility protein 1 homolog; AltName: Full=Very large G-protein coupled receptor 1; AltName: Full=Usher syndrome type-2C protein; Flags: Precursor;	0.68	4	7.01684	0					29.1951	0					23.5062	0		24.21	0.24	1	19.1156	0.24	1				12.6482	0					13.9144	0					24.7352	0					16.9266	0
Q6WCQ1	1025	116461	Myosin phosphatase Rho-interacting protein OS=Homo sapiens GN=MPRIP PE=1 SV=3 - [MPRIP_HUMAN]	0.68	1																0	0.68	1
P01023	1474	163189	Alpha-2-macroglobulin OS=Homo sapiens GN=A2M PE=1 SV=2 - [A2MG_HUMAN]	0.68	1
CO039_HUMAN	1047	110719	RecName: Full=Uncharacterized protein C15orf39;	0.67	1	4.1365	0														0	0.67	1
HD_HUMAN	3144	347639	RecName: Full=Huntingtin; AltName: Full=Huntington disease protein; Short=HD protein;	0.67	1	6.41215	0					11.2892	0					27.6904	0											13.3925	0					11.7086	0					9.08684	0.67	1				9.36739	0
NAL13_HUMAN	1043	118807	RecName: Full=NACHT, LRR and PYD domains-containing protein 13; AltName: Full=Nucleotide-binding oligomerization domain protein 14;	0.67	1	3.88552	0
KIF14_HUMAN	1648	186375	RecName: Full=Kinesin-like protein KIF14;	0.67	3							28.3242	0.67	1				24.868	0.67	1	34.75	0.67	1	23.6796	0											18.5333	0
K0467_HUMAN	2533	278054	RecName: Full=Uncharacterized protein KIAA0467;	0.67	1																																											8.86904	0.67
DPOE1_HUMAN	2286	261351	RecName: Full=DNA polymerase epsilon catalytic subunit A; Short=DNA polymerase II subunit A; EC=2.7.7.7;	0.66	1							14.0053	0					12.6314	0.66	1				11.2081	0											12.7954	0
K0947_HUMAN	2266	247735	RecName: Full=Uncharacterized protein KIAA0947;	0.66	1							25.9784	0.66	1																						16.8018	0					17.5073	0					8.28226	0
Q08174	1060	114673	Protocadherin-1 OS=Homo sapiens GN=PCDH1 PE=1 SV=2 - [PCDH1_HUMAN]	0.66	1										20.77	0.66	1
DYH10_HUMAN	4471	514484	RecName: Full=Dynein heavy chain 10, axonemal; AltName: Full=Axonemal beta dynein heavy chain 10; AltName: Full=Ciliary dynein heavy chain 10;	0.65	3	6.12684	0					16.7123	0					32.8703	0.34	1				51.7403	0					25.4971	0					17.4776	0					11.1791	0					15.7872	0
P56524	1084	118966	Histone deacetylase 4 OS=Homo sapiens GN=HDAC4 PE=1 SV=3 - [HDAC4_HUMAN]	0.65	2				25.09	0.65	1	11.589	0
ASH1L_HUMAN	2969	332582	RecName: Full=Probable histone-lysine N-methyltransferase ASH1L; EC=2.1.1.43; AltName: Full=Absent small and homeotic disks protein 1 homolog; AltName: Full=ASH1-like protein; Short=huASH1; AltName: Full=Lysine N-methyltransferase 2H;	0.64	1	8.74991	0.64	1				18.5554	0					34.5689	0					18.7372	0											28.03	0					21.3828	0					20.9785	0
CC150_HUMAN	1101	128681	RecName: Full=Coiled-coil domain-containing protein 150;	0.64	6							10.4984	0		0	0.64	1																									11.5253	0					7.93361	0
TARA_HUMAN	2365	261217	RecName: Full=TRIO and F-actin-binding protein; AltName: Full=Protein Tara; AltName: Full=Trio-associated repeat on actin;	0.63	1							14.5549	0																	8.1674	0					9.37602	0					12.0393	0
CAC1G_HUMAN	2377	262304	RecName: Full=Voltage-dependent T-type calcium channel subunit alpha-1G; AltName: Full=Voltage-gated calcium channel subunit alpha Cav3.1; AltName: Full=Cav3.1c; AltName: Full=NBR13;	0.63	1																															10.7969	0											7.76068	0.63
FIL1L_HUMAN	1135	130301	RecName: Full=Filamin A-interacting protein 1-like; AltName: Full=130 kDa GPBP-interacting protein; AltName: Full=90 kDa GPBP-interacting protein; AltName: Full=Protein down-regulated in ovarian cancer 1; Short=DOC-1;	0.62	1	3.86163	0																	13.8424	0
OTOGL_HUMAN	2925	314587	RecName: Full=Otogelin; Flags: Precursor;	0.62	1							8.55294	0					13.98	0.62	1
ABCAC_HUMAN	2595	293063	RecName: Full=ATP-binding cassette sub-family A member 12; AltName: Full=ATP-binding cassette transporter 12; Short=ATP-binding cassette 12;	0.62	1													16.9844	0					16.3739	0					12.0408	0.62	1										8.32681	0					6.96803	0
LAMC1_HUMAN	1609	177489	RecName: Full=Laminin subunit gamma-1; AltName: Full=Laminin B2 chain; Flags: Precursor;	0.62	1
DPOLZ_HUMAN	3130	352554	RecName: Full=DNA polymerase zeta catalytic subunit; Short=hREV3; EC=2.7.7.7;	0.61	1	6.52681	0					9.42561	0					28.5191	0					14.6651	0											9.82703	0					10.0532	0					12.3609	0
RELN_HUMAN	3460	388166	RecName: Full=Reelin; EC=3.4.21.-; Flags: Precursor;	0.61	1							14.5239	0					14.0308	0					13.2048	0.61	1				11.7449	0											9.89536	0
SPTCS_HUMAN	2443	278629	RecName: Full=Spatacsin; AltName: Full=Spastic paraplegia 11 protein; AltName: Full=Colorectal carcinoma-associated protein;	0.61	1							10.0563	0											12.999	0					12.4318	0					13.4175	0					10.6651	0.61	1				11.6682	0
MAP1A_HUMAN	2805	305440	RecName: Full=Microtubule-associated protein 1A; Short=MAP-1A; AltName: Full=Proliferation-related protein p80; Contains: RecName: Full=MAP1 light chain LC2;	0.61	2													15.6598	0																	14.5048	0					14.9729	0.61	1	26.87	0.61	1	10.1985	0
TRIPB_HUMAN	1979	227500	RecName: Full=Thyroid receptor-interacting protein 11; Short=TRIP-11; AltName: Full=Golgi-associated microtubule-binding protein 210; AltName: Full=GMAP-210; AltName: Full=Trip230; AltName: Full=Clonal evolution-related gene on chromosome 14;	0.61	1													16.3348	0					20.0136	0					8.3038	0					16.7196	0					9.07039	0					9.66784	0
ACACA_HUMAN	2346	265385	RecName: Full=Acetyl-CoA carboxylase 1; EC=6.4.1.2; AltName: Full=ACC-alpha; Includes: RecName: Full=Biotin carboxylase; EC=6.3.4.14;	0.6	1	9.26232	0					10.4105	0																				0	0.6	1	10.7474	0
ATRX_HUMAN	2492	282349	RecName: Full=Transcriptional regulator ATRX; EC=3.6.1.-; AltName: Full=ATP-dependent helicase ATRX; AltName: Full=X-linked helicase II; AltName: Full=X-linked nuclear protein; Short=XNP; AltName: Full=Znf-HX;	0.6	1	6.25254	0											15.4087	0					10.6784	0					13.7575	0					11.5442	0
TRIPC_HUMAN	1992	220296	RecName: Full=Probable E3 ubiquitin-protein ligase TRIP12; EC=6.3.2.-; AltName: Full=Thyroid receptor-interacting protein 12; Short=TRIP-12;	0.6	1	7.42724	0					9.4518	0								36.11	0.6	1
TSC1_HUMAN	1164	129685	RecName: Full=Hamartin; AltName: Full=Tuberous sclerosis 1 protein;	0.6	2	7.35488	0		0	0.6	1
EFCB5_HUMAN	1503	173310	RecName: Full=EF-hand calcium-binding domain-containing protein 5;	0.6	1							12.1239	0					11.7505	0		45.85	0.6	1													13.8502	0
MYO9B_HUMAN	2158	243406	RecName: Full=Myosin-IXb; AltName: Full=Unconventional myosin-9b;	0.6	1							14.4033	0					12.4252	0					23.7104	0					17.877	0											11.0186	0
ANFY1_HUMAN	1169	128318	RecName: Full=Ankyrin repeat and FYVE domain-containing protein 1; AltName: Full=Ankyrin repeats hooked to a zinc finger motif;	0.6	1													12.4573	0					9.98856	0		32.13	0.6	1
TEN1_HUMAN	2725	304817	RecName: Full=Teneurin-1; Short=Ten-1; AltName: Full=Tenascin-M1; Short=Ten-m1; AltName: Full=Protein Odd Oz/ten-m homolog 1;	0.59	1																			11.4016	0.59	1				9.37233	0					11.1668	0											7.82403	0
SC31B_HUMAN	1179	128615	RecName: Full=Protein transport protein Sec31B; AltName: Full=SEC31-related protein B; AltName: Full=SEC31B-1; AltName: Full=SEC31-like 2;	0.59	1
SPTA1_HUMAN	2419	279826	RecName: Full=Spectrin alpha chain, erythrocyte; AltName: Full=Erythroid alpha-spectrin;	0.58	1	3.89664	0					12.1681	0.58	1				15.5253	0											8.44874	0					10.2447	0
FNDC1_HUMAN	1888	204728	RecName: Full=Fibronectin type III domain-containing protein 1; AltName: Full=Expressed in synovial lining protein; AltName: Full=Activation-associated cDNA protein; Flags: Precursor;	0.58	1																			11.0768	0					12.889	0					22.2552	0					10.3875	0
ZFY16_HUMAN	1539	168743	RecName: Full=Zinc finger FYVE domain-containing protein 16; AltName: Full=Endofin; AltName: Full=Endosome-associated FYVE domain protein;	0.58	1
VP13D_HUMAN	4387	491535	RecName: Full=Vacuolar protein sorting-associated protein 13D;	0.57	3	7.11431	0					10.3634	0					23.8612	0					30.1742	0					18.6055	0.39	1				29.9346	0					7.95619	0
SAM9L_HUMAN	1584	184415	RecName: Full=Sterile alpha motif domain-containing protein 9-like;	0.57	1																			11.1294	0											9.86597	0
Q86VP6	1230	136289	Cullin-associated NEDD8-dissociated protein 1 OS=Homo sapiens GN=CAND1 PE=1 SV=2 - [CAND1_HUMAN]	0.57	1																																		0	0.57	1
DYH5_HUMAN	4624	528684	RecName: Full=Dynein heavy chain 5, axonemal; AltName: Full=Axonemal beta dynein heavy chain 5; AltName: Full=Ciliary dynein heavy chain 5;	0.56	2	5.61427	0					18.0437	0					36.4029	0					20.7759	0					31.7538	0					38.2758	0.37	1				9.11383	0					20.6647	0
Q9ULJ7	1429	155761	Ankyrin repeat domain-containing protein 50 OS=Homo sapiens GN=ANKRD50 PE=1 SV=4 - [ANR50_HUMAN]	0.56	1
BMCC1_HUMAN	2724	298950	RecName: Full=BNIP2 motif-containing molecule at the C-terminal region 1;	0.55	1	5.50734	0
PCD16_HUMAN	3298	345971	RecName: Full=Protocadherin-16; AltName: Full=Protein dachsous homolog 1; AltName: Full=Cadherin-19; AltName: Full=Cadherin-25; AltName: Full=Fibroblast cadherin-1; Flags: Precursor;	0.55	1													26.6453	0																	15.6632	0.55	1
EYS_HUMAN	3165	350549	RecName: Full=Protein eyes shut homolog; AltName: Full=Protein spacemaker homolog; AltName: Full=EGF-like domain-containing protein 10; AltName: Full=EGF-like domain-containing protein 11; Flags: Precursor;	0.54	1							11.4407	0					11.3337	0																	10.3821	0.54	1				8.72682	0
CD2L7_HUMAN	1490	164054	RecName: Full=Cell division cycle 2-related protein kinase 7; Short=CDC2-related protein kinase 7; EC=2.7.11.22; AltName: Full=Cdc2-related kinase, arginine/serine-rich; Short=CrkRS;	0.54	1													18.7288	0					10.0232	0					8.30322	0
P3C2A_HUMAN	1686	190559	RecName: Full=Phosphatidylinositol-4-phosphate 3-kinase C2 domain-containing alpha polypeptide; EC=2.7.1.154; AltName: Full=Phosphoinositide 3-Kinase-C2-alpha; AltName: Full=PtdIns-3-kinase C2 alpha; Short=PI3K-C2alpha;	0.53	1	4.37712	0											11.7626	0											11.5086	0																	11.6795	0
NPHP3_HUMAN	1330	150769	RecName: Full=Nephrocystin-3;	0.53	1																			13.3171	0		0	0.53	1
MYH13_HUMAN	1938	223540	RecName: Full=Myosin-13; AltName: Full=Myosin heavy chain 13; AltName: Full=Myosin heavy chain, skeletal muscle, extraocular; Short=MyHC-eo;	0.52	1	8.05064	0					11.7737	0																							13.2655	0					10.8163	0					12.097	0
CNTLN_HUMAN	1405	161516	RecName: Full=Centlein; AltName: Full=Centrosomal protein;	0.5	1	10.2667	0		26.7125	0.5	1	10.0977	0					16.2496	0					14.0174	0					11.3501	0					13.8368	0
CROCC_HUMAN	2017	228388	RecName: Full=Rootletin; AltName: Full=Ciliary rootlet coiled-coil protein;	0.5	1							19.5375	0					34.3695	0					14.7653	0					8.37601	0					21.7973	0					22.3315	0					12.4118	0
GVIN1_HUMAN	2422	278871	RecName: Full=Interferon-induced very large GTPase 1;	0.5	1							15.8547	0					13.7844	0					13.2512	0					21.8825	0					18.671	0					15.6362	0
KALRN_HUMAN	2985	339960	RecName: Full=Kalirin; EC=2.7.11.1; AltName: Full=Huntingtin-associated protein-interacting protein; AltName: Full=Protein Duo; AltName: Full=Serine/threonine kinase with Dbl- and pleckstrin homology domain;	0.5	1							10.52	0					12.0739	0					10.8879	0					14.9425	0					16.4986	0.5	1				10.4739	0
WDFY4_HUMAN	3184	353384	RecName: Full=Protein WDFY4;	0.5	1							10.1567	0					12.5607	0.5	1																13.2929	0
AKP13_HUMAN	2813	307359	RecName: Full=A-kinase anchor protein 13; Short=AKAP-13; AltName: Full=Protein kinase A-anchoring protein 13; AltName: Full=Breast cancer nuclear receptor-binding auxiliary protein; AltName: Full=Human thyroid-anchoring protein 31; AltName: Full=Guanine nucleotide exchange factor Lbc; AltName: Full=AKAP-Lbc; AltName: Full=P47; AltName: Full=Lymphoid blast crisis oncogene; Short=LBC oncogene; AltN…	0.5	1													14.0248	0					10.3608	0																	8.52493	0.5	1				8.96448	0
ATR_HUMAN	2644	301172	RecName: Full=Serine/threonine-protein kinase ATR; EC=2.7.11.1; AltName: Full=Ataxia telangiectasia and Rad3-related protein; AltName: Full=FRAP-related protein 1;	0.49	2							18.2154	0					16.0181	0											14.8393	0					13.7882	0											12.3976	0
MAP1B_HUMAN	2468	270454	RecName: Full=Microtubule-associated protein 1B; Short=MAP-1B; Contains: RecName: Full=MAP1 light chain LC1;	0.49	1							13.2881	0.49	1				13.2122	0
SETX_HUMAN	2677	302788	RecName: Full=Probable helicase senataxin; EC=3.6.1.-; AltName: Full=SEN1 homolog; AltName: Full=Amyotrophic lateral sclerosis 4 protein;	0.49	1							13.5791	0.49	1										21.7935	0					8.13283	0					11.8063	0
[truncated: 47 more rows]
[truncated: 76 more columns]
