# Supplementary material for: Cytoplasmic cyclin D1 controls the migration and invasiveness of mantle lymphoma cells
Source: Sci Rep. 2017 Oct 24;7:13946. doi: 10.1038/s41598-017-14222-1 (PMC5654982; doi:10.1038/s41598-017-14222-1)
Supplement: Supplementary file 3 — Table S2 [file 41598_2017_14222_MOESM3_ESM.xls]

## Sheet: Suppl. Table 2 (U266)
Table S2. Proteins identified in U266 cells						Bande 20						Bande 1						Bande 2						Bande 3						Bande 4						Bande 5						Bande 6						Bande 7
						Sequest			Mascot			Sequest			Mascot			Sequest			Mascot			Sequest			Mascot			Sequest			Mascot			Sequest			Mascot			Sequest			Mascot			Sequest
Accession #	#AAs	MW [Da]	Description	ΣCoverage	Σ# Peptides	Score A2	Coverage A2	# Peptides A2	Score A3	Coverage A3	# Peptides A3	Score B2	Coverage B2	# Peptides B2	Score B3	Coverage B3	# Peptides B3	Score C2	Coverage C2	# Peptides C2	Score C3	Coverage C3	# Peptides C3	Score D2	Coverage D2	# Peptides D2	Score D3	Coverage D3	# Peptides D3	Score E2	Coverage E2	# Peptides E2	Score E3	Coverage E3	# Peptides E3	Score F2	Coverage F2	# Peptides F2	Score F3	Coverage F3	# Peptides F3	Score G2	Coverage G2	# Peptides G2	Score G3	Coverage G3	# Peptides G3	Score H2	Coverage H2
P01834	106	11601.7	Ig kappa chain C region OS=Homo sapiens GN=IGKC PE=1 SV=1 - [IGKC_HUMAN]	80.19	79	42.62	13.21	1	4.60532	0														35.4819	35.85	2										42.2549	33.02	2				47.7703	35.85	2	7.4923	35.85	2	36.7544	51.89
P18669	254	28785.8	Phosphoglycerate mutase 1 OS=Homo sapiens GN=PGAM1 PE=1 SV=2 - [PGAM1_HUMAN]	77.17	38
P62937	165	18000.9	Peptidyl-prolyl cis-trans isomerase A OS=Homo sapiens GN=PPIA PE=1 SV=2 - [PPIA_HUMAN]	75.15	116
P24385	295	33706.9	G1/S-specific cyclin-D1 OS=Homo sapiens GN=CCND1 PE=1 SV=1 - [CCND1_HUMAN]	74.58	80													44.44	5.08	1				71.2979	8.47	2	13.0819	8.47	2	45.8127	5.08	1	7.24441	5.08	1	44.84	5.08	1	8.80305	5.08	1							21.21	4.41
TBB5_HUMAN	444	49639	RecName: Full=Tubulin beta chain; AltName: Full=Tubulin beta-5 chain;	73.42	227										4.83885	0		433.855	39.41	13	66.439	30.63	9	249.5	32.66	10	56.6183	32.66	10	122.595	32.43	10	48.605	27.03	8	40.2044	18.24	5	21.4453	14.86	4	116.58	26.13	8	32.1999	22.75	7	469.932	42.79
P09936	223	24808.5	Ubiquitin carboxyl-terminal hydrolase isozyme L1 OS=Homo sapiens GN=UCHL1 PE=1 SV=2 - [UCHL1_HUMAN]	72.65	24
ACTB_HUMAN	375	41709.7	RecName: Full=Actin, cytoplasmic 1; AltName: Full=Beta-actin; Contains: RecName: Full=Actin, cytoplasmic 1, N-terminally processed;	72.27	233				7.77239	0		0	13.07	4	11.9673	2.93	1	199.026	44	12	61.4814	31.47	6	239.744	35.2	10	52.8365	29.6	7	123.372	27.47	8	27.2115	20.8	5	157.75	32.53	8	44.2104	21.6	5	135.947	29.07	7	42.6055	23.47	5	138.953	33.33
P04075	364	39395.3	Fructose-bisphosphate aldolase A OS=Homo sapiens GN=ALDOA PE=1 SV=2 - [ALDOA_HUMAN]	70.05	53
P05387	115	11657.8	60S acidic ribosomal protein P2 OS=Homo sapiens GN=RPLP2 PE=1 SV=1 - [RLA2_HUMAN]	69.57	33
P08779	473	51236.2	Keratin, type I cytoskeletal 16 OS=Homo sapiens GN=KRT16 PE=1 SV=4 - [K1C16_HUMAN]	69.34	308	52.68	3.38	2	19.7438	2.54	1	47.8785	8.25	4	29.4952	2.54	1	111.475	23.47	10	42.106	20.08	8	282.618	41.65	15	65.9459	30.44	10	150.105	31.29	12	47.9612	27.7	10	50.7581	8.25	4	12.3487	2.54	1	357.241	40.8	16	76.364	30.44	11	286.609	41.44
P22392	152	17286.9	Nucleoside diphosphate kinase B OS=Homo sapiens GN=NME2 PE=1 SV=1 - [NDKB_HUMAN]	69.08	39
P31946	246	28064.8	14-3-3 protein beta/alpha OS=Homo sapiens GN=YWHAB PE=1 SV=3 - [1433B_HUMAN]	68.7	42
P02533	472	51529.4	Keratin, type I cytoskeletal 14 OS=Homo sapiens GN=KRT14 PE=1 SV=4 - [K1C14_HUMAN]	68.22	335	52.68	3.39	2	21.8636	6.99	2	172.918	20.55	8	43.7453	12.92	4	315.02	38.14	15	70.3205	32.2	12	312.715	40.89	16	68.7338	33.9	11	160.002	22.46	9	40.9465	20.97	8	126.486	17.8	7	22.1922	12.08	4	318.701	40.25	15	61.1672	31.14	11	323.638	42.37
Q99714	261	26906.1	3-hydroxyacyl-CoA dehydrogenase type-2 OS=Homo sapiens GN=HSD17B10 PE=1 SV=3 - [HCD2_HUMAN]	68.2	20
P08758	320	35914.4	Annexin A5 OS=Homo sapiens GN=ANXA5 PE=1 SV=2 - [ANXA5_HUMAN]	67.19	67
1433Z_HUMAN	245	27727.7	RecName: Full=14-3-3 protein zeta/delta; AltName: Full=Protein kinase C inhibitor protein 1; Short=KCIP-1;	66.53	67										4.36793	0																													8.06738	0
P14618	531	57900	Pyruvate kinase isozymes M1/M2 OS=Homo sapiens GN=PKM2 PE=1 SV=4 - [KPYM_HUMAN]	66.48	256													70.1057	11.49	3	19.7884	7.16	2	133.299	25.61	8	33.5218	15.07	5	63.1458	10.92	3	8.65159	6.59	2	121.031	20.9	7	32.0319	18.83	6	531.139	49.72	18	118.336	51.04	18	1938.49	66.48
P12004	261	28750.3	Proliferating cell nuclear antigen OS=Homo sapiens GN=PCNA PE=1 SV=1 - [PCNA_HUMAN]	66.28	37
PGK1_HUMAN	417	44586.1	RecName: Full=Phosphoglycerate kinase 1; EC=2.7.2.3; AltName: Full=Primer recognition protein 2; Short=PRP 2; AltName: Full=Cell migration-inducing gene 10 protein;	66.19	47										3.8168	0																																26.36	2.64
P27348	245	27746.8	14-3-3 protein theta OS=Homo sapiens GN=YWHAQ PE=1 SV=1 - [1433T_HUMAN]	66.12	47
P35527	623	62026.8	Keratin, type I cytoskeletal 9 OS=Homo sapiens GN=KRT9 PE=1 SV=3 - [K1C9_HUMAN]	65.97	616	110.876	9.31	4	46.5709	12.04	4	362.721	39.81	15	107.912	30.34	10	861.283	54.74	26	197.842	48.15	20	860.201	45.59	22	176.112	45.43	18	443.148	46.07	18	99.3461	39.65	14	790.84	46.87	23	164.827	42.7	18	522.554	46.07	20	114.178	40.13	14	872.958	54.57
P15531	152	17137.7	Nucleoside diphosphate kinase A OS=Homo sapiens GN=NME1 PE=1 SV=1 - [NDKA_HUMAN]	65.79	37
P13645	584	58817.7	Keratin, type I cytoskeletal 10 OS=Homo sapiens GN=KRT10 PE=1 SV=5 - [K1C10_HUMAN]	65.07	652	680.134	26.54	14	155.635	22.43	12	604.308	41.61	19	149.718	32.71	12	1024.77	46.75	25	193.344	44.35	22	642.89	39.9	24	153.089	35.27	21	648.258	41.27	23	126.611	34.59	18	410.929	38.53	21	121.504	33.05	16	503.317	44.35	23	141.607	40.24	18	640.361	40.24
P23396	243	26671.4	40S ribosomal protein S3 OS=Homo sapiens GN=RPS3 PE=1 SV=2 - [RS3_HUMAN]	65.02	62
P55072	806	89265.7	Transitional endoplasmic reticulum ATPase OS=Homo sapiens GN=VCP PE=1 SV=4 - [TERA_HUMAN]	64.89	165													48.93	2.11	1				125.771	20.1	11	49.279	14.52	8	1093.17	61.29	42	230.383	48.64	30	526.038	46.53	27	121.221	35.24	19	90.6816	17.37	10	42.9362	13.15	7	38.9733	4.34
P48643	541	59632.8	T-complex protein 1 subunit epsilon OS=Homo sapiens GN=CCT5 PE=1 SV=1 - [TCPE_HUMAN]	64.7	51																																					30.05	5.55	1	10.2517	5.55	1	488.641	62.11
P13796	627	70244.8	Plastin-2 OS=Homo sapiens GN=LCP1 PE=1 SV=5 - [PLSL_HUMAN]	64.59	124																															79.578	10.21	5	21.5459	8.61	4	591.302	62.36	33	138.745	44.34	22	430.007	55.02
P04264	644	65999	Keratin, type II cytoskeletal 1 OS=Homo sapiens GN=KRT1 PE=1 SV=6 - [K2C1_HUMAN]	64.29	728	586.828	21.58	13	146.822	18.01	11	776.16	41.46	22	154.412	25.47	13	1103.6	45.65	29	245.92	39.91	25	830.489	42.08	25	190.499	33.07	22	633.667	36.34	22	121.842	34.01	20	646.693	34.63	22	143.353	31.83	20	679.33	33.39	23	154.762	29.19	20	1005.87	33.54
EF1A1_HUMAN	462	50109.1	RecName: Full=Elongation factor 1-alpha 1; Short=EF-1-alpha-1; Short=Elongation factor 1 A-1; AltName: Full=eEF1A-1; AltName: Full=Elongation factor Tu; Short=EF-Tu; AltName: Full=Leukocyte receptor cluster member 7;	63.85	129										4.30216	0		77.4578	15.37	5	30.8341	19.91	4	41.0591	7.14	3	24.5185	12.34	4	35.5612	7.14	3	14.158	4.98	2	35.5367	4.98	2	13.0158	4.98	2	37.9138	4.98	2	9.48389	2.38	1	22.3553	13.42
P51149	207	23474.8	Ras-related protein Rab-7a OS=Homo sapiens GN=RAB7A PE=1 SV=1 - [RAB7A_HUMAN]	63.77	33
CH60_HUMAN	573	61016.4	RecName: Full=60 kDa heat shock protein, mitochondrial; AltName: Full=Heat shock protein 60; Short=HSP-60; Short=Hsp60; AltName: Full=60 kDa chaperonin; AltName: Full=Chaperonin 60; Short=CPN60; AltName: Full=Mitochondrial matrix protein P1; AltName: Full=P60 lymphocyte protein; AltName: Full=HuCHA60; Flags: Precursor;	63.53	112										4.86845	0		44.3084	7.85	3	18.4227	12.22	4	32.9597	5.93	2	8.51864	5.93	2				9.72548	3.84	1	95.4668	5.93	3	17.2612	4.36	2	271.059	25.83	10	40.8508	22.16	8	1406.77	63.35
P60174	249	26652.7	Triosephosphate isomerase OS=Homo sapiens GN=TPI1 PE=1 SV=2 - [TPIS_HUMAN]	63.45	43
P02768	609	69321.5	Serum albumin OS=Homo sapiens GN=ALB PE=1 SV=2 - [ALBU_HUMAN]	62.23	303	63.7301	10.51	4	33.0446	4.11	2	25.47	6.08	3	14.7018	2.13	1	95.5868	5.91	4	25.8214	2.46	1	135.664	16.58	10	37.8675	14.78	8	93.6755	23.97	12	42.635	14.78	7	355.222	42.53	23	105.082	37.6	18	355.707	45.16	23	132.631	38.59	18	169.561	34.32
P23528	166	18490.7	Cofilin-1 OS=Homo sapiens GN=CFL1 PE=1 SV=3 - [COF1_HUMAN]	62.05	86
P26038	577	67777.8	Moesin OS=Homo sapiens GN=MSN PE=1 SV=3 - [MOES_HUMAN]	61.01	106																									0	4.51	2	8.85311	0		400.726	40.03	18	108.506	35.18	14	949.938	61.01	35	272.414	46.45	23	119.346	15.94
Q13263	835	88493.4	Transcription intermediary factor 1-beta OS=Homo sapiens GN=TRIM28 PE=1 SV=5 - [TIF1B_HUMAN]	60.6	139													42.7123	3.83	2				398.625	42.4	19	99.6736	39.28	17	919.982	60.6	29	235.162	56.89	26	189.945	40.84	18	77.9361	37.01	15	138.833	10.42	5	18.2543	8.26	4	37.24	4.43
P11142	646	70854.2	Heat shock cognate 71 kDa protein OS=Homo sapiens GN=HSPA8 PE=1 SV=1 - [HSP7C_HUMAN]	60.22	154																			44.96	4.18	1	8.12495	4.18	1	61.1044	14.24	6	32.1837	12.85	5	230.296	31.89	16	79.3019	30.65	14	1360.11	55.57	31	399.446	47.37	25	193.407	29.41
G3P_HUMAN	335	36030.4	RecName: Full=Glyceraldehyde-3-phosphate dehydrogenase; Short=GAPDH; EC=1.2.1.12;	60	76				2.74046	0
P78371	535	57452.1	T-complex protein 1 subunit beta OS=Homo sapiens GN=CCT2 PE=1 SV=4 - [TCPB_HUMAN]	59.63	78																																					71.38	2.8	1				496.333	34.95
RL12_HUMAN	165	17807.5	RecName: Full=60S ribosomal protein L12;	59.39	37
P68871	147	15988.3	Hemoglobin subunit beta OS=Homo sapiens GN=HBB PE=1 SV=2 - [HBB_HUMAN]	59.18	20
P22061	227	24634.6	Protein-L-isoaspartate(D-aspartate) O-methyltransferase OS=Homo sapiens GN=PCMT1 PE=1 SV=3 - [PIMT_HUMAN]	59.03	24
VIME_HUMAN	466	53619.1	RecName: Full=Vimentin;	59.01	136																7.90846	2.15	1																			34.94	4.08	1				125.818	33.91
P23284	216	23727.5	Peptidyl-prolyl cis-trans isomerase B OS=Homo sapiens GN=PPIB PE=1 SV=2 - [PPIB_HUMAN]	58.33	81																			0	4.17	1
P61981	247	28284.9	14-3-3 protein gamma OS=Homo sapiens GN=YWHAG PE=1 SV=2 - [1433G_HUMAN]	58.3	28
Q06830	199	22096.3	Peroxiredoxin-1 OS=Homo sapiens GN=PRDX1 PE=1 SV=1 - [PRDX1_HUMAN]	58.29	38
P62888	115	12775.7	60S ribosomal protein L30 OS=Homo sapiens GN=RPL30 PE=1 SV=2 - [RL30_HUMAN]	58.26	36
P68363	451	50119.6	Tubulin alpha-1B chain OS=Homo sapiens GN=TUBA1B PE=1 SV=1 - [TBA1B_HUMAN]	57.65	190							137.32	9.98	3	15.257	9.98	3	271.287	45.01	14	77.7708	41.46	11	169.865	35.7	10	64.8367	28.82	8	116.832	22.62	6	42.5043	22.62	6	157.187	14.86	5	26.1109	12.86	4	105.517	20.18	6	31.7338	17.29	5	219.929	29.93
P06733	434	47139.3	Alpha-enolase OS=Homo sapiens GN=ENO1 PE=1 SV=2 - [ENOA_HUMAN]	57.37	136	20.18	0		4.97677	4.15	1																															79.9972	13.59	3	16.4607	13.59	3	208.562	26.5
Q12905	390	43035.2	Interleukin enhancer-binding factor 2 OS=Homo sapiens GN=ILF2 PE=1 SV=2 - [ILF2_HUMAN]	57.18	31
P09211	210	23341	Glutathione S-transferase P OS=Homo sapiens GN=GSTP1 PE=1 SV=2 - [GSTP1_HUMAN]	57.14	31
P01857	330	36083.2	Ig gamma-1 chain C region OS=Homo sapiens GN=IGHG1 PE=1 SV=1 - [IGHG1_HUMAN]	56.97	203	31.67	5.15	1	18.3063	0		0	2.12	1				76.7275	25.15	6	19.1697	12.12	3	92.86	27.27	7	31.7078	26.06	6	93.7323	23.94	6	30.7165	13.64	3	105.21	28.18	7	40.576	17.27	4	48.063	23.33	6	24.7366	13.64	3	163.025	26.36
P08238	724	83212.1	Heat shock protein HSP 90-beta OS=Homo sapiens GN=HSP90AB1 PE=1 SV=4 - [HS90B_HUMAN]	56.49	284							96.89	7.18	4	18.0294	5.66	3	208.083	18.23	10	66.1681	16.57	9	335.956	28.18	16	79.939	24.86	14	657.739	44.06	30	256.794	41.16	25	1622.79	51.66	37	574.71	47.79	30	485.011	30.8	17	101.23	27.07	15	291.38	23.07
P62258	255	29155.4	14-3-3 protein epsilon OS=Homo sapiens GN=YWHAE PE=1 SV=1 - [1433E_HUMAN]	56.47	43
Q8NBS9	432	47598.7	Thioredoxin domain-containing protein 5 OS=Homo sapiens GN=TXNDC5 PE=1 SV=2 - [TXND5_HUMAN]	56.25	81							29.84	2.31	1				25.89	8.33	3	8.26695	6.02	2	34.06	4.4	2	9.38384	0																				55.2871	11.81
P50991	539	57887.8	T-complex protein 1 subunit delta OS=Homo sapiens GN=CCT4 PE=1 SV=4 - [TCPD_HUMAN]	56.22	74																																					0	2.41	1	11.1188	0		563.665	53.99
TCPQ_HUMAN	548	59582.5	RecName: Full=T-complex protein 1 subunit theta; Short=TCP-1-theta; AltName: Full=CCT-theta; AltName: Full=Renal carcinoma antigen NY-REN-15;	56.2	83																												6.93621	0								122.17	10.95	4	20.1721	10.95	4	694.499	53.65
P01842	105	11229.5	Ig lambda chain C regions OS=Homo sapiens GN=IGLC1 PE=1 SV=1 - [LAC_HUMAN]	56.19	39																																					27.5	14.29	1				0	14.29
P35908	639	65393.2	Keratin, type II cytoskeletal 2 epidermal OS=Homo sapiens GN=KRT2 PE=1 SV=2 - [K22E_HUMAN]	55.56	598	415.436	23.47	13	107.2	14.55	8	418.84	35.52	18	96.8717	20.66	9	703.036	46.01	26	156.618	41.78	21	617.31	43.35	22	124.751	37.56	18	374.921	41.16	21	83.7509	38.34	19	496.167	44.44	23	106.761	35.05	18	534.073	40.38	22	133.241	43.35	21	795.435	47.57
Q16777	129	13979.8	Histone H2A type 2-C OS=Homo sapiens GN=HIST2H2AC PE=1 SV=4 - [H2A2C_HUMAN]	55.04	15
P27797	417	48111.8	Calreticulin OS=Homo sapiens GN=CALR PE=1 SV=1 - [CALR_HUMAN]	54.92	33																																											50.76	21.82
P17987	556	60305.6	T-complex protein 1 subunit alpha OS=Homo sapiens GN=CCT1 PE=1 SV=1 - [TCPA_HUMAN]	54.32	61																																					168.629	23.74	8	32.4098	20.14	6	830.923	52.34
TCPG_HUMAN	545	60495.3	RecName: Full=T-complex protein 1 subunit gamma; Short=TCP-1-gamma; AltName: Full=CCT-gamma; Short=hTRiC5;	54.31	58																												6.09502	0					7.01076	2.02	1	147.778	17.8	8	32.892	12.48	5	493.839	48.99
P12956	609	69799.1	ATP-dependent DNA helicase 2 subunit 1 OS=Homo sapiens GN=XRCC6 PE=1 SV=2 - [KU70_HUMAN]	54.02	67																															73.73	12.32	5	21.6976	10.34	4	657.611	49.75	25	191.526	41.71	18	126.444	10.02
P61247	264	29925.7	40S ribosomal protein S3a OS=Homo sapiens GN=RPS3A PE=1 SV=2 - [RS3A_HUMAN]	53.79	39
P62807	125	13810.5	Histone H2B type 1-C/E/F/G/I OS=Homo sapiens GN=HIST1H2BC PE=1 SV=3 - [H2B1C_HUMAN]	53.6	33																			31.0937	7.2	1				20.42	7.2	1
P07237	508	57080.7	Protein disulfide-isomerase OS=Homo sapiens GN=P4HB PE=1 SV=3 - [PDIA1_HUMAN]	53.35	47																																											314.536	53.35
P49411	452	49510.2	Elongation factor Tu, mitochondrial OS=Homo sapiens GN=TUFM PE=1 SV=2 - [EFTU_HUMAN]	53.32	46
TCPH_HUMAN	543	59328.9	RecName: Full=T-complex protein 1 subunit eta; Short=TCP-1-eta; AltName: Full=CCT-eta; AltName: Full=HIV-1 Nef-interacting protein;	53.22	63																						7.65914	0											7.3457	4.05	1	44.7912	9.58	4	19.1213	2.39	1	648.418	53.22
P38646	679	73634.8	Stress-70 protein, mitochondrial OS=Homo sapiens GN=HSPA9 PE=1 SV=2 - [GRP75_HUMAN]	53.02	104																															148.704	16.2	8	40.8318	16.94	8	1217.87	50.81	30	309.871	48.45	26	224.888	24.59
P30086	187	21043.7	Phosphatidylethanolamine-binding protein 1 OS=Homo sapiens GN=PEBP1 PE=1 SV=3 - [PEBP1_HUMAN]	52.94	21
P31939	592	64575.3	Bifunctional purine biosynthesis protein PURH OS=Homo sapiens GN=ATIC PE=1 SV=3 - [PUR9_HUMAN]	52.7	48																																					77.4106	10.64	3	30.7304	16.72	5	542.96	52.7
Q15365	356	37473.9	Poly(rC)-binding protein 1 OS=Homo sapiens GN=PCBP1 PE=1 SV=2 - [PCBP1_HUMAN]	52.53	29
P11021	654	72288.4	78 kDa glucose-regulated protein OS=Homo sapiens GN=HSPA5 PE=1 SV=2 - [GRP78_HUMAN]	52.45	189													20.06	2.6	1				41.59	2.75	1	9.75191	4.89	2	155.224	17.74	8	39.3678	18.35	8	718.009	42.66	24	138.129	39.14	22	1616.02	51.22	34	429.084	50	31	382.069	29.05
P54577	528	59106.1	Tyrosyl-tRNA synthetase, cytoplasmic OS=Homo sapiens GN=YARS PE=1 SV=4 - [SYYC_HUMAN]	52.08	45																																											372.335	50.19
DPYL2_HUMAN	572	62254.6	RecName: Full=Dihydropyrimidinase-related protein 2; Short=DRP-2; AltName: Full=Collapsin response mediator protein 2; Short=CRMP-2; AltName: Full=N2A3;	51.92	53																																		9.01423	2.27	1	166.731	27.97	10	37.9775	23.95	8	382.674	51.92
P08708	135	15540.4	40S ribosomal protein S17 OS=Homo sapiens GN=RPS17 PE=1 SV=2 - [RS17_HUMAN]	51.85	28
Q15008	389	45502.3	26S proteasome non-ATPase regulatory subunit 6 OS=Homo sapiens GN=PSMD6 PE=1 SV=1 - [PSMD6_HUMAN]	51.67	23
PDIA4_HUMAN	645	72887	RecName: Full=Protein disulfide-isomerase A4; EC=5.3.4.1; AltName: Full=Protein ERp-72; Short=ERp72; Flags: Precursor;	51.63	71										3.90111	0																				62.72	6.98	3	10.517	6.98	3	577.098	50.85	27	134.939	38.29	19	79.9809	15.97
MCM7_HUMAN	719	81256.6	RecName: Full=DNA replication licensing factor MCM7; AltName: Full=CDC47 homolog; AltName: Full=P1.1-MCM3;	51.6	55																7.87046	0														497.118	48.26	24	140.358	42.84	20	50.7027	11.27	6	27.8293	10.71	5
RS15A_HUMAN	130	14830	RecName: Full=40S ribosomal protein S15a;	51.54	22				1.99437	0
P07900	732	84606.7	Heat shock protein HSP 90-alpha OS=Homo sapiens GN=HSP90AA1 PE=1 SV=5 - [HS90A_HUMAN]	51.5	226							33.02	1.91	1	8.67023	1.91	1	149.33	7.51	4	33.2892	9.43	5	239.889	22.27	14	72.8148	21.99	13	801.436	41.26	30	240.026	37.02	24	1520.74	46.45	33	439.982	40.57	27	279.1	19.67	11	70.9686	18.72	10	175.207	15.16
P07737	140	15044.6	Profilin-1 OS=Homo sapiens GN=PFN1 PE=1 SV=2 - [PROF1_HUMAN]	51.43	42	30.8	10	1	2.76257	0
Q15084	440	48091.3	Protein disulfide-isomerase A6 OS=Homo sapiens GN=PDIA6 PE=1 SV=1 - [PDIA6_HUMAN]	51.36	53																																											47.57	6.36
P16152	277	30355.9	Carbonyl reductase [NADPH] 1 OS=Homo sapiens GN=CBR1 PE=1 SV=3 - [CBR1_HUMAN]	51.26	22
P63244	317	35054.6	Guanine nucleotide-binding protein subunit beta-2-like 1 OS=Homo sapiens GN=GNB2L1 PE=1 SV=3 - [GBLP_HUMAN]	51.1	44
P35268	128	14777.8	60S ribosomal protein L22 OS=Homo sapiens GN=RPL22 PE=1 SV=2 - [RL22_HUMAN]	50.78	29
P24666	158	18030.8	Low molecular weight phosphotyrosine protein phosphatase OS=Homo sapiens GN=ACP1 PE=1 SV=3 - [PPAC_HUMAN]	50.63	16
H4_HUMAN	103	11360.4	RecName: Full=Histone H4;	50.49	40
P02538	564	60008.3	Keratin, type II cytoskeletal 6A OS=Homo sapiens GN=KRT6A PE=1 SV=3 - [K2C6A_HUMAN]	50	268	198.963	7.8	4	29.6628	3.72	2	140.625	7.09	4	24.0569	5.67	3	305.992	28.19	15	78.6054	22.16	10	255.916	22.16	11	60.0266	17.38	8	154.348	21.1	12	49.8256	14.72	8	151.969	11.17	6	25.9239	5.67	3	173.034	34.04	15	69.3757	27.48	11	390.967	34.93
P62988	76	8559.62	Ubiquitin OS=Homo sapiens GN=RPS27A PE=1 SV=1 - [UBIQ_HUMAN]	50	33	55.3325	32.89	2	42.0607	38.16	2				10.0795	21.05	1	46.8	50	3	10.2487	21.05	1	36.08	21.05	1	15.6298	21.05	1				7.16472	38.16	2	32.18	38.16	2				25.65	32.89	2	9.58307	21.05	1
O00231	422	47434	26S proteasome non-ATPase regulatory subunit 11 OS=Homo sapiens GN=PSMD11 PE=1 SV=3 - [PSD11_HUMAN]	50	45																																					0	1.9	1
O43707	911	104788	Alpha-actinin-4 OS=Homo sapiens GN=ACTN4 PE=1 SV=2 - [ACTN4_HUMAN]	49.95	86																			61.8918	6.7	5	16.8664	5.49	4	733.023	49.73	35	205.186	42.37	29	106.908	6.59	5	21.6559	5.6	4	58.707	2.31	2
Q00610	1675	191493	Clathrin heavy chain 1 OS=Homo sapiens GN=CLTC PE=1 SV=5 - [CLH1_HUMAN]	49.61	282							28.81	0.66	1	6.71249	0		1757.91	46.27	65	451.087	40.54	51	530.872	25.19	31	152.03	23.64	27	330.848	17.43	22	113.415	17.25	21	233.774	20.3	22	97.193	15.46	16	197.13	8.36	10	48.2332	6.57	8	140.299	3.7
RLA0_HUMAN	317	34251.8	RecName: Full=60S acidic ribosomal protein P0; AltName: Full=L10E;	49.53	38				1.84081	0
P32969	192	21849.8	60S ribosomal protein L9 OS=Homo sapiens GN=RPL9 PE=1 SV=1 - [RL9_HUMAN]	49.48	29
Q9P2M7	1197	136304	Cingulin OS=Homo sapiens GN=CGN PE=1 SV=2 - [CING_HUMAN]	49.37	139													941.417	46.95	45	223.279	33.58	28	653.587	38.76	36	175.999	29.82	26	49.04	1.92	2	7.88165	0					9.9405	0								34.68	0.84
P25398	132	14505.5	40S ribosomal protein S12 OS=Homo sapiens GN=RPS12 PE=1 SV=3 - [RS12_HUMAN]	49.24	24
P48668	564	59988.3	Keratin, type II cytoskeletal 6C OS=Homo sapiens GN=KRT6C PE=1 SV=3 - [K2C6C_HUMAN]	49.11	270	198.963	7.8	4	29.6628	3.72	2	140.625	7.09	4	24.0569	5.67	3	287.522	26.42	14	74.0506	20.39	9	287.4	24.82	12	63.9104	20.04	9	135.821	19.33	11	46.7195	12.94	7	151.969	11.17	6	27.9909	5.67	3	182.407	34.04	15	68.0967	29.26	12	419.835	34.93
P62701	263	29579.1	40S ribosomal protein S4, X isoform OS=Homo sapiens GN=RPS4X PE=1 SV=2 - [RS4X_HUMAN]	49.05	38
P62266	143	15797.7	40S ribosomal protein S23 OS=Homo sapiens GN=RPS23 PE=1 SV=3 - [RS23_HUMAN]	48.95	23
P25205	808	90924	DNA replication licensing factor MCM3 OS=Homo sapiens GN=MCM3 PE=1 SV=3 - [MCM3_HUMAN]	48.64	91																			153.377	17.2	10	46.4766	16.46	8	600.782	45.92	30	150.389	37.5	22	213.201	21.41	11	48.1465	16.34	8							43.63	2.48
Q15233	471	54197.3	Non-POU domain-containing octamer-binding protein OS=Homo sapiens GN=NONO PE=1 SV=4 - [NONO_HUMAN]	48.62	32																									23.71	1.7	1													9.59884	0		274.659	41.19
P40227	531	57987.6	T-complex protein 1 subunit zeta OS=Homo sapiens GN=CCT6A PE=1 SV=3 - [TCPZ_HUMAN]	48.59	54																																					73.6391	9.98	3	22.5887	14.69	4	434.712	44.07
P05198	315	36089.4	Eukaryotic translation initiation factor 2 subunit 1 OS=Homo sapiens GN=EIF2S1 PE=1 SV=3 - [IF2A_HUMAN]	48.57	27
O00299	241	26905.7	Chloride intracellular channel protein 1 OS=Homo sapiens GN=CLIC1 PE=1 SV=4 - [CLIC1_HUMAN]	48.55	17
O43242	534	60939.5	26S proteasome non-ATPase regulatory subunit 3 OS=Homo sapiens GN=PSMD3 PE=1 SV=2 - [PSMD3_HUMAN]	48.5	38																																					67.7126	17.42	7	34.9163	14.04	6	201.156	39.51
P62081	194	22113.3	40S ribosomal protein S7 OS=Homo sapiens GN=RPS7 PE=1 SV=1 - [RS7_HUMAN]	48.45	24
P78358	180	17981	Cancer/testis antigen 1 OS=Homo sapiens GN=CTAG1A PE=1 SV=1 - [CTG1B_HUMAN]	48.33	16
GDIB_HUMAN	445	50630.9	RecName: Full=Rab GDP dissociation inhibitor beta; Short=Rab GDI beta; AltName: Full=Guanosine diphosphate dissociation inhibitor 2; Short=GDI-2;	48.31	29				5.22748	0
P30040	261	28975.2	Endoplasmic reticulum protein ERp29 OS=Homo sapiens GN=ERP29 PE=1 SV=4 - [ERP29_HUMAN]	47.89	34
P07814	1512	170497	Bifunctional aminoacyl-tRNA synthetase OS=Homo sapiens GN=EPRS PE=1 SV=4 - [SYEP_HUMAN]	47.88	143							23.56	2.12	2	6.40462	2.12	2	886.114	43.52	51	282.102	39.55	39	246.865	15.15	16	85.7008	15.94	14	54.5087	3.77	3	16.7327	2.91	2	63.5083	2.78	3	14.0989	2.78	3							68.4305	4.37
P12814	892	102993	Alpha-actinin-1 OS=Homo sapiens GN=ACTN1 PE=1 SV=2 - [ACTN1_HUMAN]	47.76	80																			63.9555	4.93	4	13.371	3.7	3	783.579	45.52	30	174.77	39.8	25	83.5185	4.93	4	24.0587	6.17	4	70.126	3.92	3	9.8189	3.92	3
P61586	193	21754.1	Transforming protein RhoA OS=Homo sapiens GN=RHOA PE=1 SV=1 - [RHOA_HUMAN]	47.67	13
P30044	214	22012.5	Peroxiredoxin-5, mitochondrial OS=Homo sapiens GN=PRDX5 PE=1 SV=3 - [PRDX5_HUMAN]	47.66	28
ANXA6_HUMAN	673	75825.6	RecName: Full=Annexin A6; AltName: Full=Annexin-6; AltName: Full=Annexin VI; AltName: Full=Lipocortin VI; AltName: Full=p68; AltName: Full=p70; AltName: Full=Protein III; AltName: Full=Chromobindin-20; AltName: Full=67 kDa calelectrin; AltName: Full=Calphobindin-II; Short=CPB-II;	47.55	55																												7.41539	0		59.877	6.54	3	14.0923	1.34	1	585.297	46.81	26	146.736	42.64	21	51.021	2.97
P04259	564	60030.3	Keratin, type II cytoskeletal 6B OS=Homo sapiens GN=KRT6B PE=1 SV=5 - [K2C6B_HUMAN]	47.52	285	209.402	9.57	5	37.8537	5.5	3	207.017	8.87	5	35.6396	7.45	4	316.882	23.58	13	81.0928	22.16	10	284.022	25	12	73.6069	21.81	10	150.734	21.1	12	51.656	14.72	8	181.382	12.94	7	33.5624	7.45	4	178.827	29.43	13	67.4484	26.24	11	408.563	31.91
Q13347	325	36478.6	Eukaryotic translation initiation factor 3 subunit I OS=Homo sapiens GN=EIF3I PE=1 SV=1 - [EIF3I_HUMAN]	47.38	19
P62269	152	17707.9	40S ribosomal protein S18 OS=Homo sapiens GN=RPS18 PE=1 SV=3 - [RS18_HUMAN]	47.37	21
P30041	224	25019.2	Peroxiredoxin-6 OS=Homo sapiens GN=PRDX6 PE=1 SV=3 - [PRDX6_HUMAN]	47.32	23
P35579	1960	226392	Myosin-9 OS=Homo sapiens GN=MYH9 PE=1 SV=4 - [MYH9_HUMAN]	47.24	207							108.52	4.49	6	22.4025	1.73	2	2133.25	46.53	83	550.615	39.54	64	278.732	11.33	16	69.5679	10.36	13	47.4	2.6	3	26.4137	2.6	3	113.303	3.83	4	34.3971	3.01	3	37.6102	1.63	2	17.1656	2.35	3	41.8	0.61
O14579	308	34460.3	Coatomer subunit epsilon OS=Homo sapiens GN=COPE PE=1 SV=3 - [COPE_HUMAN]	46.75	19
P63241	154	16821.4	Eukaryotic translation initiation factor 5A-1 OS=Homo sapiens GN=EIF5A PE=1 SV=2 - [IF5A1_HUMAN]	46.75	11
UBE2N_HUMAN	152	17127	RecName: Full=Ubiquitin-conjugating enzyme E2 N; EC=6.3.2.19; AltName: Full=Ubiquitin-protein ligase N; AltName: Full=Ubiquitin carrier protein N; AltName: Full=Ubc13; AltName: Full=Bendless-like ubiquitin-conjugating enzyme;	46.71	19
Q99873	361	41488.5	Protein arginine N-methyltransferase 1 OS=Homo sapiens GN=PRMT1 PE=1 SV=2 - [ANM1_HUMAN]	46.54	23
P13639	858	95276.9	Elongation factor 2 OS=Homo sapiens GN=EEF2 PE=1 SV=4 - [EF2_HUMAN]	46.5	138													35.2767	6.64	4	19.6818	6.29	3	126.675	19.7	12	51.6471	14.22	7	733.973	41.84	32	196.158	33.33	22	337.812	31.7	21	120.572	26.81	16	53.4413	7.11	4	32.6782	9.44	5
ENPL_HUMAN	803	92411.3	RecName: Full=Endoplasmin; AltName: Full=Heat shock protein 90 kDa beta member 1; AltName: Full=94 kDa glucose-regulated protein; Short=GRP94; AltName: Full=gp96 homolog; AltName: Full=Tumor rejection antigen 1; Flags: Precursor;	46.45	164				3.74141	0		38.91	1.49	1	5.92688	1.49	1	80.1028	3.24	2	20.0872	3.24	2	313.457	27.15	16	76.2956	24.66	14	1083.35	45.33	36	323.495	42.34	30	189.321	16.94	10	74.8085	17.19	9	228.468	18.06	11	55.2888	15.44	9	106.538	7.85
P41250	739	83086.6	Glycyl-tRNA synthetase OS=Homo sapiens GN=GARS PE=1 SV=2 - [SYG_HUMAN]	46.41	50																															45.9674	9.07	5	25.4165	9.47	5	220.895	43.84	21	133.229	40.32	17	24.85	2.71
P62277	151	17211.7	40S ribosomal protein S13 OS=Homo sapiens GN=RPS13 PE=1 SV=2 - [RS13_HUMAN]	46.36	28
P46940	1657	189134	Ras GTPase-activating-like protein IQGAP1 OS=Homo sapiens GN=IQGAP1 PE=1 SV=1 - [IQGA1_HUMAN]	45.99	134													1012.72	44.06	51	293.444	37.9	41	145.53	4.22	4	29.0991	4.22	4	189.328	10.14	12	54.2299	7.91	9	147.61	4.59	5	29.2727	3.92	4	32.93	1.09	1	22.1276	1.09	1
Q06210	699	78756.3	Glucosamine--fructose-6-phosphate aminotransferase [isomerizing] 1 OS=Homo sapiens GN=GFPT1 PE=1 SV=3 - [GFPT1_HUMAN]	45.92	62													34.58	2.29	1				28.49	2.29	1										189.428	25.75	12	58.8591	26.47	12	317.089	39.06	20	102.892	34.05	16
P12273	146	16561.8	Prolactin-inducible protein OS=Homo sapiens GN=PIP PE=1 SV=1 - [PIP_HUMAN]	45.89	29	29.11	8.22	1	7.75377	8.22	1																			34.51	6.85	1				28.41	6.85	1				20.68	6.85	1	8.03028	21.23	2
P62158	149	16826.8	Calmodulin OS=Homo sapiens GN=CALM1 PE=1 SV=2 - [CALM_HUMAN]	45.64	14
P22626	353	37406.7	Heterogeneous nuclear ribonucleoproteins A2/B1 OS=Homo sapiens GN=HNRNPA2B1 PE=1 SV=2 - [ROA2_HUMAN]	45.61	61																																					33.86	4.53	1
PSMD2_HUMAN	908	100136	RecName: Full=26S proteasome non-ATPase regulatory subunit 2; AltName: Full=26S proteasome regulatory subunit RPN1; AltName: Full=26S proteasome regulatory subunit S2; AltName: Full=26S proteasome subunit p97; AltName: Full=Tumor necrosis factor type 1 receptor-associated protein 2; AltName: Full=55.11 protein;	45.48	78				3.95903	0											7.64442	0		27.22	2.64	2	18.6781	2.86	2	210.869	27.09	17	80.0844	23.02	13	412.198	41.74	25	147.491	28.85	16	19.47	1.65	1	12.0649	1.65	1
Q9UNM6	376	42891.1	26S proteasome non-ATPase regulatory subunit 13 OS=Homo sapiens GN=PSMD13 PE=1 SV=1 - [PSD13_HUMAN]	45.48	22
P02788	710	78131.9	Lactotransferrin OS=Homo sapiens GN=LTF PE=1 SV=6 - [TRFL_HUMAN]	45.35	91	38.72	2.82	1	5.93721	2.82	1							36.4	5.35	2	9.70584	1.69	1	136.687	16.9	8	38.2146	16.48	8	34.92	5.63	2	10.5297	5.63	2	440.206	39.86	23	91.1291	33.38	19	50.71	8.59	4	13.3431	5.07	2	30.75	3.66
P13647	590	62340	Keratin, type II cytoskeletal 5 OS=Homo sapiens GN=KRT5 PE=1 SV=3 - [K2C5_HUMAN]	45.25	274	163.228	5.42	3	32.6321	3.56	2	178.329	15.25	8	41.7735	14.07	7	381.493	34.75	20	97.1883	26.1	13	251.578	28.31	16	81.8386	23.56	13	102.038	16.27	9	42.5874	13.56	7	129.133	14.41	9	35.7282	12.71	8	91.2497	13.73	8	39.1912	7.46	4	279.924	24.58
P62241	208	24190.2	40S ribosomal protein S8 OS=Homo sapiens GN=RPS8 PE=1 SV=2 - [RS8_HUMAN]	45.19	46
P49588	968	106743	Alanyl-tRNA synthetase, cytoplasmic OS=Homo sapiens GN=AARS PE=1 SV=2 - [SYAC_HUMAN]	44.73	120																			968.618	44.73	33	201.891	37.71	24	430.488	21.69	14	90.5348	21.59	14	280.187	17.77	12	62.6529	12.4	8	167.228	8.57	5	34.4456	8.37	5	108.382	3.31
Q9UBE0	346	38425.6	SUMO-activating enzyme subunit 1 OS=Homo sapiens GN=SAE1 PE=1 SV=1 - [SAE1_HUMAN]	44.51	18
P19474	475	54135.1	52 kDa Ro protein OS=Homo sapiens GN=TRIM21 PE=1 SV=1 - [RO52_HUMAN]	44.42	63													27.17	1.89	1																						0	3.79	2				57.9871	20.21
Q13501	440	47656.9	Sequestosome-1 OS=Homo sapiens GN=SQSTM1 PE=1 SV=1 - [SQSTM_HUMAN]	44.32	34													63.08	3.41	1				43.99	3.41	1																77.94	7.05	2	7.49936	7.05	2	319.063	40.68
Q9H0U4	201	22157.2	Ras-related protein Rab-1B OS=Homo sapiens GN=RAB1B PE=1 SV=1 - [RAB1B_HUMAN]	44.28	26
P62750	156	17684.1	60S ribosomal protein L23a OS=Homo sapiens GN=RPL23A PE=1 SV=1 - [RL23A_HUMAN]	44.23	17
Q9UBS4	358	40488.6	DnaJ homolog subfamily B member 11 OS=Homo sapiens GN=DNAJB11 PE=1 SV=1 - [DJB11_HUMAN]	44.13	19
P15311	586	69369.7	Ezrin OS=Homo sapiens GN=EZR PE=1 SV=4 - [EZRI_HUMAN]	44.03	73																															436.128	41.13	23	136.885	30.2	15	306.078	33.96	18	131.271	25.43	12	23.59	10.24
Q99497	189	19878.5	Protein DJ-1 OS=Homo sapiens GN=PARK7 PE=1 SV=2 - [PARK7_HUMAN]	43.92	8
Q96GU1	130	14037.8	G antigen family E member 1 OS=Homo sapiens GN=PAGE5 PE=2 SV=2 - [GGEE1_HUMAN]	43.85	5
IGHG3_HUMAN	377	41260.4	RecName: Full=Ig gamma-3 chain C region; AltName: Full=Heavy chain disease protein; AltName: Full=HDC;	43.77	114				11.3322	0		0	1.86	1				41.62	5.57	2				31.5699	10.61	4	15.6604	9.55	3	33.8699	7.69	3	13.6967	0		56.45	11.41	4	23.1758	9.55	3	26.68	8.49	3	9.56669	3.71	1	60.0187	11.14
P25786	263	29536.9	Proteasome subunit alpha type-1 OS=Homo sapiens GN=PSMA1 PE=1 SV=1 - [PSA1_HUMAN]	43.73	17
P09382	135	14706.2	Galectin-1 OS=Homo sapiens GN=LGALS1 PE=1 SV=2 - [LEG1_HUMAN]	43.7	24
P21333	2647	280564	Filamin-A OS=Homo sapiens GN=FLNA PE=1 SV=4 - [FLNA_HUMAN]	43.67	274							844.053	29.81	50	326.907	19.61	32	1004.02	33.13	58	289.617	26.56	42	370.625	15.79	24	117.26	13.22	20	162.12	8.8	15	83.1608	7.06	11	85.2313	4.27	7	40.5609	3.17	4	50.1294	1.66	2	19.8632	2	3	22.91	1.02
RL23_HUMAN	140	14856.1	RecName: Full=60S ribosomal protein L23; AltName: Full=Ribosomal protein L17;	43.57	21				2.10942	0
P20591	662	75473.2	Interferon-induced GTP-binding protein Mx1 OS=Homo sapiens GN=MX1 PE=1 SV=4 - [MX1_HUMAN]	43.5	52																															91.0878	19.34	8	38.5898	20.54	8	285.652	40.94	18	101.24	37.46	16
SYQ_HUMAN	775	87742.9	RecName: Full=Glutaminyl-tRNA synthetase; EC=6.1.1.18; AltName: Full=Glutamine--tRNA ligase; Short=GlnRS;	43.35	49										3.87697	0														29.1406	3.23	2	6.27623	1.94	1	393.665	38.84	24	125.997	34.32	19	28	2.97	1	13.4203	4.9	2
P34932	840	94271.2	Heat shock 70 kDa protein 4 OS=Homo sapiens GN=HSPA4 PE=1 SV=4 - [HSP74_HUMAN]	43.33	94																			654.242	40.6	26	137.554	35.71	23	406.284	29.17	18	108.12	29.17	18	43.26	3.81	2	9.67669	3.81	2				8.30686	0		27.67	5.83
P38936	164	18108	Cyclin-dependent kinase inhibitor 1 OS=Homo sapiens GN=CDKN1A PE=1 SV=3 - [CDN1A_HUMAN]	43.29	19
P26641	437	50087.1	Elongation factor 1-gamma OS=Homo sapiens GN=EEF1G PE=1 SV=3 - [EF1G_HUMAN]	43.25	32
O95433	338	38250.2	Activator of 90 kDa heat shock protein ATPase homolog 1 OS=Homo sapiens GN=AHSA1 PE=1 SV=1 - [AHSA1_HUMAN]	43.2	18
MCM5_HUMAN	734	82233.2	RecName: Full=DNA replication licensing factor MCM5; AltName: Full=CDC46 homolog; AltName: Full=P1-CDC46;	43.19	42																												11.974	1.77	1	365.45	42.23	25	145.426	29.97	16
SND1_HUMAN	910	101934	RecName: Full=Staphylococcal nuclease domain-containing protein 1; AltName: Full=p100 co-activator; AltName: Full=100 kDa coactivator; AltName: Full=EBNA2 coactivator p100; AltName: Full=Tudor domain-containing protein 11;	43.08	80				2.06352	0														485.952	40.22	29	129.79	33.19	20	284.886	27.25	20	71.0803	16.26	11
Q04695	432	48076	Keratin, type I cytoskeletal 17 OS=Homo sapiens GN=KRT17 PE=1 SV=2 - [K1C17_HUMAN]	43.06	150	41.5967	1.62	1	9.57793	0		79.48	7.18	3	19.9181	3.01	1	114.163	15.05	7	36.3472	13.43	6	86.8	12.96	6	20.2973	7.64	3	115.08	8.8	4	21.0225	7.18	3	21.76	1.62	1	8.11259	0		163.39	23.61	9	35.3383	17.82	6	87.2338	18.52
P06748	294	32554.8	Nucleophosmin OS=Homo sapiens GN=NPM1 PE=1 SV=2 - [NPM_HUMAN]	42.86	47
P00492	218	24563.6	Hypoxanthine-guanine phosphoribosyltransferase OS=Homo sapiens GN=HPRT1 PE=1 SV=2 - [HPRT_HUMAN]	42.66	18
P61313	204	24131.1	60S ribosomal protein L15 OS=Homo sapiens GN=RPL15 PE=1 SV=2 - [RL15_HUMAN]	42.65	15
SYRC_HUMAN	660	75330.9	RecName: Full=Arginyl-tRNA synthetase, cytoplasmic; EC=6.1.1.19; AltName: Full=Arginine--tRNA ligase; Short=ArgRS;	42.58	70																												10.425	1.52	1	38.41	3.33	2	7.76857	3.33	2	673.608	42.58	25	122.862	29.7	16	256.554	23.94
P11802	303	33708.4	Cell division protein kinase 4 OS=Homo sapiens GN=CDK4 PE=1 SV=2 - [CDK4_HUMAN]	42.57	26
O43852	315	37083.5	Calumenin OS=Homo sapiens GN=CALU PE=1 SV=2 - [CALU_HUMAN]	42.54	13
P62249	146	16435	40S ribosomal protein S16 OS=Homo sapiens GN=RPS16 PE=1 SV=2 - [RS16_HUMAN]	42.47	42
Q15370	118	13124.6	Transcription elongation factor B polypeptide 2 OS=Homo sapiens GN=TCEB2 PE=1 SV=1 - [ELOB_HUMAN]	42.37	3
GDIR1_HUMAN	204	23192.7	RecName: Full=Rho GDP-dissociation inhibitor 1; Short=Rho GDI 1; AltName: Full=Rho-GDI alpha;	42.16	10
Q01518	475	51822.7	Adenylyl cyclase-associated protein 1 OS=Homo sapiens GN=CAP1 PE=1 SV=4 - [CAP1_HUMAN]	42.11	46																																											208.165	33.26
P08865	295	32833.4	40S ribosomal protein SA OS=Homo sapiens GN=RPSA PE=1 SV=4 - [RSSA_HUMAN]	42.03	34
P50402	254	28975.9	Emerin OS=Homo sapiens GN=EMD PE=1 SV=1 - [EMD_HUMAN]	41.73	25
Q12906	894	95279.1	Interleukin enhancer-binding factor 3 OS=Homo sapiens GN=ILF3 PE=1 SV=3 - [ILF3_HUMAN]	41.72	78																			190.945	23.94	12	55.7038	19.02	10	143.087	10.18	8	38.518	8.28	6	311.805	33.67	20	91.9282	22.93	12	69.6425	4.36	3	20.0108	4.36	3	31.46	3.8
O75832	226	24412.4	26S proteasome non-ATPase regulatory subunit 10 OS=Homo sapiens GN=PSMD10 PE=1 SV=1 - [PSD10_HUMAN]	41.59	12
P52272	730	77464.3	Heterogeneous nuclear ribonucleoprotein M OS=Homo sapiens GN=HNRNPM PE=1 SV=3 - [HNRPM_HUMAN]	41.37	80													32.41	1.51	1																85.4524	5.07	3	20.5427	5.07	3	479.573	41.37	27	133.815	30.14	19	137.77	20
P35606	906	102422	Coatomer subunit beta' OS=Homo sapiens GN=COPB2 PE=1 SV=2 - [COPB2_HUMAN]	41.28	61																			27.5268	4.3	3	12.1549	3.2	2	428.985	39.4	25	154.146	38.19	23	73.4194	6.73	4	17.776	6.73	4
P59998	168	19654.3	Actin-related protein 2/3 complex subunit 4 OS=Homo sapiens GN=ARPC4 PE=1 SV=3 - [ARPC4_HUMAN]	41.07	22
Q15369	112	12465	Transcription elongation factor B polypeptide 1 OS=Homo sapiens GN=TCEB1 PE=1 SV=1 - [ELOC_HUMAN]	41.07	8
O14818	248	27869.6	Proteasome subunit alpha type-7 OS=Homo sapiens GN=PSMA7 PE=1 SV=1 - [PSA7_HUMAN]	40.73	23
Q15046	597	68004.6	Lysyl-tRNA synthetase OS=Homo sapiens GN=KARS PE=1 SV=3 - [SYK_HUMAN]	40.7	51																															42.27	1.84	1	7.47599	1.84	1	345.382	35.18	21	118.353	35.01	18	57.88	11.56
P31948	543	62599.4	Stress-induced-phosphoprotein 1 OS=Homo sapiens GN=STIP1 PE=1 SV=1 - [STIP1_HUMAN]	40.7	42																																					102.037	14.55	6	34.2052	11.42	4	378.692	40.7
P62316	118	13518.2	Small nuclear ribonucleoprotein Sm D2 OS=Homo sapiens GN=SNRPD2 PE=1 SV=1 - [SMD2_HUMAN]	40.68	18
EHD1_HUMAN	534	60588.7	RecName: Full=EH domain-containing protein 1; AltName: Full=Testilin; AltName: Full=hPAST1;	40.64	29																																								10.5593	0		299.786	34.64
Q7Z2X7	111	12082.8	G antigen family E member 2 OS=Homo sapiens GN=PAGE2 PE=2 SV=1 - [GGEE2_HUMAN]	40.54	7
Q71DI3	136	15378.5	Histone H3.2 OS=Homo sapiens GN=HIST2H3A PE=1 SV=3 - [H32_HUMAN]	40.44	7
P61353	136	15787.7	60S ribosomal protein L27 OS=Homo sapiens GN=RPL27 PE=1 SV=2 - [RL27_HUMAN]	40.44	11
Q15029	972	109366	116 kDa U5 small nuclear ribonucleoprotein component OS=Homo sapiens GN=EFTUD2 PE=1 SV=1 - [U5S1_HUMAN]	40.43	41																			446.803	36.21	22	96.85	30.04	17	22.38	1.03	1	7.9471	1.75	1
P46527	198	22059.7	Cyclin-dependent kinase inhibitor 1B OS=Homo sapiens GN=CDKN1B PE=1 SV=1 - [CDN1B_HUMAN]	40.4	9
P19105	171	19781.5	Myosin regulatory light chain 12A OS=Homo sapiens GN=MYL12A PE=1 SV=2 - [ML12A_HUMAN]	40.35	24
O00487	310	34554.6	26S proteasome non-ATPase regulatory subunit 14 OS=Homo sapiens GN=PSMD14 PE=1 SV=1 - [PSDE_HUMAN]	40.32	14
P46777	297	34340.7	60S ribosomal protein L5 OS=Homo sapiens GN=RPL5 PE=1 SV=3 - [RL5_HUMAN]	40.07	21
P62979	80	9411.89	40S ribosomal protein S27a OS=Homo sapiens GN=RPS27A PE=1 SV=1 - [RS27A_HUMAN]	40	7
P62280	158	18419	40S ribosomal protein S11 OS=Homo sapiens GN=RPS11 PE=1 SV=3 - [RS11_HUMAN]	39.87	17
O75436	327	38145.7	Vacuolar protein sorting-associated protein 26A OS=Homo sapiens GN=VPS26A PE=1 SV=2 - [VP26A_HUMAN]	39.76	17
P47756	277	31330.8	F-actin-capping protein subunit beta OS=Homo sapiens GN=CAPZB PE=1 SV=4 - [CAPZB_HUMAN]	39.71	18
Q5HYN5	189	21259	Cancer/testis antigen family 45 member A1 OS=Homo sapiens GN=CT45A1 PE=2 SV=1 - [CT451_HUMAN]	39.68	15
P01620	109	11767.8	Ig kappa chain V-III region SIE OS=Homo sapiens PE=1 SV=1 - [KV302_HUMAN]	39.45	18
P62195	406	45597.1	26S protease regulatory subunit 8 OS=Homo sapiens GN=PSMC5 PE=1 SV=1 - [PRS8_HUMAN]	39.41	25
Q9Y678	874	97655.5	Coatomer subunit gamma OS=Homo sapiens GN=COPG PE=1 SV=1 - [COPG_HUMAN]	39.36	48																			83.99	11.33	6	27.9206	5.72	3	369.041	36.73	20	118.318	26.2	13	65.4434	8.7	4	25.7199	4.69	2
P40939	763	82946.9	Trifunctional enzyme subunit alpha, mitochondrial OS=Homo sapiens GN=HADHA PE=1 SV=2 - [ECHA_HUMAN]	39.19	61																															212.108	16.78	9	52.1166	12.98	7	676.45	39.19	21	144.907	39.19	20	46.013	3.8
Q9HB71	228	26193.6	Calcyclin-binding protein OS=Homo sapiens GN=CACYBP PE=1 SV=2 - [CYBP_HUMAN]	39.04	15
Q99460	953	105769	26S proteasome non-ATPase regulatory subunit 1 OS=Homo sapiens GN=PSMD1 PE=1 SV=2 - [PSMD1_HUMAN]	38.93	58													31.81	1.26	1				527.24	37.57	25	143.271	29.91	19	91.3406	16.05	9	32.9889	6.19	4
P23526	432	47685.2	Adenosylhomocysteinase OS=Homo sapiens GN=AHCY PE=1 SV=4 - [SAHH_HUMAN]	38.89	34
Q92974	986	111473	Rho guanine nucleotide exchange factor 2 OS=Homo sapiens GN=ARHGEF2 PE=1 SV=4 - [ARHG2_HUMAN]	38.84	55																			278.454	37.02	27	110.686	22.52	16	103.038	7.71	6	22.063	6.19	5	55.51	1.52	1
P20618	241	26472.4	Proteasome subunit beta type-1 OS=Homo sapiens GN=PSMB1 PE=1 SV=2 - [PSB1_HUMAN]	38.59	13
P04792	205	22768.5	Heat shock protein beta-1 OS=Homo sapiens GN=HSPB1 PE=1 SV=2 - [HSPB1_HUMAN]	38.54	21
O15372	352	39905.1	Eukaryotic translation initiation factor 3 subunit H OS=Homo sapiens GN=EIF3H PE=1 SV=1 - [EIF3H_HUMAN]	38.35	15
Q06323	249	28705	Proteasome activator complex subunit 1 OS=Homo sapiens GN=PSME1 PE=1 SV=1 - [PSME1_HUMAN]	38.15	19
HSP71_HUMAN	641	70009	RecName: Full=Heat shock 70 kDa protein 1; AltName: Full=HSP70.1; AltName: Full=HSP70-1/HSP70-2;	38.07	60										3.72552	0														32.55	2.03	1	6.25449	0		40.32	3.74	2	9.86661	3.74	2	433.312	38.07	22	150.743	32.92	17	78.2044	6.08
Q14764	893	99265.9	Major vault protein OS=Homo sapiens GN=MVP PE=1 SV=4 - [MVP_HUMAN]	37.96	92																			502.372	28	20	115.767	26.32	17	574.317	32.36	25	157.341	29.56	20	46.4346	1.68	1	16.5059	3.14	2	41.1685	8.62	5	19.9672	1.68	1	24.03	1.68
O43175	533	56614.4	D-3-phosphoglycerate dehydrogenase OS=Homo sapiens GN=PHGDH PE=1 SV=4 - [SERA_HUMAN]	37.9	55													21.24	1.5	1				20.97	1.5	1																						245.25	22.7
PSB4_HUMAN	264	29185.5	RecName: Full=Proteasome subunit beta type-4; Short=Proteasome beta chain; EC=3.4.25.1; AltName: Full=Macropain beta chain; AltName: Full=Multicatalytic endopeptidase complex beta chain; AltName: Full=Proteasome chain 3; AltName: Full=HSN3; AltName: Full=HsBPROS26; Flags: Precursor;	37.88	10
Q04837	148	17249	Single-stranded DNA-binding protein, mitochondrial OS=Homo sapiens GN=SSBP1 PE=1 SV=1 - [SSBP_HUMAN]	37.84	22
P43487	201	23295.6	Ran-specific GTPase-activating protein OS=Homo sapiens GN=RANBP1 PE=1 SV=1 - [RANG_HUMAN]	37.81	9
P61158	418	47341	Actin-related protein 3 OS=Homo sapiens GN=ACTR3 PE=1 SV=3 - [ARP3_HUMAN]	37.8	18
P42765	397	41897.6	3-ketoacyl-CoA thiolase, mitochondrial OS=Homo sapiens GN=ACAA2 PE=1 SV=2 - [THIM_HUMAN]	37.78	16
P62263	151	16262.5	40S ribosomal protein S14 OS=Homo sapiens GN=RPS14 PE=1 SV=3 - [RS14_HUMAN]	37.75	32
P49736	904	101832	DNA replication licensing factor MCM2 OS=Homo sapiens GN=MCM2 PE=1 SV=4 - [MCM2_HUMAN]	37.72	68													27.21	1.55	1				695.575	37.72	25	150.907	31.08	20	114.883	9.73	7	23.3245	6.19	4	91.4268	7.19	5	15.8337	6.31	4	33.6	2.88	2
O15371	548	63932.4	Eukaryotic translation initiation factor 3 subunit D OS=Homo sapiens GN=EIF3D PE=1 SV=1 - [EIF3D_HUMAN]	37.59	27																																					22.64	2.55	1	12.9736	7.12	2	261.219	34.12
MDHM_HUMAN	338	35480.7	RecName: Full=Malate dehydrogenase, mitochondrial; EC=1.1.1.37; Flags: Precursor;	37.57	27										4.09791	0
P51148	216	23467.8	Ras-related protein Rab-5C OS=Homo sapiens GN=RAB5C PE=1 SV=2 - [RAB5C_HUMAN]	37.5	16
P62841	145	17029.2	40S ribosomal protein S15 OS=Homo sapiens GN=RPS15 PE=1 SV=2 - [RS15_HUMAN]	37.24	9
P62913	178	20239.6	60S ribosomal protein L11 OS=Homo sapiens GN=RPL11 PE=1 SV=2 - [RL11_HUMAN]	37.08	24
P00441	154	15925.9	Superoxide dismutase [Cu-Zn] OS=Homo sapiens GN=SOD1 PE=1 SV=2 - [SODC_HUMAN]	37.01	14
O15479	319	35254.2	Melanoma-associated antigen B2 OS=Homo sapiens GN=MAGEB2 PE=1 SV=2 - [MAGB2_HUMAN]	36.99	13
SMD1_HUMAN	119	13273.4	RecName: Full=Small nuclear ribonucleoprotein Sm D1; Short=Sm-D1; AltName: Full=snRNP core protein D1; AltName: Full=Sm-D autoantigen;	36.97	14
Q07021	282	31342.6	Complement component 1 Q subcomponent-binding protein, mitochondrial OS=Homo sapiens GN=C1QBP PE=1 SV=1 - [C1QBP_HUMAN]	36.88	11
P01625	114	12632.2	Ig kappa chain V-IV region Len OS=Homo sapiens PE=1 SV=2 - [KV402_HUMAN]	36.84	4
VPS35_HUMAN	796	91648.9	RecName: Full=Vacuolar protein sorting-associated protein 35; AltName: Full=Vesicle protein sorting 35; Short=hVPS35; AltName: Full=Maternal-embryonic 3;	36.81	39				1.91516	0																							5.75326	0		424.686	36.81	21	118.438	30.15	16	28.73	1.88	1
P09972	364	39431.2	Fructose-bisphosphate aldolase C OS=Homo sapiens GN=ALDOC PE=1 SV=2 - [ALDOC_HUMAN]	36.81	17
WDR1_HUMAN	606	66151.9	RecName: Full=WD repeat-containing protein 1; AltName: Full=Actin-interacting protein 1; Short=AIP1; AltName: Full=NORI-1;	36.8	24																																								10.6442	4.95	2	363.713	36.8
ACTZ_HUMAN	376	42586.9	RecName: Full=Alpha-centractin; Short=Centractin; AltName: Full=Centrosome-associated actin homolog; AltName: Full=Actin-RPV; AltName: Full=ARP1;	36.7	12
P53618	953	107074	Coatomer subunit beta OS=Homo sapiens GN=COPB1 PE=1 SV=3 - [COPB_HUMAN]	36.62	53																			58.8908	3.04	2	17.0371	5.04	3	358.846	34.42	27	149.115	30.33	21				10.4738	0					14.5017	0
P46781	194	22577.6	40S ribosomal protein S9 OS=Homo sapiens GN=RPS9 PE=1 SV=3 - [RS9_HUMAN]	36.6	18
Q9Y4L1	999	111266	Hypoxia up-regulated protein 1 OS=Homo sapiens GN=HYOU1 PE=1 SV=1 - [HYOU1_HUMAN]	36.54	37													515.938	34.13	22	132.543	24.32	15																8.18801	0
P13489	461	49941.1	Ribonuclease inhibitor OS=Homo sapiens GN=RNH1 PE=1 SV=2 - [RINI_HUMAN]	36.44	18
P43686	418	47336.5	26S protease regulatory subunit 6B OS=Homo sapiens GN=PSMC4 PE=1 SV=2 - [PRS6B_HUMAN]	36.36	19																																											43.19	4.31
Q13310	644	70738.1	Polyadenylate-binding protein 4 OS=Homo sapiens GN=PABPC4 PE=1 SV=1 - [PABP4_HUMAN]	36.34	54																															111.76	13.04	6	25.4973	12.89	5	327.825	34.01	20	124.062	32.14	16	57.3124	6.83
P68400	391	45114.8	Casein kinase II subunit alpha OS=Homo sapiens GN=CSNK2A1 PE=1 SV=1 - [CSK21_HUMAN]	36.32	15
COPA_HUMAN	1224	138258	RecName: Full=Coatomer subunit alpha; AltName: Full=Alpha-coat protein; Short=Alpha-COP; AltName: Full=HEP-COP; Short=HEPCOP; Contains: RecName: Full=Xenin; AltName: Full=Xenopsin-related peptide; Contains: RecName: Full=Proxenin;	36.11	57										4.00385	0		458.795	34.23	33	154.737	25	21				21.184	3.27	3										10.8341	0
P14868	501	57100	Aspartyl-tRNA synthetase, cytoplasmic OS=Homo sapiens GN=DARS PE=1 SV=2 - [SYDC_HUMAN]	35.93	34																																					22.99	2	1				124.664	19.16
MDHC_HUMAN	334	36403	RecName: Full=Malate dehydrogenase, cytoplasmic; EC=1.1.1.37; AltName: Full=Cytosolic malate dehydrogenase;	35.93	19
P84077	181	20683.7	ADP-ribosylation factor 1 OS=Homo sapiens GN=ARF1 PE=1 SV=2 - [ARF1_HUMAN]	35.91	27
P61978	463	50944.4	Heterogeneous nuclear ribonucleoprotein K OS=Homo sapiens GN=HNRNPK PE=1 SV=1 - [HNRPK_HUMAN]	35.85	39													40.09	2.59	1																43.55	2.59	1				39.41	2.59	1				345.642	35.85
Q01534	308	35078.4	Testis-specific Y-encoded protein 1 OS=Homo sapiens GN=TSPY1 PE=1 SV=3 - [TSPY1_HUMAN]	35.71	31
ACLY_HUMAN	1101	120762	RecName: Full=ATP-citrate synthase; EC=2.3.3.8; AltName: Full=ATP-citrate (pro-S-)-lyase; AltName: Full=Citrate cleavage enzyme;	35.69	55																8.90052	0		678.386	33.79	29	150.664	28.61	22	0	2.72	2	10.174	2.36	2
P84085	180	20516.6	ADP-ribosylation factor 5 OS=Homo sapiens GN=ARF5 PE=1 SV=2 - [ARF5_HUMAN]	35.56	19
P07741	180	19595.4	Adenine phosphoribosyltransferase OS=Homo sapiens GN=APRT PE=1 SV=2 - [APT_HUMAN]	35.56	9
P55209	391	45345.9	Nucleosome assembly protein 1-like 1 OS=Homo sapiens GN=NAP1L1 PE=1 SV=1 - [NP1L1_HUMAN]	35.55	24																																											22.4	2.56
P67809	324	35902.7	Nuclease-sensitive element-binding protein 1 OS=Homo sapiens GN=YBX1 PE=1 SV=3 - [YBOX1_HUMAN]	35.49	20																																											39.4	5.86
RS2_HUMAN	293	31304.6	RecName: Full=40S ribosomal protein S2; AltName: Full=S4; AltName: Full=LLRep3 protein;	35.49	25
P62906	217	24815.5	60S ribosomal protein L10a OS=Homo sapiens GN=RPL10A PE=1 SV=2 - [RL10A_HUMAN]	35.48	22
P81605	110	11276.8	Dermcidin OS=Homo sapiens GN=DCD PE=1 SV=2 - [DCD_HUMAN]	35.45	41	122.461	22.73	3	38.8385	12.73	2	39.33	10	1				82.5755	35.45	3	14.9871	35.45	3							43.5	10	1	6.6584	10	1
Q6P1R3	559	61280.7	Uncharacterized protein C11orf61 OS=Homo sapiens GN=C11orf61 PE=1 SV=1 - [CK061_HUMAN]	35.42	41																																					50.9	5.37	2	7.78797	1.79	1	249.724	25.22
P62917	257	28007.3	60S ribosomal protein L8 OS=Homo sapiens GN=RPL8 PE=1 SV=2 - [RL8_HUMAN]	35.41	19
Q01813	784	85541.5	6-phosphofructokinase type C OS=Homo sapiens GN=PFKP PE=1 SV=2 - [K6PP_HUMAN]	35.33	49													32.55	2.42	1																576.623	35.33	24	130.157	30.36	18	169.427	4.97	3	29.8067	4.97	3
Q15020	963	109865	Squamous cell carcinoma antigen recognized by T-cells 3 OS=Homo sapiens GN=SART3 PE=1 SV=1 - [SART3_HUMAN]	35.2	45													25.94	2.49	2	16.193	3.63	2	403.646	34.27	24	110.541	26.79	17
P23246	707	76101.6	Splicing factor, proline- and glutamine-rich OS=Homo sapiens GN=SFPQ PE=1 SV=2 - [SFPQ_HUMAN]	35.08	52																			0	7.5	3	16.8392	5.23	2	313.03	35.08	20	96.2161	26.87	11	75.1002	19.38	8	45.1286	15.42	6							0	1.13
Q8N163	923	102838	Protein KIAA1967 OS=Homo sapiens GN=KIAA1967 PE=1 SV=2 - [K1967_HUMAN]	34.99	36																			334.492	32.83	18	85.7435	31.96	17				6.78348	1.52	1				10.6525	0
P13010	732	82652.3	ATP-dependent DNA helicase 2 subunit 2 OS=Homo sapiens GN=XRCC5 PE=1 SV=3 - [KU86_HUMAN]	34.97	42																									32.74	5.46	2	8.52227	2.19	1	414.94	34.56	19	131.551	26.64	13	79.1402	8.33	3	28.3667	8.33	3
P22234	425	47049.1	Multifunctional protein ADE2 OS=Homo sapiens GN=PAICS PE=1 SV=3 - [PUR6_HUMAN]	34.82	25
P62191	440	49153.7	26S protease regulatory subunit 4 OS=Homo sapiens GN=PSMC1 PE=1 SV=1 - [PRS4_HUMAN]	34.77	31																																											130.018	23.41
O00154	380	41769.3	Cytosolic acyl coenzyme A thioester hydrolase OS=Homo sapiens GN=ACOT7 PE=1 SV=3 - [BACH_HUMAN]	34.74	16
P55786	919	103211	Puromycin-sensitive aminopeptidase OS=Homo sapiens GN=NPEPPS PE=1 SV=2 - [PSA_HUMAN]	34.71	60																			86.3934	7.73	6	33.1608	6.86	5	290.764	27.86	23	129.766	26.88	21				7.03947	0		31.5872	2.72	2	12.9018	2.72	2
Q9NQZ3	744	82712.7	Deleted in azoospermia protein 1 OS=Homo sapiens GN=DAZ1 PE=1 SV=2 - [DAZ1_HUMAN]	34.68	24													22.49	11.69	2	7.66965	11.69	2	0	6.05	1				45.3926	20.16	3	9.29526	20.16	3	196.895	34.68	5	38.0223	34.68	5	48.99	6.05	1	9.44893	14.52	2
GANAB_HUMAN	944	106807	RecName: Full=Neutral alpha-glucosidase AB; EC=3.2.1.84; AltName: Full=Glucosidase II subunit alpha; AltName: Full=Alpha-glucosidase 2; Flags: Precursor;	34.64	78										3.58315	0								130.986	13.03	10	50.1182	10.28	6	514.997	34.53	29	183.275	29.24	23	22.48	8.47	6	28.3164	6.46	4
P27635	214	24587.9	60S ribosomal protein L10 OS=Homo sapiens GN=RPL10 PE=1 SV=4 - [RL10_HUMAN]	34.58	14
Q96KP4	475	52844.9	Cytosolic non-specific dipeptidase OS=Homo sapiens GN=CNDP2 PE=1 SV=2 - [CNDP2_HUMAN]	34.53	19																																											67.03	2.95
P29692	281	31102.8	Elongation factor 1-delta OS=Homo sapiens GN=EEF1D PE=1 SV=5 - [EF1D_HUMAN]	34.52	21
O43681	348	38767.4	Arsenical pump-driving ATPase OS=Homo sapiens GN=ASNA1 PE=1 SV=2 - [ARSA1_HUMAN]	34.48	13
O95757	839	94426.5	Heat shock 70 kDa protein 4L OS=Homo sapiens GN=HSPA4L PE=1 SV=2 - [HS74L_HUMAN]	34.45	47																			159.852	6.56	4	24.7889	6.56	4	436.536	28.96	18	88.0955	27.41	16	39.6978	4.65	3	14.759	3.34	2				7.86139	0
P60660	151	16919.1	Myosin light polypeptide 6 OS=Homo sapiens GN=MYL6 PE=1 SV=2 - [MYL6_HUMAN]	34.44	24
P04279	462	52099.9	Semenogelin-1 OS=Homo sapiens GN=SEMG1 PE=1 SV=2 - [SEMG1_HUMAN]	34.42	55	35.9	3.46	1	14.3739	3.46	1
Q9UHV9	154	16637.6	Prefoldin subunit 2 OS=Homo sapiens GN=PFDN2 PE=1 SV=1 - [PFD2_HUMAN]	34.42	5
Q8NE71	845	95866.5	ATP-binding cassette sub-family F member 1 OS=Homo sapiens GN=ABCF1 PE=1 SV=2 - [ABCF1_HUMAN]	34.32	51																			214.733	25.21	13	69.3287	25.21	12	296.166	25.92	15	64.8422	20	11
Q92841	650	72326	Probable ATP-dependent RNA helicase DDX17 OS=Homo sapiens GN=DDX17 PE=1 SV=1 - [DDX17_HUMAN]	34.31	66																															201.033	24.92	14	56.2642	24.62	13	315.022	27.85	16	82.7831	22.77	12	108.696	12.46
P42224	750	87279.5	Signal transducer and activator of transcription 1-alpha/beta OS=Homo sapiens GN=STAT1 PE=1 SV=2 - [STAT1_HUMAN]	34.27	40																									34.13	1.6	1	8.13318	1.6	1	450.812	32.67	20	105.044	24.93	14	76.6167	4	2	12.7406	4	2
NUDC_HUMAN	331	38219.1	RecName: Full=Nuclear migration protein nudC; AltName: Full=Nuclear distribution protein C homolog;	34.14	21
Q9Y230	463	51124.6	RuvB-like 2 OS=Homo sapiens GN=RUVBL2 PE=1 SV=3 - [RUVB2_HUMAN]	34.13	25																																											42.08	3.46
P00338	332	36665.4	L-lactate dehydrogenase A chain OS=Homo sapiens GN=LDHA PE=1 SV=2 - [LDHA_HUMAN]	34.04	62
P14317	486	53951	Hematopoietic lineage cell-specific protein OS=Homo sapiens GN=HCLS1 PE=1 SV=2 - [HCLS1_HUMAN]	33.95	41																															72.2207	17.9	5	26.0034	17.9	5	289.828	33.95	15	69.1982	30.25	10	53.7641	8.02
Q15907	218	24473.5	Ras-related protein Rab-11B OS=Homo sapiens GN=RAB11B PE=1 SV=4 - [RB11B_HUMAN]	33.94	16
Q14566	821	92831.2	DNA replication licensing factor MCM6 OS=Homo sapiens GN=MCM6 PE=1 SV=1 - [MCM6_HUMAN]	33.86	48																			55.49	3.78	2	12.5845	3.78	2	420.184	33.86	21	117.858	28.5	18	41.16	5.36	2	13.6779	5.36	2	32.54	2.07	1
RS19_HUMAN	145	16050.5	RecName: Full=40S ribosomal protein S19;	33.79	20
P60842	406	46124.6	Eukaryotic initiation factor 4A-I OS=Homo sapiens GN=EIF4A1 PE=1 SV=1 - [IF4A1_HUMAN]	33.74	25
P35998	433	48603.1	26S protease regulatory subunit 7 OS=Homo sapiens GN=PSMC2 PE=1 SV=3 - [PRS7_HUMAN]	33.72	28
P55884	814	92423.8	Eukaryotic translation initiation factor 3 subunit B OS=Homo sapiens GN=EIF3B PE=1 SV=3 - [EIF3B_HUMAN]	33.66	47																			285.95	29.12	19	90.0742	28.75	16	62.8084	4.18	3	14.9623	5.9	3	23.7035	6.76	3	17.9997	3.69	2							23.24	1.11
P30153	589	65266.9	Serine/threonine-protein phosphatase 2A 65 kDa regulatory subunit A alpha isoform OS=Homo sapiens GN=PPP2R1A PE=1 SV=4 - [2AAA_HUMAN]	33.62	25																																					47.7273	6.96	3	14.722	3.06	1	179.979	29.37
PAK2_HUMAN	524	58005.9	RecName: Full=Serine/threonine-protein kinase PAK 2; EC=2.7.11.1; AltName: Full=p21-activated kinase 2; Short=PAK-2; AltName: Full=Gamma-PAK; AltName: Full=PAK65; AltName: Full=S6/H4 kinase; AltName: Full=p58; Contains: RecName: Full=PAK-2p27; Short=p27; Contains: RecName: Full=PAK-2p34; Short=p34; AltName: Full=C-t-PAK2;	33.59	19				2.04566	0																																						264.329	26.53
P46779	137	15737.7	60S ribosomal protein L28 OS=Homo sapiens GN=RPL28 PE=1 SV=3 - [RL28_HUMAN]	33.58	9
P31150	447	50550.1	Rab GDP dissociation inhibitor alpha OS=Homo sapiens GN=GDI1 PE=1 SV=2 - [GDIA_HUMAN]	33.56	21																																											73.1773	10.07
IGHG2_HUMAN	326	35877.8	RecName: Full=Ig gamma-2 chain C region;	33.44	107				11.3322	0		0	2.15	1				29.91	2.15	1				31.5699	12.27	4	16.5421	6.75	2	43.1165	13.19	4	17.6687	4.29	1	38.93	13.19	4	21.901	6.75	2	36.2	9.82	3	8.38486	0		37.3548	8.59
O43776	548	62902.5	Asparaginyl-tRNA synthetase, cytoplasmic OS=Homo sapiens GN=NARS PE=1 SV=1 - [SYNC_HUMAN]	33.39	31																																					82.98	8.21	4	18.1401	4.74	2	379.59	33.39
P62910	135	15849.8	60S ribosomal protein L32 OS=Homo sapiens GN=RPL32 PE=1 SV=2 - [RL32_HUMAN]	33.33	16
P61923	177	20185.5	Coatomer subunit zeta-1 OS=Homo sapiens GN=COPZ1 PE=1 SV=1 - [COPZ1_HUMAN]	33.33	7
P01763	114	0	Ig heavy chain V-III region WEA OS=Homo sapiens PE=1 SV=1 - [HV302_HUMAN]	33.33	2
P30405	207	22026.2	Peptidyl-prolyl cis-trans isomerase, mitochondrial OS=Homo sapiens GN=PPIF PE=1 SV=1 - [PPIF_HUMAN]	33.33	23
O75638	210	21106.4	Cancer/testis antigen 2 OS=Homo sapiens GN=CTAG2 PE=2 SV=1 - [CTAG2_HUMAN]	33.33	7
TBCD5_HUMAN	795	88948.6	RecName: Full=TBC1 domain family member 5;	33.21	38										3.71252	0														73.2895	8.05	5	20.137	2.64	2	284.426	30.94	15	89.7428	29.18	15				8.57729	0
SPTA2_HUMAN	2472	284364	RecName: Full=Spectrin alpha chain, brain; AltName: Full=Spectrin, non-erythroid alpha chain; AltName: Full=Alpha-II spectrin; AltName: Full=Fodrin alpha chain;	33.13	154				4.00358	0		170.777	7.16	14	67.4429	3.4	5	1094.52	29.37	55	268.159	25.44	43	190.608	7.85	14	69.8699	7.28	12	0	0.93	2	13.1024	1.38	2	46.1385	1.25	2	16.8555	1.25	2	30.17	1.25	2	12.653	0.85	1
Q92598	858	96803.7	Heat shock protein 105 kDa OS=Homo sapiens GN=HSPH1 PE=1 SV=1 - [HS105_HUMAN]	33.1	52																			291.702	26.81	19	101.261	27.04	17	122.607	13.05	9	40.4569	11.66	7
K1C13_HUMAN	458	49555.4	RecName: Full=Keratin, type I cytoskeletal 13; AltName: Full=Cytokeratin-13; Short=CK-13; AltName: Full=Keratin-13; Short=K13;	32.97	85				8.72533	2.62	1	36.4085	7.21	3	14.4012	2.62	1	27.7357	4.37	2	9.83584	4.37	2	38.3988	5.24	2				30.7567	5.24	3				67.3921	5.02	2	6.57996	5.02	2	71.7558	7.21	4	11.0957	6.99	3	97.6012	9.17
P09661	255	28398.1	U2 small nuclear ribonucleoprotein A' OS=Homo sapiens GN=SNRPA1 PE=1 SV=2 - [RU2A_HUMAN]	32.94	12
P56192	900	101052	Methionyl-tRNA synthetase, cytoplasmic OS=Homo sapiens GN=MARS PE=1 SV=2 - [SYMC_HUMAN]	32.89	51																			55.8367	9.89	6	31.873	7.89	5	405.228	30.11	20	118.729	27.44	17	22.07	2.33	2	6.68335	1.44	1
P32119	198	21878.2	Peroxiredoxin-2 OS=Homo sapiens GN=PRDX2 PE=1 SV=5 - [PRDX2_HUMAN]	32.83	19
P14314	528	59387.8	Glucosidase 2 subunit beta OS=Homo sapiens GN=PRKCSH PE=1 SV=2 - [GLU2B_HUMAN]	32.77	44																															83.3837	21.4	9	31.3062	13.64	5	182.894	25	12	53.604	15.72	6
P06576	529	56524.6	ATP synthase subunit beta, mitochondrial OS=Homo sapiens GN=ATP5B PE=1 SV=3 - [ATPB_HUMAN]	32.7	22
PSA4_HUMAN	261	29465.2	RecName: Full=Proteasome subunit alpha type-4; EC=3.4.25.1; AltName: Full=Proteasome component C9; AltName: Full=Macropain subunit C9; AltName: Full=Multicatalytic endopeptidase complex subunit C9; AltName: Full=Proteasome subunit L;	32.57	12
P52907	286	32902.3	F-actin-capping protein subunit alpha-1 OS=Homo sapiens GN=CAPZA1 PE=1 SV=3 - [CAZA1_HUMAN]	32.52	10																									22.27	2.8	1
P51572	246	27974	B-cell receptor-associated protein 31 OS=Homo sapiens GN=BCAP31 PE=1 SV=3 - [BAP31_HUMAN]	32.52	16
Q9BX68	163	17151.2	Histidine triad nucleotide-binding protein 2 OS=Homo sapiens GN=HINT2 PE=1 SV=1 - [HINT2_HUMAN]	32.52	14
RL36_HUMAN	105	12245.9	RecName: Full=60S ribosomal protein L36;	32.38	11																																		8.03223	12.38	1
P46782	204	22862.1	40S ribosomal protein S5 OS=Homo sapiens GN=RPS5 PE=1 SV=4 - [RS5_HUMAN]	32.35	29
P62424	266	29977	60S ribosomal protein L7a OS=Homo sapiens GN=RPL7A PE=1 SV=2 - [RL7A_HUMAN]	32.33	29
P52597	415	45642.9	Heterogeneous nuclear ribonucleoprotein F OS=Homo sapiens GN=HNRNPF PE=1 SV=3 - [HNRPF_HUMAN]	32.29	18
Q07955	248	27727.8	Splicing factor, arginine/serine-rich 1 OS=Homo sapiens GN=SFRS1 PE=1 SV=2 - [SFRS1_HUMAN]	32.26	10
AMPL_HUMAN	519	56130.8	RecName: Full=Cytosol aminopeptidase; EC=3.4.11.1; AltName: Full=Leucine aminopeptidase; AltName: Full=Leucyl aminopeptidase; AltName: Full=Leucine aminopeptidase 3; Short=LAP; AltName: Full=Proline aminopeptidase; EC=3.4.11.5; AltName: Full=Prolyl aminopeptidase; AltName: Full=Peptidase S;	32.18	25										4.18784	0											9.07391	0																				47.06	2.31
PUR2_HUMAN	1010	107699	RecName: Full=Trifunctional purine biosynthetic protein adenosine-3; Includes: RecName: Full=Phosphoribosylamine--glycine ligase; EC=6.3.4.13; AltName: Full=Glycinamide ribonucleotide synthetase; Short=GARS; AltName: Full=Phosphoribosylglycinamide synthetase; Includes: RecName: Full=Phosphoribosylformylglycinamidine cyclo-ligase; EC=6.3.3.1; AltName: Full=Phosphoribosyl-aminoimidazole synthetase;…	32.18	51										3.98891	0		46.55	1.29	1	8.60898	1.29	1	354.547	25.94	17	98.4719	21.19	14	65.35	7.03	5	25.638	7.03	5	38.71	1.49	1	13.6403	1.49	1	30.1	1.49	1	13.0247	1.49	1
P41252	1262	144406	Isoleucyl-tRNA synthetase, cytoplasmic OS=Homo sapiens GN=IARS PE=1 SV=2 - [SYIC_HUMAN]	32.17	77													634.933	30.74	28	161.372	25.75	23	186.721	8.8	9	41.3564	7.45	7	97.0609	4.6	4	10.9664	2.93	2	54.908	2.85	3	18.4435	1.43	1
O43809	227	26210.7	Cleavage and polyadenylation specificity factor subunit 5 OS=Homo sapiens GN=NUDT21 PE=1 SV=1 - [CPSF5_HUMAN]	32.16	14
LONM_HUMAN	959	106422	RecName: Full=Lon protease homolog, mitochondrial; EC=3.4.21.-; AltName: Full=Lon protease-like protein; Short=LONP; AltName: Full=LONHs; AltName: Full=Mitochondrial ATP-dependent protease Lon; AltName: Full=Serine protease 15; Flags: Precursor;	32.12	52				3.60416	0														199.209	13.56	7	39.8924	15.12	8	479.206	32.12	19	115.843	30.66	18				7.54906	0
Q92945	710	73101	Far upstream element-binding protein 2 OS=Homo sapiens GN=KHSRP PE=1 SV=3 - [FUBP2_HUMAN]	32.11	33																															281.321	30.28	17	75.9577	25.35	12	38.97	3.66	2	9.84059	1.83	1	22.67	1.55
MCM4_HUMAN	863	96497.6	RecName: Full=DNA replication licensing factor MCM4; AltName: Full=CDC21 homolog; AltName: Full=P1-CDC21;	32.1	54										3.68292	0														412.877	32.1	23	150.325	26.88	17	183.418	13.44	6	53.7363	13.44	6	0	3.01	1	11.9739	3.01	1
P61026	200	22526.6	Ras-related protein Rab-10 OS=Homo sapiens GN=RAB10 PE=1 SV=1 - [RAB10_HUMAN]	32	17
P54578	494	56033	Ubiquitin carboxyl-terminal hydrolase 14 OS=Homo sapiens GN=USP14 PE=1 SV=3 - [UBP14_HUMAN]	31.98	19																																											192.68	31.98
AZI1_HUMAN	1083	121987	RecName: Full=5-azacytidine-induced protein 1; AltName: Full=Pre-acrosome localization protein 1; AltName: Full=Centrosomal protein of 131 kDa; Short=Cep131;	31.95	46										4.64335	0		63.9954	9.23	7	34.5447	2.95	2	260.957	26.13	21	90.0544	22.16	16
A6NHR9	2005	226231	Structural maintenance of chromosomes flexible hinge domain-containing protein 1 OS=Homo sapiens GN=SMCHD1 PE=1 SV=2 - [SMHD1_HUMAN]	31.92	77													656.093	31.42	45	213.663	21.9	28	32.01	1.1	2	13.7342	0.5	1	22.29	0.5	1	12.9828	0
Q9Y262	564	66684.4	Eukaryotic translation initiation factor 3 subunit L OS=Homo sapiens GN=EIF3L PE=1 SV=1 - [EIF3L_HUMAN]	31.91	35																																					165.616	12.41	5	17.4579	11.17	4	287.87	31.91
P36578	427	47667.4	60S ribosomal protein L4 OS=Homo sapiens GN=RPL4 PE=1 SV=5 - [RL4_HUMAN]	31.85	21																																					29.7	3.28	1				53.27	7.96
P67936	248	28504.5	Tropomyosin alpha-4 chain OS=Homo sapiens GN=TPM4 PE=1 SV=3 - [TPM4_HUMAN]	31.85	18
O43143	795	90875.2	Putative pre-mRNA-splicing factor ATP-dependent RNA helicase DHX15 OS=Homo sapiens GN=DHX15 PE=1 SV=2 - [DHX15_HUMAN]	31.82	43																			20.4	1.51	1	8.78651	1.51	1	34.43	1.51	1	12.5338	1.51	1	203.033	27.04	19	88.0053	22.14	13	22.12	3.14	2	11.5743	1.64	1	31	3.02
Q13162	271	30520.8	Peroxiredoxin-4 OS=Homo sapiens GN=PRDX4 PE=1 SV=1 - [PRDX4_HUMAN]	31.73	23
P49321	788	85186.1	Nuclear autoantigenic sperm protein OS=Homo sapiens GN=NASP PE=1 SV=2 - [NASP_HUMAN]	31.6	42													100.139	16.12	9	33.6526	12.94	6	54.4545	4.19	3	18.2882	4.7	3													24.5	1.65	1	9.92994	1.65	1	216.127	19.54
DPYL3_HUMAN	570	61924.1	RecName: Full=Dihydropyrimidinase-related protein 3; Short=DRP-3; AltName: Full=Unc-33-like phosphoprotein; Short=ULIP protein; AltName: Full=Collapsin response mediator protein 4; Short=CRMP-4;	31.58	25				3.43648	0																																51.8202	7.54	3	10.611	6.32	2	244.604	29.3
Q15631	228	26166.8	Translin OS=Homo sapiens GN=TSN PE=1 SV=1 - [TSN_HUMAN]	31.58	12
Q3SY69	923	101681	Probable 10-formyltetrahydrofolate dehydrogenase ALDH1L2 OS=Homo sapiens GN=ALDH1L2 PE=2 SV=2 - [AL1L2_HUMAN]	31.53	41																									237.035	29.25	19	90.8767	29.58	19	0	1.52	1	8.93956	3.36	2
P12268	514	55769.6	Inosine-5'-monophosphate dehydrogenase 2 OS=Homo sapiens GN=IMPDH2 PE=1 SV=2 - [IMDH2_HUMAN]	31.52	48																																											235.227	23.74
O43169	146	16322	Cytochrome b5 type B OS=Homo sapiens GN=CYB5B PE=1 SV=2 - [CYB5B_HUMAN]	31.51	4
P62826	216	24407.6	GTP-binding nuclear protein Ran OS=Homo sapiens GN=RAN PE=1 SV=3 - [RAN_HUMAN]	31.48	18
P10599	105	11729.7	Thioredoxin OS=Homo sapiens GN=TXN PE=1 SV=3 - [THIO_HUMAN]	31.43	21	34.04	12.38	1	18.5147	12.38	1
RL38_HUMAN	70	8212.73	RecName: Full=60S ribosomal protein L38;	31.43	2
P19338	710	76568.4	Nucleolin OS=Homo sapiens GN=NCL PE=1 SV=3 - [NUCL_HUMAN]	31.41	174													108.05	5.07	2	16.9869	3.1	1	258.522	23.24	14	57.3923	19.01	12	404.664	27.89	18	101.325	26.2	14	521.826	29.01	20	127.772	24.65	16	472.624	29.44	19	104.204	24.37	15	311.774	22.82
Q07020	188	21621.1	60S ribosomal protein L18 OS=Homo sapiens GN=RPL18 PE=1 SV=2 - [RL18_HUMAN]	31.38	18
DHAK_HUMAN	575	58940	RecName: Full=Bifunctional ATP-dependent dihydroxyacetone kinase/FAD-AMP lyase (cyclizing); Includes: RecName: Full=ATP-dependent dihydroxyacetone kinase; Short=DHA kinase; EC=2.7.1.29; AltName: Full=Glycerone kinase; Includes: RecName: Full=FAD-AMP lyase (cyclizing); EC=4.6.1.15; AltName: Full=FAD-AMP lyase (cyclic FMN forming); AltName: Full=FMN cyclase;	31.3	21				5.67705	0					9.43962	0					8.18282	0					9.3264	0					6.43531	0														290.683	29.74
P60900	246	27381.8	Proteasome subunit alpha type-6 OS=Homo sapiens GN=PSMA6 PE=1 SV=1 - [PSA6_HUMAN]	31.3	17
Q7L2H7	374	42475.8	Eukaryotic translation initiation factor 3 subunit M OS=Homo sapiens GN=EIF3M PE=1 SV=1 - [EIF3M_HUMAN]	31.28	14
O00116	658	72865.8	Alkyldihydroxyacetonephosphate synthase, peroxisomal OS=Homo sapiens GN=AGPS PE=1 SV=1 - [ADAS_HUMAN]	31.16	25																																					205.822	31	12	60.0187	27.81	12	32.75	2.58
Q9Y224	244	28050.7	UPF0568 protein C14orf166 OS=Homo sapiens GN=C14orf166 PE=1 SV=1 - [CN166_HUMAN]	31.15	12
P01854	428	46989.3	Ig epsilon chain C region OS=Homo sapiens GN=IGHE PE=1 SV=1 - [IGHE_HUMAN]	31.07	43																			40.1682	9.35	3	16.9133	3.27	1	22.69	3.27	1				143.469	22.43	7	43.7138	22.43	7	178.028	31.07	12	55.0656	21.96	8	37.78	5.84
P49589	748	85419.2	Cysteinyl-tRNA synthetase, cytoplasmic OS=Homo sapiens GN=CARS PE=1 SV=3 - [SYCC_HUMAN]	31.02	45																									0	1.34	1	7.19319	1.34	1	317.914	31.02	18	98.902	26.47	15	101.849	9.22	6	31.5901	6.02	4
O15144	300	34311.5	Actin-related protein 2/3 complex subunit 2 OS=Homo sapiens GN=ARPC2 PE=1 SV=1 - [ARPC2_HUMAN]	31	16
P34897	504	55957.7	Serine hydroxymethyltransferase, mitochondrial OS=Homo sapiens GN=SHMT2 PE=1 SV=3 - [GLYM_HUMAN]	30.95	26																																											93.6611	9.72
P43358	317	34907.5	Melanoma-associated antigen 4 OS=Homo sapiens GN=MAGEA4 PE=1 SV=1 - [MAGA4_HUMAN]	30.91	30													26.68	2.52	1				20.32	2.52	1
P42858	3144	347639	Huntingtin OS=Homo sapiens GN=HTT PE=1 SV=1 - [HD_HUMAN]	30.88	229							1130.48	23.82	54	315.945	16.44	33	941.16	19.82	46	212.794	15.94	34	281.629	9.06	19	75.7025	6.65	13	97.4562	2.54	6	22.6978	1.59	4	72.26	1.46	3	12.2472	1.46	3	158.24	2.39	5	34.6099	2.16	4	61.9704	0.89
P22314	1058	117774	Ubiquitin-like modifier-activating enzyme 1 OS=Homo sapiens GN=UBA1 PE=1 SV=3 - [UBA1_HUMAN]	30.81	69																			404.366	27.03	18	98.1507	19.85	12	353.689	19.28	14	89.3684	22.31	14	68.5842	6.99	4	19.2481	6.99	4	46.6	3.4	2	10.2002	1.7	1
Q00688	224	25161.3	FK506-binding protein 3 OS=Homo sapiens GN=FKBP3 PE=1 SV=1 - [FKBP3_HUMAN]	30.8	10
P49720	205	22933.5	Proteasome subunit beta type-3 OS=Homo sapiens GN=PSMB3 PE=1 SV=2 - [PSB3_HUMAN]	30.73	15
O60888	179	19104.1	Protein CutA OS=Homo sapiens GN=CUTA PE=1 SV=2 - [CUTA_HUMAN]	30.73	5
P01040	98	10999.7	Cystatin-A OS=Homo sapiens GN=CSTA PE=1 SV=1 - [CYTA_HUMAN]	30.61	11	58.1267	12.24	1	11.3317	12.24	1
O43399	206	22224.3	Tumor protein D54 OS=Homo sapiens GN=TPD52L2 PE=1 SV=2 - [TPD54_HUMAN]	30.58	7
Q8N680	514	57300.3	Zinc finger and BTB domain-containing protein 2 OS=Homo sapiens GN=ZBTB2 PE=1 SV=1 - [ZBTB2_HUMAN]	30.54	30																																					138.169	27.82	10	47.1422	16.54	5	82.7392	26.85
P68036	154	17850.2	Ubiquitin-conjugating enzyme E2 L3 OS=Homo sapiens GN=UBE2L3 PE=1 SV=1 - [UB2L3_HUMAN]	30.52	5
P08237	780	85128.4	6-phosphofructokinase, muscle type OS=Homo sapiens GN=PFKM PE=1 SV=2 - [K6PF_HUMAN]	30.51	37																															346.828	29.36	16	82.8705	27.31	14	75.5852	6.03	4	14.1031	4.87	3
P11940	636	70625.9	Polyadenylate-binding protein 1 OS=Homo sapiens GN=PABPC1 PE=1 SV=2 - [PABP1_HUMAN]	30.5	45																															96.6367	8.18	3	15.0357	8.18	3	377.395	30.5	18	100.726	23.74	13	57.8424	9.59
Q14974	876	97108	Importin subunit beta-1 OS=Homo sapiens GN=KPNB1 PE=1 SV=2 - [IMB1_HUMAN]	30.48	83							24.22	1.37	1				74.8348	5.82	4	24.6013	4.79	3	70.7742	10.27	7	29.0718	6.39	4	531.469	26.48	18	116.305	18.95	12	182.721	25	16	83.6141	19.75	12	22.84	1.71	1	10.7255	1.71	1	29.52	1.71
PLST_HUMAN	630	70766.2	RecName: Full=Plastin-3; AltName: Full=T-plastin;	30.48	38																												8.91362	0								140.517	26.03	14	51.6636	18.41	9	110.132	13.97
Q9P2J5	1176	134379	Leucyl-tRNA synthetase, cytoplasmic OS=Homo sapiens GN=LARS PE=1 SV=2 - [SYLC_HUMAN]	30.44	49													24.69	0.94	1				768.896	29.59	23	148.22	27.81	22	30.678	1.7	2				45.52	1.02	1
ATPA_HUMAN	553	59713.6	RecName: Full=ATP synthase subunit alpha, mitochondrial; Flags: Precursor;	30.38	33				1.84039	0																																						42.3977	9.58
P29401	623	67834.7	Transketolase OS=Homo sapiens GN=TKT PE=1 SV=3 - [TKT_HUMAN]	30.34	35																																					66.5624	13.64	5	22.0763	15.57	5	188.412	30.34
Q01105	290	33468.7	Protein SET OS=Homo sapiens GN=SET PE=1 SV=3 - [SET_HUMAN]	30.34	31
P62333	389	44145.1	26S protease regulatory subunit S10B OS=Homo sapiens GN=PSMC6 PE=1 SV=1 - [PRS10_HUMAN]	30.33	17
Q92499	740	82379.8	ATP-dependent RNA helicase DDX1 OS=Homo sapiens GN=DDX1 PE=1 SV=2 - [DDX1_HUMAN]	30.27	24																															151.559	27.7	15	59.5109	18.92	9
P07288	261	28722.6	Prostate-specific antigen OS=Homo sapiens GN=KLK3 PE=1 SV=2 - [KLK3_HUMAN]	30.27	21																																					36.44	4.6	1
P47929	136	15065.8	Galectin-7 OS=Homo sapiens GN=LGALS7 PE=1 SV=2 - [LEG7_HUMAN]	30.15	10	0	0		3.28949	11.76	1
P60228	445	52187.4	Eukaryotic translation initiation factor 3 subunit E OS=Homo sapiens GN=EIF3E PE=1 SV=1 - [EIF3E_HUMAN]	30.11	13
Q9Y295	367	40516.8	Developmentally-regulated GTP-binding protein 1 OS=Homo sapiens GN=DRG1 PE=1 SV=1 - [DRG1_HUMAN]	29.97	16
PACS1_HUMAN	963	104833	RecName: Full=Phosphofurin acidic cluster sorting protein 1; Short=PACS-1;	29.91	34																7.85662	0		229.503	28.76	19	81.9822	23.88	15				8.25919	0					10.7202	0
P11586	935	101495	C-1-tetrahydrofolate synthase, cytoplasmic OS=Homo sapiens GN=MTHFD1 PE=1 SV=3 - [C1TC_HUMAN]	29.84	44																			41.29	2.99	2	11.017	2.99	2	329.77	29.84	23	95.4045	22.99	14	0	4.06	2	7.30591	1.71	1
Q8WUM4	868	95963.1	Programmed cell death 6-interacting protein OS=Homo sapiens GN=PDCD6IP PE=1 SV=1 - [PDC6I_HUMAN]	29.84	44																									252.601	28	19	67.411	21.2	14	99.4708	7.03	4	27.0451	5.76	3	71.0303	4.49	2	15.8077	4.49	2
P52815	198	21334.6	39S ribosomal protein L12, mitochondrial OS=Homo sapiens GN=MRPL12 PE=1 SV=2 - [RM12_HUMAN]	29.8	6
COR1A_HUMAN	461	50993.8	RecName: Full=Coronin-1A; AltName: Full=Coronin-like protein p57; AltName: Full=Coronin-like protein A; Short=Clipin-A; AltName: Full=Tryptophan aspartate-containing coat protein; Short=TACO;	29.5	49																																								8.21687	9.76	2	63.6526	22.56
Q00839	825	90528	Heterogeneous nuclear ribonucleoprotein U OS=Homo sapiens GN=HNRNPU PE=1 SV=6 - [HNRPU_HUMAN]	29.45	69													108.46	7.52	4	27.0378	4.85	3	255.385	29.33	19	127.136	19.52	11	90.5975	10.67	8	33.4446	12.36	6	90.8769	9.33	7	40.0883	11.39	6	78.775	6.3	4	17.3396	1.82	1
P63208	163	18646.2	S-phase kinase-associated protein 1 OS=Homo sapiens GN=SKP1 PE=1 SV=2 - [SKP1_HUMAN]	29.45	6
P07195	334	36615.1	L-lactate dehydrogenase B chain OS=Homo sapiens GN=LDHB PE=1 SV=2 - [LDHB_HUMAN]	29.34	27
P62847	133	15413.4	40S ribosomal protein S24 OS=Homo sapiens GN=RPS24 PE=1 SV=1 - [RS24_HUMAN]	29.32	12
O00571	662	73198	ATP-dependent RNA helicase DDX3X OS=Homo sapiens GN=DDX3X PE=1 SV=3 - [DDX3X_HUMAN]	29.31	44																															88.2826	7.7	4	19.0971	7.7	4	250.382	27.64	16	82.2145	23.26	12	78.1108	7.7
O75396	215	24724.8	Vesicle-trafficking protein SEC22b OS=Homo sapiens GN=SEC22B PE=1 SV=3 - [SC22B_HUMAN]	29.3	16
Q00059	246	29078.2	Transcription factor A, mitochondrial OS=Homo sapiens GN=TFAM PE=1 SV=1 - [TFAM_HUMAN]	29.27	8
EIF3A_HUMAN	1382	166468	RecName: Full=Eukaryotic translation initiation factor 3 subunit A; Short=eIF3a; AltName: Full=Eukaryotic translation initiation factor 3 subunit 10; AltName: Full=eIF-3-theta; AltName: Full=eIF3 p167; AltName: Full=eIF3 p180; AltName: Full=eIF3 p185;	29.23	77				1.9767	0								409.078	27.35	34	150.399	17.51	18	130.478	10.93	14	66.7255	8.54	10										10.4797	0.87	1
Q9Y265	456	50196.3	RuvB-like 1 OS=Homo sapiens GN=RUVBL1 PE=1 SV=1 - [RUVB1_HUMAN]	29.17	15
P46783	165	18885.9	40S ribosomal protein S10 OS=Homo sapiens GN=RPS10 PE=1 SV=1 - [RS10_HUMAN]	29.09	24
P26639	723	83381.9	Threonyl-tRNA synthetase, cytoplasmic OS=Homo sapiens GN=TARS PE=1 SV=3 - [SYTC_HUMAN]	29.05	41																									33.79	3.46	2				235.203	29.05	18	80.857	22.27	12	37.76	3.46	2	19.4799	3.46	2	36.159	4.84
Q02543	176	20748.9	60S ribosomal protein L18a OS=Homo sapiens GN=RPL18A PE=1 SV=2 - [RL18A_HUMAN]	28.98	18
Q9BQA1	342	36701.1	Methylosome protein 50 OS=Homo sapiens GN=WDR77 PE=1 SV=1 - [MEP50_HUMAN]	28.95	10
SERC_HUMAN	370	40396.8	RecName: Full=Phosphoserine aminotransferase; EC=2.6.1.52; AltName: Full=Phosphohydroxythreonine aminotransferase; Short=PSAT;	28.92	17										3.8555	0
P07355	339	38579.8	Annexin A2 OS=Homo sapiens GN=ANXA2 PE=1 SV=2 - [ANXA2_HUMAN]	28.91	30
P26373	211	24246.5	60S ribosomal protein L13 OS=Homo sapiens GN=RPL13 PE=1 SV=4 - [RL13_HUMAN]	28.91	19
Q8N1G4	583	63433.7	Leucine-rich repeat-containing protein 47 OS=Homo sapiens GN=LRRC47 PE=1 SV=1 - [LRC47_HUMAN]	28.82	32																															20.06	2.06	1				165.931	28.82	14	56.3311	19.38	8	84.876	11.32
Q04760	184	20764.2	Lactoylglutathione lyase OS=Homo sapiens GN=GLO1 PE=1 SV=4 - [LGUL_HUMAN]	28.8	10
Q9UG63	623	71244.6	ATP-binding cassette sub-family F member 2 OS=Homo sapiens GN=ABCF2 PE=1 SV=2 - [ABCF2_HUMAN]	28.73	28																															67.04	5.46	3	19.5233	4.49	2	131.338	25.84	14	67.1093	19.74	9
GRN_HUMAN	593	63499.8	RecName: Full=Granulins; AltName: Full=Proepithelin; Short=PEPI; Contains: RecName: Full=Acrogranin; Contains: RecName: Full=Paragranulin; Contains: RecName: Full=Granulin-1; AltName: Full=Granulin G; Contains: RecName: Full=Granulin-2; AltName: Full=Granulin F; Contains: RecName: Full=Granulin-3; AltName: Full=Granulin B; Contains: RecName: Full=Granulin-4; AltName: Full=Granulin A; Contains: Re…	28.67	56				2.26051	0																																37.51	6.24	3	8.10313	3.88	2	232.768	26.48
P14550	325	36549.9	Alcohol dehydrogenase [NADP+] OS=Homo sapiens GN=AKR1A1 PE=1 SV=3 - [AK1A1_HUMAN]	28.62	15
P60866	119	13364.3	40S ribosomal protein S20 OS=Homo sapiens GN=RPS20 PE=1 SV=1 - [RS20_HUMAN]	28.57	10
P42677	84	9454.84	40S ribosomal protein S27 OS=Homo sapiens GN=RPS27 PE=1 SV=3 - [RS27_HUMAN]	28.57	2
P09132	144	16145.4	Signal recognition particle 19 kDa protein OS=Homo sapiens GN=SRP19 PE=1 SV=3 - [SRP19_HUMAN]	28.47	7
RFC4_HUMAN	363	39656.9	RecName: Full=Replication factor C subunit 4; AltName: Full=Activator 1 subunit 4; AltName: Full=Replication factor C 37 kDa subunit; Short=RF-C 37 kDa subunit; Short=RFC37; AltName: Full=Activator 1 37 kDa subunit; Short=A1 37 kDa subunit;	28.37	12																																								9.7601	0
Q14558	356	39368.6	Phosphoribosyl pyrophosphate synthetase-associated protein 1 OS=Homo sapiens GN=PRPSAP1 PE=1 SV=2 - [KPRA_HUMAN]	28.37	12
Q9BRJ6	194	22069.8	Uncharacterized protein C7orf50 OS=Homo sapiens GN=C7orf50 PE=1 SV=1 - [CG050_HUMAN]	28.35	6
DDX3Y_HUMAN	660	73108.1	RecName: Full=ATP-dependent RNA helicase DDX3Y; EC=3.6.1.-; AltName: Full=DEAD box protein 3, Y-chromosomal;	28.33	44				2.08403	0					3.7146	0																				88.2826	7.73	4	16.8214	7.73	4	226.419	26.67	15	80.9327	25.91	13	78.1108	7.73
P17858	780	84964.2	6-phosphofructokinase, liver type OS=Homo sapiens GN=PFKL PE=1 SV=6 - [K6PL_HUMAN]	28.33	65													45.498	5.77	3	15.6268	4.36	2	28.23	2.95	2	9.08736	0		49.83	4.36	2	12.5199	4.36	2	397.003	22.31	13	89.9455	18.72	10	546.637	26.28	16	104.94	21.54	12	85.5633	4.36
P28482	360	41363.2	Mitogen-activated protein kinase 1 OS=Homo sapiens GN=MAPK1 PE=1 SV=3 - [MK01_HUMAN]	28.33	14
P83881	106	12432.8	60S ribosomal protein L36a OS=Homo sapiens GN=RPL36A PE=1 SV=2 - [RL36A_HUMAN]	28.3	5
P27708	2225	242829	CAD protein OS=Homo sapiens GN=CAD PE=1 SV=3 - [PYR1_HUMAN]	28.27	84							79.77	3.51	6	26.5679	1.57	2	844.383	27.24	41	214.467	16.45	22	67.95	4	6	29.9848	3.51	5				5.81915	0		0	0.76	1
S10A9_HUMAN	114	13233.5	RecName: Full=Protein S100-A9; AltName: Full=S100 calcium-binding protein A9; AltName: Full=Calgranulin-B; AltName: Full=Migration inhibitory factor-related protein 14; Short=MRP-14; Short=P14; AltName: Full=Leukocyte L1 complex heavy chain; AltName: Full=Calprotectin L1H subunit;	28.07	5
Q9Y2B0	182	20639.2	Protein canopy homolog 2 OS=Homo sapiens GN=CNPY2 PE=1 SV=1 - [CNPY2_HUMAN]	28.02	3
O14737	125	14276.3	Programmed cell death protein 5 OS=Homo sapiens GN=PDCD5 PE=1 SV=3 - [PDCD5_HUMAN]	28	6
Q96B97	665	73081.7	SH3 domain-containing kinase-binding protein 1 OS=Homo sapiens GN=SH3KBP1 PE=1 SV=2 - [SH3K1_HUMAN]	27.97	30																															228.714	26.02	11	53.0587	20.9	8	117.117	13.38	6	23.682	12.03	5
P37108	136	14560.8	Signal recognition particle 14 kDa protein OS=Homo sapiens GN=SRP14 PE=1 SV=2 - [SRP14_HUMAN]	27.94	10
P50914	215	23417	60S ribosomal protein L14 OS=Homo sapiens GN=RPL14 PE=1 SV=4 - [RL14_HUMAN]	27.91	19
P49755	219	24960	Transmembrane emp24 domain-containing protein 10 OS=Homo sapiens GN=TMED10 PE=1 SV=2 - [TMEDA_HUMAN]	27.85	22
KINH_HUMAN	963	109617	RecName: Full=Kinesin-1 heavy chain; AltName: Full=Ubiquitous kinesin heavy chain; Short=UKHC; AltName: Full=Conventional kinesin heavy chain;	27.73	30										5.67397	0					11.372	0		223.659	23.57	15	75.1253	23.88	15										9.06293	0
P29144	1249	138263	Tripeptidyl-peptidase 2 OS=Homo sapiens GN=TPP2 PE=1 SV=4 - [TPP2_HUMAN]	27.7	54													116.18	6	5	31.5267	5.6	4	383.465	26.34	25	119.644	22.58	20
P09651	372	38822.1	Heterogeneous nuclear ribonucleoprotein A1 OS=Homo sapiens GN=HNRNPA1 PE=1 SV=4 - [ROA1_HUMAN]	27.69	26
CK5P2_HUMAN	1893	214891	RecName: Full=CDK5 regulatory subunit-associated protein 2; AltName: Full=CDK5 activator-binding protein C48; AltName: Full=Centrosome-associated protein 215;	27.63	66										3.9043	0		568.498	25.15	32	169.95	21.82	26	39.52	3.65	5	24.373	2.69	3				10.576	0					7.73148	0
P40616	181	20404.4	ADP-ribosylation factor-like protein 1 OS=Homo sapiens GN=ARL1 PE=1 SV=1 - [ARL1_HUMAN]	27.62	7
P46778	160	18553.1	60S ribosomal protein L21 OS=Homo sapiens GN=RPL21 PE=1 SV=2 - [RL21_HUMAN]	27.5	9
KIFC1_HUMAN	673	73702.2	RecName: Full=Kinesin-like protein KIFC1; AltName: Full=Kinesin-like protein 2; AltName: Full=Kinesin-related protein HSET;	27.49	26																						9.3048	0														210.483	27.49	14	56.6434	26	12
Q15019	361	41461.3	Septin-2 OS=Homo sapiens GN=SEPT2 PE=1 SV=1 - [SEPT2_HUMAN]	27.42	11
RL7_HUMAN	248	29207.2	RecName: Full=60S ribosomal protein L7;	27.42	18
Q9UHX1	559	59837.6	Poly(U)-binding-splicing factor PUF60 OS=Homo sapiens GN=PUF60 PE=1 SV=1 - [PUF60_HUMAN]	27.37	18																																											228.309	27.37
P55145	179	20243.6	Mesencephalic astrocyte-derived neurotrophic factor OS=Homo sapiens GN=MANF PE=1 SV=2 - [MANF_HUMAN]	27.37	7
P30501	366	41069.3	HLA class I histocompatibility antigen, Cw-2 alpha chain OS=Homo sapiens GN=HLA-C PE=1 SV=1 - [1C02_HUMAN]	27.32	12
P62753	249	28663	40S ribosomal protein S6 OS=Homo sapiens GN=RPS6 PE=1 SV=1 - [RS6_HUMAN]	27.31	14
Q9NR31	198	22352.5	GTP-binding protein SAR1a OS=Homo sapiens GN=SAR1A PE=1 SV=1 - [SAR1A_HUMAN]	27.27	14
Q15437	767	86423.5	Protein transport protein Sec23B OS=Homo sapiens GN=SEC23B PE=1 SV=2 - [SC23B_HUMAN]	27.25	29																															324.102	25.42	14	85.4202	26.21	14	22.98	1.3	1
Q15459	793	88830.5	Splicing factor 3 subunit 1 OS=Homo sapiens GN=SF3A1 PE=1 SV=1 - [SF3A1_HUMAN]	27.24	37																			68.044	16.77	8	47.9107	12.74	6	128.026	27.24	14	54.8359	14.63	7				7.93377	4.54	2
PSD12_HUMAN	456	52870.6	RecName: Full=26S proteasome non-ATPase regulatory subunit 12; AltName: Full=26S proteasome regulatory subunit p55;	27.19	14																																		6.68071	0
P18621	184	21383.3	60S ribosomal protein L17 OS=Homo sapiens GN=RPL17 PE=1 SV=3 - [RL17_HUMAN]	27.17	13
P17174	413	46218.5	Aspartate aminotransferase, cytoplasmic OS=Homo sapiens GN=GOT1 PE=1 SV=3 - [AATC_HUMAN]	27.12	11
P24534	225	24748.3	Elongation factor 1-beta OS=Homo sapiens GN=EEF1B2 PE=1 SV=3 - [EF1B_HUMAN]	27.11	13
O75531	89	10052	Barrier-to-autointegration factor OS=Homo sapiens GN=BANF1 PE=1 SV=1 - [BAF_HUMAN]	26.97	7
P62854	115	13007.1	40S ribosomal protein S26 OS=Homo sapiens GN=RPS26 PE=1 SV=3 - [RS26_HUMAN]	26.96	21
P52209	483	53106	6-phosphogluconate dehydrogenase, decarboxylating OS=Homo sapiens GN=PGD PE=1 SV=3 - [6PGD_HUMAN]	26.92	15
Q12904	312	34331.1	Aminoacyl tRNA synthetase complex-interacting multifunctional protein 1 OS=Homo sapiens GN=AIMP1 PE=1 SV=2 - [AIMP1_HUMAN]	26.92	12
P25787	234	25882.3	Proteasome subunit alpha type-2 OS=Homo sapiens GN=PSMA2 PE=1 SV=2 - [PSA2_HUMAN]	26.92	12
AN32A_HUMAN	249	28568.3	RecName: Full=Acidic leucine-rich nuclear phosphoprotein 32 family member A; AltName: Full=Potent heat-stable protein phosphatase 2A inhibitor I1PP2A; AltName: Full=Acidic nuclear phosphoprotein pp32; AltName: Full=Leucine-rich acidic nuclear protein; Short=Lanp; AltName: Full=Putative HLA-DR-associated protein I; Short=PHAPI; AltName: Full=Mapmodulin;	26.91	10
P61769	119	13705.9	Beta-2-microglobulin OS=Homo sapiens GN=B2M PE=1 SV=1 - [B2MG_HUMAN]	26.89	4
Q9H299	93	10431.3	SH3 domain-binding glutamic acid-rich-like protein 3 OS=Homo sapiens GN=SH3BGRL3 PE=1 SV=1 - [SH3L3_HUMAN]	26.88	2
P01598	108	11780.8	Ig kappa chain V-I region EU OS=Homo sapiens PE=1 SV=1 - [KV106_HUMAN]	26.85	16	0	0		2.11655	0
HNRPQ_HUMAN	623	69559.6	RecName: Full=Heterogeneous nuclear ribonucleoprotein Q; Short=hnRNP Q; Short=hnRNP-Q; AltName: Full=Synaptotagmin-binding, cytoplasmic RNA-interacting protein; AltName: Full=Glycine- and tyrosine-rich RNA-binding protein; AltName: Full=GRY-RBP; AltName: Full=NS1-associated protein 1;	26.81	48																						11.7184	0								51.6133	6.9	3	17.3059	2.09	1	237.032	21.99	11	79.5957	17.5	8	193.069	25.04
P42166	694	75445.6	Lamina-associated polypeptide 2, isoform alpha OS=Homo sapiens GN=TMPO PE=1 SV=2 - [LAP2A_HUMAN]	26.8	18																															27.79	5.62	3	13.8397	3.89	2	62.1852	19.6	9	31.4401	10.52	4
P53999	127	14386.4	Activated RNA polymerase II transcriptional coactivator p15 OS=Homo sapiens GN=SUB1 PE=1 SV=3 - [TCP4_HUMAN]	26.77	9
Q9Y6B6	198	22395.5	GTP-binding protein SAR1b OS=Homo sapiens GN=SAR1B PE=1 SV=1 - [SAR1B_HUMAN]	26.77	10
Q92900	1129	124267	Regulator of nonsense transcripts 1 OS=Homo sapiens GN=UPF1 PE=1 SV=2 - [RENT1_HUMAN]	26.75	36																			437.136	23.03	18	92.7873	24.98	18
P60891	318	34811.9	Ribose-phosphate pyrophosphokinase 1 OS=Homo sapiens GN=PRPS1 PE=1 SV=2 - [PRPS1_HUMAN]	26.73	13
P52434	150	17132.4	DNA-directed RNA polymerases I, II, and III subunit RPABC3 OS=Homo sapiens GN=POLR2H PE=1 SV=4 - [RPAB3_HUMAN]	26.67	5
Q16531	1140	126887	DNA damage-binding protein 1 OS=Homo sapiens GN=DDB1 PE=1 SV=1 - [DDB1_HUMAN]	26.58	38																			385.189	26.58	24	107.393	17.72	14				8.65124	0
PNMA5_HUMAN	448	49902.5	RecName: Full=Paraneoplastic antigen-like protein 5; AltName: Full=Tumor antigen BJ-HCC-25;	26.56	22																												6.15803	0								30.6755	7.59	2	13.8219	11.16	3
P28066	241	26394.2	Proteasome subunit alpha type-5 OS=Homo sapiens GN=PSMA5 PE=1 SV=3 - [PSA5_HUMAN]	26.56	17
O60739	113	12815.7	Eukaryotic translation initiation factor 1b OS=Homo sapiens GN=EIF1B PE=1 SV=2 - [EIF1B_HUMAN]	26.55	3
Q9H9Q2	264	29603.4	COP9 signalosome complex subunit 7b OS=Homo sapiens GN=COPS7B PE=1 SV=1 - [CSN7B_HUMAN]	26.52	6
Q13765	215	23369.7	Nascent polypeptide-associated complex subunit alpha OS=Homo sapiens GN=NACA PE=1 SV=1 - [NACA_HUMAN]	26.51	20
P51991	378	39570.6	Heterogeneous nuclear ribonucleoprotein A3 OS=Homo sapiens GN=HNRNPA3 PE=1 SV=2 - [ROA3_HUMAN]	26.46	14
Q31612	363	40409.9	HLA class I histocompatibility antigen, B-73 alpha chain OS=Homo sapiens GN=HLA-B PE=1 SV=1 - [1B73_HUMAN]	26.45	13
Q08211	1270	140869	ATP-dependent RNA helicase A OS=Homo sapiens GN=DHX9 PE=1 SV=4 - [DHX9_HUMAN]	26.38	87													241.921	24.09	23	103.509	18.66	16	278.379	20.79	22	85.3642	16.54	16	29.6	0.94	1	12.1843	2.28	2				7.08323	0		16.6	3.54	3	12.5252	2.6	2	21.02	1.97
P61289	254	29487.6	Proteasome activator complex subunit 3 OS=Homo sapiens GN=PSME3 PE=1 SV=1 - [PSME3_HUMAN]	26.38	10
Q7RTV0	110	12397	PHD finger-like domain-containing protein 5A OS=Homo sapiens GN=PHF5A PE=1 SV=1 - [PHF5A_HUMAN]	26.36	2
O00303	357	37540.2	Eukaryotic translation initiation factor 3 subunit F OS=Homo sapiens GN=EIF3F PE=1 SV=1 - [EIF3F_HUMAN]	26.33	13
Q9NSC5	361	39812.3	Homer protein homolog 3 OS=Homo sapiens GN=HOMER3 PE=1 SV=2 - [HOME3_HUMAN]	26.32	12
CDC5L_HUMAN	802	92193.7	RecName: Full=Cell division cycle 5-like protein; Short=Cdc5-like protein; AltName: Full=Pombe cdc5-related protein;	26.31	23				2.10042	0																				117.053	24.44	13	68.6279	21.32	10				8.21891	0
P51665	324	37002.5	26S proteasome non-ATPase regulatory subunit 7 OS=Homo sapiens GN=PSMD7 PE=1 SV=2 - [PSD7_HUMAN]	26.23	14
Q9NSI2	230	25440.8	Uncharacterized protein C21orf70 OS=Homo sapiens GN=C21orf70 PE=1 SV=2 - [CU070_HUMAN]	26.09	5
P01765	115	0	Ig heavy chain V-III region TIL OS=Homo sapiens PE=1 SV=1 - [HV304_HUMAN]	26.09	13
P62136	330	37487.8	Serine/threonine-protein phosphatase PP1-alpha catalytic subunit OS=Homo sapiens GN=PPP1CA PE=1 SV=1 - [PP1A_HUMAN]	26.06	22
UBP7_HUMAN	1102	128220	RecName: Full=Ubiquitin carboxyl-terminal hydrolase 7; EC=3.1.2.15; AltName: Full=Ubiquitin thioesterase 7; AltName: Full=Ubiquitin-specific-processing protease 7; AltName: Full=Deubiquitinating enzyme 7; AltName: Full=Herpesvirus-associated ubiquitin-specific protease;	25.86	30																16.6598	1.09	1	157.349	21.05	15	75.2117	21.78	14				6.12543	0					6.42547	0
Q13011	328	35793.4	Delta(3,5)-Delta(2,4)-dienoyl-CoA isomerase, mitochondrial OS=Homo sapiens GN=ECH1 PE=1 SV=2 - [ECH1_HUMAN]	25.61	17
P29966	332	31535.9	Myristoylated alanine-rich C-kinase substrate OS=Homo sapiens GN=MARCKS PE=1 SV=4 - [MARCS_HUMAN]	25.6	17																															0	10.24	2	8.69814	5.72	1	119.871	25.6	5	21.7271	20.78	3	21.29	5.42
P62899	125	14453.9	60S ribosomal protein L31 OS=Homo sapiens GN=RPL31 PE=1 SV=1 - [RL31_HUMAN]	25.6	14
Q9UL46	239	27344.3	Proteasome activator complex subunit 2 OS=Homo sapiens GN=PSME2 PE=1 SV=3 - [PSME2_HUMAN]	25.52	14
Q13153	545	60608.7	Serine/threonine-protein kinase PAK 1 OS=Homo sapiens GN=PAK1 PE=1 SV=2 - [PAK1_HUMAN]	25.5	17																																											125.049	25.5
P16949	149	17292	Stathmin OS=Homo sapiens GN=STMN1 PE=1 SV=3 - [STMN1_HUMAN]	25.5	7																																											0	5.37
Q9NYU2	1555	177078	UDP-glucose:glycoprotein glucosyltransferase 1 OS=Homo sapiens GN=UGCGL1 PE=1 SV=3 - [UGGG1_HUMAN]	25.47	57													429.013	24.76	27	120.683	19.81	20	59.8974	4.18	5	23.963	4.18	5				5.71074	0
DDX6_HUMAN	483	54382.3	RecName: Full=Probable ATP-dependent RNA helicase DDX6; EC=3.6.1.-; AltName: Full=DEAD box protein 6; AltName: Full=ATP-dependent RNA helicase p54; AltName: Full=Oncogene RCK;	25.47	15																8.94015	3.31	1
MAP4_HUMAN	1152	120944	RecName: Full=Microtubule-associated protein 4; Short=MAP-4;	25.43	55										3.5609	0		363.513	24.05	18	108.469	16.23	12	84.3427	11.81	9	47.7853	12.24	8	46.2485	5.12	3	15.9847	3.82	2	24.51	1.48	1	28.0933	1.48	1				14.1798	0
Q16543	378	44440	Hsp90 co-chaperone Cdc37 OS=Homo sapiens GN=CDC37 PE=1 SV=1 - [CDC37_HUMAN]	25.4	17																																											39.34	7.94
Q53EL6	469	51689	Programmed cell death protein 4 OS=Homo sapiens GN=PDCD4 PE=1 SV=1 - [PDCD4_HUMAN]	25.37	17																																											112.635	25.37
Q15691	268	29980.2	Microtubule-associated protein RP/EB family member 1 OS=Homo sapiens GN=MAPRE1 PE=1 SV=3 - [MARE1_HUMAN]	25.37	13
Q9UBQ5	218	25043.4	Eukaryotic translation initiation factor 3 subunit K OS=Homo sapiens GN=EIF3K PE=1 SV=1 - [EIF3K_HUMAN]	25.23	6
RHOG_HUMAN	191	21294.9	RecName: Full=Rho-related GTP-binding protein RhoG; Flags: Precursor;	25.13	6																												6.81587	8.38	1
SOSSC_HUMAN	104	11417.8	RecName: Full=SOSS complex subunit C; AltName: Full=Sensor of single-strand DNA complex subunit C; AltName: Full=Sensor of ssDNA subunit C; Short=SOSS-C; AltName: Full=Single-stranded DNA-binding protein-interacting protein 1; Short=SSB-interacting protein 1; Short=hSSBIP1;	25	1
Q9NPJ3	140	14950.9	Acyl-coenzyme A thioesterase 13 OS=Homo sapiens GN=ACOT13 PE=1 SV=1 - [ACO13_HUMAN]	25	15
P62942	108	11943.1	Peptidyl-prolyl cis-trans isomerase FKBP1A OS=Homo sapiens GN=FKBP1A PE=1 SV=2 - [FKB1A_HUMAN]	25	15
O95613	3336	377849	Pericentrin OS=Homo sapiens GN=PCNT PE=1 SV=3 - [PCNT_HUMAN]	24.97	131							516.384	11.3	32	200.056	7.55	19	468.928	13.31	33	187.937	11.3	26	247.741	5.91	14	61.5557	2.46	7				6.80873	0					14.6174	0					14.9097	0
Q10567	949	104540	AP-1 complex subunit beta-1 OS=Homo sapiens GN=AP1B1 PE=1 SV=1 - [AP1B1_HUMAN]	24.87	46																			147.733	22.66	16	63.2816	19.49	12	98.4992	9.27	7	43.487	10.64	7							47.3011	2.85	2	8.39125	2.85	2
P15309	386	44537.5	Prostatic acid phosphatase OS=Homo sapiens GN=ACPP PE=1 SV=3 - [PPAP_HUMAN]	24.87	17																			0	3.11	1										30.74	3.11	1	6.53326	3.11	1
PYRG1_HUMAN	591	66648	RecName: Full=CTP synthase 1; EC=6.3.4.2; AltName: Full=UTP--ammonia ligase 1; AltName: Full=CTP synthetase 1;	24.87	22																						7.66409	0								33.44	5.08	2	11.921	5.75	2	142.947	18.78	10	53.8867	16.41	8
SAE2_HUMAN	640	71179.2	RecName: Full=SUMO-activating enzyme subunit 2; EC=6.3.2.-; AltName: Full=Ubiquitin-like 1-activating enzyme E1B; AltName: Full=Anthracycline-associated resistance ARX;	24.84	17																												9.13694	0		225.016	24.84	10	50.9157	20.94	7				7.76492	0
ESYT1_HUMAN	1104	122780	RecName: Full=Extended synaptotagmin-1; Short=E-Syt1; AltName: Full=Membrane-bound C2 domain-containing protein;	24.82	35				2.13752	0														406.535	24.82	19	99.4987	21.74	16
P07602	524	58073.8	Proactivator polypeptide OS=Homo sapiens GN=PSAP PE=1 SV=2 - [SAP_HUMAN]	24.81	20																																					21.0534	5.53	3	21.8565	7.82	3	56.8808	19.66
Q9H0A0	1025	115631	N-acetyltransferase 10 OS=Homo sapiens GN=NAT10 PE=1 SV=1 - [NAT10_HUMAN]	24.78	25																			206.789	18.54	11	83.3107	22.44	13	62.55	1.56	1
P49591	514	58740	Seryl-tRNA synthetase, cytoplasmic OS=Homo sapiens GN=SARS PE=1 SV=3 - [SYSC_HUMAN]	24.71	14																																											175.917	24.71
Q15154	2024	228344	Pericentriolar material 1 protein OS=Homo sapiens GN=PCM1 PE=1 SV=3 - [PCM1_HUMAN]	24.7	102							212.377	11.36	18	65.688	6.03	8	387.615	23.81	37	143.657	15.76	22	76.9769	3.8	5	36.7795	3.06	4	25.51	2.57	4	20.7264	1.93	3	34.15	0.44	1	15.853	0
O75821	320	35588.9	Eukaryotic translation initiation factor 3 subunit G OS=Homo sapiens GN=EIF3G PE=1 SV=2 - [EIF3G_HUMAN]	24.69	9
P02786	760	84817.9	Transferrin receptor protein 1 OS=Homo sapiens GN=TFRC PE=1 SV=2 - [TFR1_HUMAN]	24.61	38													60.17	1.71	1				36.38	1.71	1				130.214	17.24	11	48.3826	13.55	8	213.523	15.66	9	44.6425	10.79	6	44.11	1.71	1	13.659	1.71	1
O15155	118	13280.8	BET1 homolog OS=Homo sapiens GN=BET1 PE=1 SV=1 - [BET1_HUMAN]	24.58	4
P23610	371	39078.5	Factor VIII intron 22 protein OS=Homo sapiens GN=F8A1 PE=1 SV=2 - [F8I2_HUMAN]	24.53	12
Q08J23	767	86415.8	tRNA (cytosine-5-)-methyltransferase NSUN2 OS=Homo sapiens GN=NSUN2 PE=1 SV=2 - [NSUN2_HUMAN]	24.51	22																									271.8	24.51	12	72.9194	20.73	10
P04080	98	11132.6	Cystatin-B OS=Homo sapiens GN=CSTB PE=1 SV=2 - [CYTB_HUMAN]	24.49	6
Q12931	704	80059.7	Heat shock protein 75 kDa, mitochondrial OS=Homo sapiens GN=TRAP1 PE=1 SV=3 - [TRAP1_HUMAN]	24.43	34							33.02	1.99	1	3.5667	1.99	1	60.7133	1.99	1	18.4401	1.99	1	59.24	1.99	1	8.07358	1.99	1	107.247	1.99	1	24.8029	1.99	1	258.994	1.99	1	52.8751	1.99	1	275.963	22.02	11	68.1955	18.18	9	51.7	1.99
P30419	496	56769.9	Glycylpeptide N-tetradecanoyltransferase 1 OS=Homo sapiens GN=NMT1 PE=1 SV=2 - [NMT1_HUMAN]	24.4	13																																											151.529	24.4
Q9Y6G9	523	56544	Cytoplasmic dynein 1 light intermediate chain 1 OS=Homo sapiens GN=DYNC1LI1 PE=1 SV=3 - [DC1L1_HUMAN]	24.28	16																																											136.282	24.28
PARP1_HUMAN	1014	113012	RecName: Full=Poly [ADP-ribose] polymerase 1; Short=PARP-1; EC=2.4.2.30; AltName: Full=ADPRT; AltName: Full=NAD(+) ADP-ribosyltransferase 1; AltName: Full=Poly[ADP-ribose] synthetase 1;	24.26	55				1.80225	0														314.138	21.89	16	82.2259	18.84	14	64.79	2.47	2	14.0622	1.48	1	122.906	15.48	11	36.0696	9.76	7	58.8	1.48	1	17.6094	3.35	2	48.79	1.48
Q01082	2364	274439	Spectrin beta chain, brain 1 OS=Homo sapiens GN=SPTBN1 PE=1 SV=2 - [SPTB2_HUMAN]	24.24	105							341.306	13.11	24	109.719	9.22	15	457.143	15.44	26	107.603	13.2	21	197.446	6.26	11	48.237	5.12	8																12.479	0
Q02383	582	65405.4	Semenogelin-2 OS=Homo sapiens GN=SEMG2 PE=1 SV=1 - [SEMG2_HUMAN]	24.23	45	47.8484	5.67	2	9.64034	5.67	2
O75533	1304	145723	Splicing factor 3B subunit 1 OS=Homo sapiens GN=SF3B1 PE=1 SV=2 - [SF3B1_HUMAN]	24.23	40													357.657	20.25	19	113.232	19.25	17	83.8586	2.84	3	20.8114	1.3	1
P01608	108	11774.8	Ig kappa chain V-I region Roy OS=Homo sapiens PE=1 SV=1 - [KV116_HUMAN]	24.07	15
P28074	263	28462.2	Proteasome subunit beta type-5 OS=Homo sapiens GN=PSMB5 PE=1 SV=3 - [PSB5_HUMAN]	23.95	9
P06753	284	32798.7	Tropomyosin alpha-3 chain OS=Homo sapiens GN=TPM3 PE=1 SV=1 - [TPM3_HUMAN]	23.94	26
EIF3C_HUMAN	913	105278	RecName: Full=Eukaryotic translation initiation factor 3 subunit C; Short=eIF3c; AltName: Full=Eukaryotic translation initiation factor 3 subunit 8; AltName: Full=eIF3 p110;	23.88	63										3.54014	0								197.447	15.01	13	53.4371	7.01	6	359.128	21.8	19	76.4063	15.12	11	60.3547	7.78	5	12.1275	6.46	4	44.1231	5.7	4	12.2078	1.75	1
Q3ZCM7	444	49743.9	Tubulin beta-8 chain OS=Homo sapiens GN=TUBB8 PE=1 SV=2 - [TBB8_HUMAN]	23.87	49													84.55	7.66	3	20.5094	5.63	2	68.8873	5.63	2	10.9133	5.63	2	44.63	4.28	2	9.24559	2.25	1							26.454	5.63	2	12.6581	5.63	2	92.6907	9.91
COPD_HUMAN	511	57174.1	RecName: Full=Coatomer subunit delta; AltName: Full=Delta-coat protein; Short=Delta-COP; Short=Archain;	23.87	20																																								7.39548	0		165.261	23.87
Q99798	780	85371.9	Aconitate hydratase, mitochondrial OS=Homo sapiens GN=ACO2 PE=1 SV=2 - [ACON_HUMAN]	23.85	27																															289.6	23.85	15	71.2004	21.92	12
A6NK07	327	37763.1	Eukaryotic translation initiation factor 2 subunit 2-like protein OS=Homo sapiens PE=2 SV=1 - [IF2BL_HUMAN]	23.85	13
IF4A2_HUMAN	407	46372.8	RecName: Full=Eukaryotic initiation factor 4A-II; Short=eIF-4A-II; Short=eIF4A-II; EC=3.6.1.-; AltName: Full=ATP-dependent RNA helicase eIF4A-2;	23.83	22																												6.42655	0
P62837	147	16724.4	Ubiquitin-conjugating enzyme E2 D2 OS=Homo sapiens GN=UBE2D2 PE=1 SV=1 - [UB2D2_HUMAN]	23.81	4
O43684	328	37131.2	Mitotic checkpoint protein BUB3 OS=Homo sapiens GN=BUB3 PE=1 SV=1 - [BUB3_HUMAN]	23.78	10
Q14151	953	107408	Scaffold attachment factor B2 OS=Homo sapiens GN=SAFB2 PE=1 SV=1 - [SAFB2_HUMAN]	23.71	42													274.057	20.15	13	77.2714	16.05	10	132.323	16.16	12	53.9429	9.97	6	24.85	1.15	1
O15355	546	59234.7	Protein phosphatase 1G OS=Homo sapiens GN=PPM1G PE=1 SV=1 - [PPM1G_HUMAN]	23.63	16																																					150.218	23.63	7	34.6996	20.33	6	35.36	2.2
P17844	614	69104.7	Probable ATP-dependent RNA helicase DDX5 OS=Homo sapiens GN=DDX5 PE=1 SV=1 - [DDX5_HUMAN]	23.62	55																															54.579	9.28	5	18.9581	7.49	4	216.95	22.31	14	62.3666	17.92	11	158.482	20.36
Q9Y490	2541	269599	Talin-1 OS=Homo sapiens GN=TLN1 PE=1 SV=3 - [TLN1_HUMAN]	23.61	82							164.343	9.6	17	77.7595	6.89	12	492.658	16.53	26	148.626	14.44	21	55.92	0.43	1	12.6827	0.43	1	39.07	1.1	2	21.5499	0.67	1				6.87699	0.43	1				12.9247	0
FUBP1_HUMAN	644	67518.5	RecName: Full=Far upstream element-binding protein 1; Short=FUSE-binding protein 1; Short=FBP; AltName: Full=DNA helicase V; AltName: Full=HDH V;	23.6	17																7.9304	0																				161.432	19.88	10	39.1351	15.99	7
P42766	123	14542.6	60S ribosomal protein L35 OS=Homo sapiens GN=RPL35 PE=1 SV=2 - [RL35_HUMAN]	23.58	8																																											28.64	4.88
P50570	870	98003.2	Dynamin-2 OS=Homo sapiens GN=DNM2 PE=1 SV=2 - [DYN2_HUMAN]	23.56	27																									153.771	22.41	14	62.1184	15.52	8	24.13	4.25	3	20.0084	3.1	2
P36873	323	36959.7	Serine/threonine-protein phosphatase PP1-gamma catalytic subunit OS=Homo sapiens GN=PPP1CC PE=1 SV=1 - [PP1G_HUMAN]	23.53	16
P61604	102	10924.9	10 kDa heat shock protein, mitochondrial OS=Homo sapiens GN=HSPE1 PE=1 SV=2 - [CH10_HUMAN]	23.53	11
Q92688	251	28770.3	Acidic leucine-rich nuclear phosphoprotein 32 family member B OS=Homo sapiens GN=ANP32B PE=1 SV=1 - [AN32B_HUMAN]	23.51	18
Q9ULV4	474	53215.1	Coronin-1C OS=Homo sapiens GN=CORO1C PE=1 SV=1 - [COR1C_HUMAN]	23.42	17																																											0	10.97
O95861	308	33371.2	3'(2'),5'-bisphosphate nucleotidase 1 OS=Homo sapiens GN=BPNT1 PE=1 SV=1 - [BPNT1_HUMAN]	23.38	8
Q00535	292	33283.2	Cell division protein kinase 5 OS=Homo sapiens GN=CDK5 PE=1 SV=3 - [CDK5_HUMAN]	23.29	9
Q9NSD9	589	66087.6	Phenylalanyl-tRNA synthetase beta chain OS=Homo sapiens GN=FARSB PE=1 SV=2 - [SYFB_HUMAN]	23.26	34																																					83.1488	14.26	8	22.4799	11.04	6	137.396	23.26
3BP1_HUMAN	701	75665.8	RecName: Full=SH3 domain-binding protein 1; Short=3BP-1;	23.25	16										5.97451	0					7.64566	0														179.068	20.97	9	52.3275	15.26	6				8.0668	0
CDC2_HUMAN	297	34073.9	RecName: Full=Cell division control protein 2 homolog; EC=2.7.11.22; EC=2.7.11.23; AltName: Full=p34 protein kinase; AltName: Full=Cyclin-dependent kinase 1; Short=CDK1;	23.23	9										3.43398	0
O60610	1272	141258	Protein diaphanous homolog 1 OS=Homo sapiens GN=DIAPH1 PE=1 SV=2 - [DIAP1_HUMAN]	23.11	31													253.178	19.73	17	85.606	18.24	14																7.99903	0
AATM_HUMAN	430	47445.3	RecName: Full=Aspartate aminotransferase, mitochondrial; EC=2.6.1.1; AltName: Full=mAspAT; AltName: Full=Transaminase A; AltName: Full=Glutamate oxaloacetate transaminase 2; AltName: Full=Fatty acid-binding protein; AltName: Full=FABP-1; AltName: Full=FABPpm; Flags: Precursor;	23.02	15																						7.72295	0
Q29963	366	40943.1	HLA class I histocompatibility antigen, Cw-6 alpha chain OS=Homo sapiens GN=HLA-C PE=1 SV=2 - [1C06_HUMAN]	22.95	11
RS21_HUMAN	83	0	RecName: Full=40S ribosomal protein S21;	22.89	2
Q9NTX5	307	33676.5	Enoyl-CoA hydratase domain-containing protein 1 OS=Homo sapiens GN=ECHDC1 PE=1 SV=2 - [ECHD1_HUMAN]	22.8	10
LA_HUMAN	408	46808.2	RecName: Full=Lupus La protein; AltName: Full=Sjoegren syndrome type B antigen; Short=SS-B; AltName: Full=La ribonucleoprotein; AltName: Full=La autoantigen;	22.79	15				2.16344	0																																						33.34	5.15
Q08752	370	40737.9	40 kDa peptidyl-prolyl cis-trans isomerase OS=Homo sapiens GN=PPID PE=1 SV=3 - [PPID_HUMAN]	22.7	11
P51659	736	79636.3	Peroxisomal multifunctional enzyme type 2 OS=Homo sapiens GN=HSD17B4 PE=1 SV=3 - [DHB4_HUMAN]	22.69	26																															27.15	5.57	2	13.8372	5.57	2	153.96	22.69	10	49.6363	22.69	10
TIM8A_HUMAN	97	10991.3	RecName: Full=Mitochondrial import inner membrane translocase subunit Tim8 A; AltName: Full=Deafness dystonia protein 1; AltName: Full=X-linked deafness dystonia protein;	22.68	2
P41091	472	51077.2	Eukaryotic translation initiation factor 2 subunit 3 OS=Homo sapiens GN=EIF2S3 PE=1 SV=3 - [IF2G_HUMAN]	22.67	10
Q9Y3Y2	248	26380.3	Uncharacterized protein C1orf77 OS=Homo sapiens GN=C1orf77 PE=1 SV=2 - [CA077_HUMAN]	22.58	8
DPOD1_HUMAN	1107	123553	RecName: Full=DNA polymerase delta catalytic subunit; EC=2.7.7.7; AltName: Full=DNA polymerase subunit delta p125;	22.49	30				2.20097	0											9.32737	0		260.613	21.23	17	80.327	17.34	13
O95336	258	27529.6	6-phosphogluconolactonase OS=Homo sapiens GN=PGLS PE=1 SV=2 - [6PGL_HUMAN]	22.48	4
O14744	637	72637.5	Protein arginine N-methyltransferase 5 OS=Homo sapiens GN=PRMT5 PE=1 SV=4 - [ANM5_HUMAN]	22.45	17																																					123.022	14.76	8	45.9134	21.19	9
O43252	624	70787.6	Bifunctional 3'-phosphoadenosine 5'-phosphosulfate synthetase 1 OS=Homo sapiens GN=PAPSS1 PE=1 SV=2 - [PAPS1_HUMAN]	22.44	15																																					138.333	22.44	10	36.2864	12.5	5
Q13409	638	71412.1	Cytoplasmic dynein 1 intermediate chain 2 OS=Homo sapiens GN=DYNC1I2 PE=1 SV=3 - [DC1I2_HUMAN]	22.41	16																															47.15	3.29	1				148.697	22.41	9	46.5635	21	6
Q9BS26	406	46941.4	Endoplasmic reticulum resident protein ERp44 OS=Homo sapiens GN=ERP44 PE=1 SV=1 - [ERP44_HUMAN]	22.41	9
P17931	250	26136.1	Galectin-3 OS=Homo sapiens GN=LGALS3 PE=1 SV=5 - [LEG3_HUMAN]	22.4	14
Q9UI30	125	14190.3	TRM112-like protein OS=Homo sapiens GN=AD-001 PE=1 SV=1 - [TR112_HUMAN]	22.4	3
Q86VP6	1230	136289	Cullin-associated NEDD8-dissociated protein 1 OS=Homo sapiens GN=CAND1 PE=1 SV=2 - [CAND1_HUMAN]	22.36	47													40.0563	4.23	4	17.9004	3.09	3	232.624	21.22	19	82.2182	16.5	14	46.2314	3.17	3	9.58897	2.2	2	25.79	1.22	1	10.2082	1.22	1
P46776	148	16551	60S ribosomal protein L27a OS=Homo sapiens GN=RPL27A PE=1 SV=2 - [RL27A_HUMAN]	22.3	12
Q7Z2T5	733	81695.2	TRM1-like protein OS=Homo sapiens GN=TRM1L PE=1 SV=2 - [TRM1L_HUMAN]	22.24	13																															96.5365	22.24	9	33.2473	9	4
P01911	266	29947	HLA class II histocompatibility antigen, DRB1-15 beta chain OS=Homo sapiens GN=HLA-DRB1 PE=1 SV=2 - [2B1E_HUMAN]	22.18	7
P27361	379	43108.1	Mitogen-activated protein kinase 3 OS=Homo sapiens GN=MAPK3 PE=1 SV=4 - [MK03_HUMAN]	22.16	10
P24941	298	33908	Cell division protein kinase 2 OS=Homo sapiens GN=CDK2 PE=1 SV=2 - [CDK2_HUMAN]	22.15	11
P20340	208	23577.9	Ras-related protein Rab-6A OS=Homo sapiens GN=RAB6A PE=1 SV=3 - [RAB6A_HUMAN]	22.12	11
P63010	937	104486	AP-2 complex subunit beta OS=Homo sapiens GN=AP2B1 PE=1 SV=1 - [AP2B1_HUMAN]	22.09	47																			112.267	19.42	14	54.8325	13.13	8	138.401	16.01	11	51.0792	13.34	9							47.3011	2.88	2	13.7529	5.66	3
P42025	376	42266.7	Beta-centractin OS=Homo sapiens GN=ACTR1B PE=1 SV=1 - [ACTY_HUMAN]	22.07	6
Q99615	494	56404.7	DnaJ homolog subfamily C member 7 OS=Homo sapiens GN=DNAJC7 PE=1 SV=2 - [DNJC7_HUMAN]	22.06	15																																											159.196	19.23
P62633	177	19449.6	Cellular nucleic acid-binding protein OS=Homo sapiens GN=CNBP PE=1 SV=1 - [CNBP_HUMAN]	22.03	7
P62140	327	37162.6	Serine/threonine-protein phosphatase PP1-beta catalytic subunit OS=Homo sapiens GN=PPP1CB PE=1 SV=3 - [PP1B_HUMAN]	22.02	17
Q16740	277	30160.6	Putative ATP-dependent Clp protease proteolytic subunit, mitochondrial OS=Homo sapiens GN=CLPP PE=1 SV=1 - [CLPP_HUMAN]	22.02	6
Q9GZT3	109	12341.4	SRA stem-loop-interacting RNA-binding protein, mitochondrial OS=Homo sapiens GN=SLIRP PE=1 SV=1 - [SLIRP_HUMAN]	22.02	2
O00410	1097	123550	Importin-5 OS=Homo sapiens GN=IPO5 PE=1 SV=4 - [IPO5_HUMAN]	21.97	35													36.87	1.82	1				392.771	21.97	17	99.8986	19.42	14	0	1.82	1				26.23	1.82	1										42.4157	1.82
Q9BT78	406	46239.7	COP9 signalosome complex subunit 4 OS=Homo sapiens GN=COPS4 PE=1 SV=1 - [CSN4_HUMAN]	21.92	10
P17980	439	49172.5	26S protease regulatory subunit 6A OS=Homo sapiens GN=PSMC3 PE=1 SV=3 - [PRS6A_HUMAN]	21.87	13
P50213	366	39566.1	Isocitrate dehydrogenase [NAD] subunit alpha, mitochondrial OS=Homo sapiens GN=IDH3A PE=1 SV=1 - [IDH3A_HUMAN]	21.86	9
P26599	531	57185.6	Polypyrimidine tract-binding protein 1 OS=Homo sapiens GN=PTBP1 PE=1 SV=1 - [PTBP1_HUMAN]	21.85	20																																											115.069	9.6
O43324	174	19798.3	Eukaryotic translation elongation factor 1 epsilon-1 OS=Homo sapiens GN=EEF1E1 PE=1 SV=1 - [MCA3_HUMAN]	21.84	10
GLRX3_HUMAN	335	37408.2	RecName: Full=Glutaredoxin-3; AltName: Full=Thioredoxin-like protein 2; AltName: Full=PKC-interacting cousin of thioredoxin; AltName: Full=PKC-theta-interacting protein; Short=PKCq-interacting protein;	21.79	9										3.55414	0
P49915	693	76667	GMP synthase [glutamine-hydrolyzing] OS=Homo sapiens GN=GMPS PE=1 SV=1 - [GUAA_HUMAN]	21.79	18																																					142.771	21.65	11	43.347	12.84	7
Q96QR8	312	33220.5	Transcriptional activator protein Pur-beta OS=Homo sapiens GN=PURB PE=1 SV=3 - [PURB_HUMAN]	21.79	7
P38606	617	68260.5	V-type proton ATPase catalytic subunit A OS=Homo sapiens GN=ATP6V1A PE=1 SV=2 - [VATA_HUMAN]	21.72	16																																					222.679	21.72	9	70.1623	16.86	7
O60256	369	40899.4	Phosphoribosyl pyrophosphate synthetase-associated protein 2 OS=Homo sapiens GN=PRPSAP2 PE=1 SV=1 - [KPRB_HUMAN]	21.68	9
O43815	780	86078.8	Striatin OS=Homo sapiens GN=STRN PE=1 SV=4 - [STRN_HUMAN]	21.67	17																									288.131	21.67	9	42.1256	18.85	8
ETFA_HUMAN	333	35057.6	RecName: Full=Electron transfer flavoprotein subunit alpha, mitochondrial; Short=Alpha-ETF; Flags: Precursor;	21.62	10																																								7.78172	0
RS25_HUMAN	125	13733.7	RecName: Full=40S ribosomal protein S25;	21.6	16
P55084	474	51261.5	Trifunctional enzyme subunit beta, mitochondrial OS=Homo sapiens GN=HADHB PE=1 SV=3 - [ECHB_HUMAN]	21.52	15																			27.52	1.9	1
Q6IBS0	349	39523.3	Twinfilin-2 OS=Homo sapiens GN=TWF2 PE=1 SV=2 - [TWF2_HUMAN]	21.49	7
O14980	1071	123306	Exportin-1 OS=Homo sapiens GN=XPO1 PE=1 SV=1 - [XPO1_HUMAN]	21.48	47													64.7797	4.58	3	20.0666	2.8	2	315.873	19.14	17	83.092	19.79	15	111.105	6.35	4	17.2593	3.08	2	61.8	1.68	1	7.33964	1.68	1				9.0962	1.68	1
P35637	526	53393.8	RNA-binding protein FUS OS=Homo sapiens GN=FUS PE=1 SV=1 - [FUS_HUMAN]	21.48	12																																					42.23	4.37	2	7.73786	2.66	1	62.666	18.82
Q8N5K1	135	15268.4	CDGSH iron sulfur domain-containing protein 2 OS=Homo sapiens GN=CISD2 PE=1 SV=1 - [CISD2_HUMAN]	21.48	7
Q9NTK5	396	44715.3	Obg-like ATPase 1 OS=Homo sapiens GN=OLA1 PE=1 SV=2 - [OLA1_HUMAN]	21.46	14
P15170	499	55720.3	Eukaryotic peptide chain release factor GTP-binding subunit ERF3A OS=Homo sapiens GN=GSPT1 PE=1 SV=1 - [ERF3A_HUMAN]	21.44	17																															177.493	21.44	9	37.6941	13.03	4	36.8691	5.61	2	14.1961	5.61	2
Q0PNE2	266	29774.3	UPF0405 protein C3orf75 OS=Homo sapiens GN=C3orf75 PE=2 SV=1 - [CC075_HUMAN]	21.43	8
P43246	934	104677	DNA mismatch repair protein Msh2 OS=Homo sapiens GN=MSH2 PE=1 SV=1 - [MSH2_HUMAN]	21.41	30													0	1.18	1				61.5633	4.5	3	12.6895	4.5	3	166.978	20.99	13	59.8303	15.95	8	64.42	1.5	1	9.77614	1.5	1
SRPRB_HUMAN	271	29683.8	RecName: Full=Signal recognition particle receptor subunit beta; Short=SR-beta; AltName: Full=Protein APMCF1;	21.4	7				4.04306	0																																			8.7345	0
P98171	946	104960	Rho GTPase-activating protein 4 OS=Homo sapiens GN=ARHGAP4 PE=1 SV=2 - [RHG04_HUMAN]	21.35	32																			232.724	21.35	14	48.9972	16.07	10	39.94	7.51	5	26.0172	5.29	3
O15145	178	20533.4	Actin-related protein 2/3 complex subunit 3 OS=Homo sapiens GN=ARPC3 PE=1 SV=3 - [ARPC3_HUMAN]	21.35	14
Q14232	305	33690.8	Translation initiation factor eIF-2B subunit alpha OS=Homo sapiens GN=EIF2B1 PE=1 SV=1 - [EI2BA_HUMAN]	21.31	7
P61225	183	20491.2	Ras-related protein Rap-2b OS=Homo sapiens GN=RAP2B PE=1 SV=1 - [RAP2B_HUMAN]	21.31	5
Q14258	630	70943.8	Tripartite motif-containing protein 25 OS=Homo sapiens GN=TRIM25 PE=1 SV=1 - [TRI25_HUMAN]	21.11	19																																					74.5901	13.65	6	23.2523	3.65	2	113.31	10.48
P42704	1394	157805	Leucine-rich PPR motif-containing protein, mitochondrial OS=Homo sapiens GN=LRPPRC PE=1 SV=3 - [LPPRC_HUMAN]	21.09	59													251.245	17	18	78.3026	14.71	16	133.566	12.2	13	54.9658	10.98	12
P08243	561	64328.6	Asparagine synthetase [glutamine-hydrolyzing] OS=Homo sapiens GN=ASNS PE=1 SV=4 - [ASNS_HUMAN]	21.03	16																																											177.411	21.03
P83731	157	17767.9	60S ribosomal protein L24 OS=Homo sapiens GN=RPL24 PE=1 SV=1 - [RL24_HUMAN]	21.02	15
XPO2_HUMAN	971	110346	RecName: Full=Exportin-2; Short=Exp2; AltName: Full=Importin-alpha re-exporter; AltName: Full=Chromosome segregation 1-like protein; AltName: Full=Cellular apoptosis susceptibility protein;	21.01	45										4.18194	0		26.87	0.82	1	13.8482	0		201.859	16.58	14	57.68	14.83	10	128.478	9.68	9	35.3641	5.87	4	0	1.03	1	7.49285	0		0	1.03	1
O43390	633	70899.2	Heterogeneous nuclear ribonucleoprotein R OS=Homo sapiens GN=HNRNPR PE=1 SV=1 - [HNRPR_HUMAN]	21.01	35																									31.37	2.05	1	9.56532	2.05	1	119.292	15.48	8	46.3446	8.85	4	143.152	15.17	8	36.1764	13.9	7	63.0367	6.95
Q9Y6K5	1087	121088	2'-5'-oligoadenylate synthetase 3 OS=Homo sapiens GN=OAS3 PE=1 SV=2 - [OAS3_HUMAN]	20.98	35																			154.679	19.96	19	85.1306	13.34	11	46.75	1.93	2	9.33761	0.92	1	23.56	0.92	1
Q13155	320	35326.3	Aminoacyl tRNA synthetase complex-interacting multifunctional protein 2 OS=Homo sapiens GN=AIMP2 PE=1 SV=2 - [AIMP2_HUMAN]	20.94	16
P84098	196	23451.2	60S ribosomal protein L19 OS=Homo sapiens GN=RPL19 PE=1 SV=1 - [RL19_HUMAN]	20.92	11																																											28.64	3.06
P12081	509	57374.2	Histidyl-tRNA synthetase, cytoplasmic OS=Homo sapiens GN=HARS PE=1 SV=2 - [SYHC_HUMAN]	20.83	22							23.72	1.38	1																																		61.6589	8.64
Q9Y3B4	125	14575.6	Pre-mRNA branch site protein p14 OS=Homo sapiens GN=SF3B14 PE=1 SV=1 - [PM14_HUMAN]	20.8	12
P49748	655	70345.4	Very long-chain specific acyl-CoA dehydrogenase, mitochondrial OS=Homo sapiens GN=ACADVL PE=1 SV=1 - [ACADV_HUMAN]	20.76	17																																					52.5272	4.27	2	7.89727	2.29	1	188.42	14.96
P08727	400	44065.1	Keratin, type I cytoskeletal 19 OS=Homo sapiens GN=KRT19 PE=1 SV=3 - [K1C19_HUMAN]	20.75	81	41.5967	1.75	1	7.77833	0					15.7539	0		76.3409	11.5	5	19.0081	6.75	3	54.09	6.25	3	11.7541	2.25	1	82.19	6.25	3	10.3065	4.5	2	21.76	1.75	1	7.81681	0		81.2167	8.5	4	16.2553	4.5	2	83.92	8.5
P15927	270	29228.5	Replication protein A 32 kDa subunit OS=Homo sapiens GN=RPA2 PE=1 SV=1 - [RFA2_HUMAN]	20.74	4
Q9NZL9	334	37528.2	Methionine adenosyltransferase 2 subunit beta OS=Homo sapiens GN=MAT2B PE=1 SV=1 - [MAT2B_HUMAN]	20.66	7
GNPI2_HUMAN	276	31064.6	RecName: Full=Glucosamine-6-phosphate isomerase 2; EC=3.5.99.6; AltName: Full=Glucosamine-6-phosphate deaminase 2; Short=GlcN6P deaminase 2; Short=GNPDA 2; AltName: Full=Glucosamine-6-phosphate isomerase SB52;	20.65	8
P06744	558	63107.2	Glucose-6-phosphate isomerase OS=Homo sapiens GN=GPI PE=1 SV=4 - [G6PI_HUMAN]	20.61	18																																											137.921	17.92
CALL5_HUMAN	146	15882.8	RecName: Full=Calmodulin-like protein 5; AltName: Full=Calmodulin-like skin protein;	20.55	3				1.97979	0
SF3B3_HUMAN	1217	135492	RecName: Full=Splicing factor 3B subunit 3; AltName: Full=Spliceosome-associated protein 130; Short=SAP 130; AltName: Full=Pre-mRNA-splicing factor SF3b 130 kDa subunit; Short=SF3b130; AltName: Full=STAF130;	20.46	55										9.63651	0		227.982	12.41	11	55.9349	10.68	9	423.925	18.24	17	95.6585	18.08	16	37.66	1.23	1							10.2413	0		39.71	0.99	1
GRAP1_HUMAN	841	95930.8	RecName: Full=GRIP1-associated protein 1; Short=GRASP-1;	20.45	19				3.82102	0					3.61402	0														164.155	20.45	11	48.1667	17.12	8
PRP31_HUMAN	499	55421.4	RecName: Full=U4/U6 small nuclear ribonucleoprotein Prp31; AltName: Full=Pre-mRNA-processing factor 31; AltName: Full=U4/U6 snRNP 61 kDa protein; Short=hPrp31; Short=Protein 61K; AltName: Full=Serologically defined breast cancer antigen NY-BR-99;	20.44	10				2.32511	0											8.69212	0					10.4481	0					6.28881	0														81.1886	20.44
P01893	362	40824.1	Putative HLA class I histocompatibility antigen, alpha chain H OS=Homo sapiens GN=HLA-H PE=5 SV=2 - [HLAH_HUMAN]	20.44	10
P00491	289	32097.2	Purine nucleoside phosphorylase OS=Homo sapiens GN=NP PE=1 SV=2 - [PNPH_HUMAN]	20.42	9
O95163	1332	150159	Elongator complex protein 1 OS=Homo sapiens GN=IKBKAP PE=1 SV=3 - [ELP1_HUMAN]	20.35	30													277.43	17.79	16	62.9045	13.59	11	44.9733	1.88	2	12.081	0.98	1
P30048	256	27675.2	Thioredoxin-dependent peroxide reductase, mitochondrial OS=Homo sapiens GN=PRDX3 PE=1 SV=3 - [PRDX3_HUMAN]	20.31	20																			0	2.73	1
Q71UI9	128	13500.5	Histone H2A.V OS=Homo sapiens GN=H2AFV PE=1 SV=3 - [H2AV_HUMAN]	20.31	12
Q15126	192	21981.2	Phosphomevalonate kinase OS=Homo sapiens GN=PMVK PE=1 SV=3 - [PMVK_HUMAN]	20.31	7
P61160	394	44732.2	Actin-related protein 2 OS=Homo sapiens GN=ACTR2 PE=1 SV=1 - [ARP2_HUMAN]	20.3	11
Q86V81	257	26871.6	THO complex subunit 4 OS=Homo sapiens GN=THOC4 PE=1 SV=3 - [THOC4_HUMAN]	20.23	7
P11310	421	46558.6	Medium-chain specific acyl-CoA dehydrogenase, mitochondrial OS=Homo sapiens GN=ACADM PE=1 SV=1 - [ACADM_HUMAN]	20.19	12
UBP5_HUMAN	858	95725.3	RecName: Full=Ubiquitin carboxyl-terminal hydrolase 5; EC=3.1.2.15; AltName: Full=Ubiquitin thioesterase 5; AltName: Full=Ubiquitin-specific-processing protease 5; AltName: Full=Deubiquitinating enzyme 5; AltName: Full=Isopeptidase T;	20.16	23										3.93297	0														154.298	20.16	12	71.5301	16.55	9				11.3202	4.31	2
SCFD1_HUMAN	642	72334	RecName: Full=Sec1 family domain-containing protein 1; AltName: Full=Syntaxin-binding protein 1-like 2; AltName: Full=Sly1p;	20.09	15																						7.71907	0														213.88	20.09	8	37.1493	18.38	7
Q9Y333	95	10827.6	U6 snRNA-associated Sm-like protein LSm2 OS=Homo sapiens GN=LSM2 PE=1 SV=1 - [LSM2_HUMAN]	20	2
P26640	1264	140387	Valyl-tRNA synthetase OS=Homo sapiens GN=VARS PE=1 SV=4 - [SYVC_HUMAN]	19.94	50													215.599	14.72	15	67.4063	9.89	9	317.365	16.14	16	60.83	11.87	10
P53992	1094	118249	Protein transport protein Sec24C OS=Homo sapiens GN=SEC24C PE=1 SV=3 - [SC24C_HUMAN]	19.93	37																			354.576	19.01	15	92.9155	14.63	10	43.54	5.12	4	27.0524	6.03	5	17.22	4.2	3	12.0816	0
P47755	286	32928.6	F-actin-capping protein subunit alpha-2 OS=Homo sapiens GN=CAPZA2 PE=1 SV=3 - [CAZA2_HUMAN]	19.93	7																									22.27	2.8	1
P07910	306	33649.5	Heterogeneous nuclear ribonucleoproteins C1/C2 OS=Homo sapiens GN=HNRNPC PE=1 SV=4 - [HNRPC_HUMAN]	19.93	18
Q9HCN8	221	23583.7	Stromal cell-derived factor 2-like protein 1 OS=Homo sapiens GN=SDF2L1 PE=1 SV=2 - [SDF2L_HUMAN]	19.91	4
Q9BRP4	392	42163	Proteasomal ATPase-associated factor 1 OS=Homo sapiens GN=PAAF1 PE=1 SV=2 - [PAAF1_HUMAN]	19.9	10
Q08378	1498	167252	Golgin subfamily A member 3 OS=Homo sapiens GN=GOLGA3 PE=1 SV=2 - [GOGA3_HUMAN]	19.89	37													287.359	18.83	20	93.1056	15.75	17				11.6728	0																	7.62335	0
Q86X76	327	35873.2	Nitrilase homolog 1 OS=Homo sapiens GN=NIT1 PE=1 SV=2 - [NIT1_HUMAN]	19.88	8
P29728	719	82378.5	2'-5'-oligoadenylate synthetase 2 OS=Homo sapiens GN=OAS2 PE=1 SV=3 - [OAS2_HUMAN]	19.75	21																															37.77	2.09	1				280.031	19.75	11	57.1831	15.86	9
O00429	736	81826.1	Dynamin-1-like protein OS=Homo sapiens GN=DNM1L PE=1 SV=2 - [DNM1L_HUMAN]	19.7	26																															134.549	16.71	9	51.0189	16.85	8	63.72	3.94	2	11.5568	3.94	2
AT2A2_HUMAN	1042	114683	RecName: Full=Sarcoplasmic/endoplasmic reticulum calcium ATPase 2; Short=SERCA2; EC=3.6.3.8; AltName: Full=Calcium pump 2; AltName: Full=Calcium-transporting ATPase sarcoplasmic reticulum type, slow twitch skeletal muscle isoform; AltName: Full=SR Ca(2+)-ATPase 2; AltName: Full=Endoplasmic reticulum class 1/2 Ca(2+) ATPase;	19.67	32										5.73756	0		118.763	9.21	7	32.5477	6.33	4	207.012	11.9	8	53.3993	11.13	7	60.64	4.32	3	26.6169	2.88	2
P17612	351	40564	cAMP-dependent protein kinase catalytic subunit alpha OS=Homo sapiens GN=PRKACA PE=1 SV=2 - [KAPCA_HUMAN]	19.66	6
P31689	397	44839.5	DnaJ homolog subfamily A member 1 OS=Homo sapiens GN=DNAJA1 PE=1 SV=2 - [DNJA1_HUMAN]	19.65	11																																											25.52	2.02
P28065	219	23249.5	Proteasome subunit beta type-9 OS=Homo sapiens GN=PSMB9 PE=1 SV=2 - [PSB9_HUMAN]	19.63	9
P26583	209	24018.7	High mobility group protein B2 OS=Homo sapiens GN=HMGB2 PE=1 SV=2 - [HMGB2_HUMAN]	19.62	7
P23193	301	33948	Transcription elongation factor A protein 1 OS=Homo sapiens GN=TCEA1 PE=1 SV=2 - [TCEA1_HUMAN]	19.6	7
P27824	592	67525.9	Calnexin OS=Homo sapiens GN=CANX PE=1 SV=2 - [CALX_HUMAN]	19.59	32													39.4	2.7	1										55.22	6.93	3	15.4493	6.93	4	165.057	19.59	11	57.4499	17.91	10	34.1	2.7	1	7.61334	2.53	1
Q9BU02	230	25550	Thiamine-triphosphatase OS=Homo sapiens GN=THTPA PE=1 SV=3 - [THTPA_HUMAN]	19.57	4
O95373	1038	119440	Importin-7 OS=Homo sapiens GN=IPO7 PE=1 SV=1 - [IPO7_HUMAN]	19.56	31																			332.493	18.79	14	58.1837	15.22	12	30.81	3.37	3	11.4416	2.5	2
Q92597	394	42807.7	Protein NDRG1 OS=Homo sapiens GN=NDRG1 PE=1 SV=1 - [NDRG1_HUMAN]	19.54	8
Q92890	307	34478.3	Ubiquitin fusion degradation protein 1 homolog OS=Homo sapiens GN=UFD1L PE=1 SV=3 - [UFD1_HUMAN]	19.54	6
Q9Y285	508	57527.5	Phenylalanyl-tRNA synthetase alpha chain OS=Homo sapiens GN=FARSA PE=1 SV=3 - [SYFA_HUMAN]	19.49	13																																											191.82	17.52
P19013	534	57249.8	Keratin, type II cytoskeletal 4 OS=Homo sapiens GN=KRT4 PE=1 SV=4 - [K2C4_HUMAN]	19.48	64	81.4346	3.75	2	19.7434	3.75	2	63.52	5.62	3	10.5501	3.75	2	118.248	6.37	3	26.6636	3.75	2	78.4635	3.75	2	13.1944	3.75	2	29.8847	3.75	2	10.1418	3.75	2	59.6218	3.75	2	11.644	2.06	1	54.47	3.75	2	9.15185	3.75	2	110.474	8.99
P09543	421	47548.7	2',3'-cyclic-nucleotide 3'-phosphodiesterase OS=Homo sapiens GN=CNP PE=1 SV=2 - [CN37_HUMAN]	19.48	6
MTA2_HUMAN	668	74975.7	RecName: Full=Metastasis-associated protein MTA2; AltName: Full=Metastasis-associated 1-like 1; Short=MTA1-L1 protein; AltName: Full=p53 target protein in deacetylase complex;	19.46	16																																		7.1145	0		195.874	19.46	10	41.6687	13.32	6
O43592	962	109893	Exportin-T OS=Homo sapiens GN=XPOT PE=1 SV=2 - [XPOT_HUMAN]	19.44	40																			278.06	19.44	14	57.811	17.26	12	123.007	6.86	6	39.9673	10.4	8
P38159	391	42306.3	Heterogeneous nuclear ribonucleoprotein G OS=Homo sapiens GN=RBMX PE=1 SV=3 - [HNRPG_HUMAN]	19.44	17
P31944	242	27662	Caspase-14 OS=Homo sapiens GN=CASP14 PE=1 SV=2 - [CASPE_HUMAN]	19.42	7	133.826	19.42	4	31.5864	9.92	2
Q92556	727	83775.6	Engulfment and cell motility protein 1 OS=Homo sapiens GN=ELMO1 PE=1 SV=2 - [ELMO1_HUMAN]	19.39	28																															135.441	17.74	10	41.6441	16.51	9	84.6708	8.67	5	32.8303	7.02	4
KCY_HUMAN	196	22208.3	RecName: Full=UMP-CMP kinase; EC=2.7.4.14; AltName: Full=Cytidylate kinase; AltName: Full=Deoxycytidylate kinase; AltName: Full=Cytidine monophosphate kinase; AltName: Full=Uridine monophosphate kinase; AltName: Full=Uridine monophosphate/cytidine monophosphate kinase; Short=UMP/CMP kinase; Short=UMP/CMPK;	19.39	4
Q13435	872	97595.7	Splicing factor 3B subunit 2 OS=Homo sapiens GN=SF3B2 PE=1 SV=1 - [SF3B2_HUMAN]	19.38	20													21.2	1.61	1				179.848	19.38	10	84.0792	18.58	9
P04083	346	38690	Annexin A1 OS=Homo sapiens GN=ANXA1 PE=1 SV=2 - [ANXA1_HUMAN]	19.36	9
P05109	93	10827.6	Protein S100-A8 OS=Homo sapiens GN=S100A8 PE=1 SV=1 - [S10A8_HUMAN]	19.35	12													31.5	11.83	1																30.81	11.83	1				43.05	11.83	1				33.15	11.83
Q96SI9	672	73605.9	Spermatid perinuclear RNA-binding protein OS=Homo sapiens GN=STRBP PE=1 SV=1 - [STRBP_HUMAN]	19.35	21																			51.04	1.64	1				52.12	1.64	1	8.29937	1.64	1	48.4333	5.06	3	18.0664	3.72	2	73.8843	14.43	8	42.6893	7.74	4	25.61	1.49
USO1_HUMAN	962	107828	RecName: Full=General vesicular transport factor p115; AltName: Full=Protein USO1 homolog; AltName: Full=Transcytosis-associated protein; Short=TAP; AltName: Full=Vesicle-docking protein;	19.33	38				2.3123	0					4.48696	0								282.262	19.33	14	63.5303	17.26	13	84.5164	8.21	6	22.7046	7.28	5
Q9UL33	140	16134.9	Trafficking protein particle complex subunit 2-like protein OS=Homo sapiens GN=TRAPPC2L PE=1 SV=1 - [TPC2L_HUMAN]	19.29	5
Q9NR30	783	87290.4	Nucleolar RNA helicase 2 OS=Homo sapiens GN=DDX21 PE=1 SV=5 - [DDX21_HUMAN]	19.28	35																									86.1147	12.13	8	44.3977	15.58	9	71.2684	13.41	8	33.3508	10.73	6	0	4.6	3	11.8694	2.3	1
P59665	94	10194.2	Neutrophil defensin 1 OS=Homo sapiens GN=DEFA1 PE=1 SV=1 - [DEF1_HUMAN]	19.15	2
Q14204	4646	532072	Cytoplasmic dynein 1 heavy chain 1 OS=Homo sapiens GN=DYNC1H1 PE=1 SV=5 - [DYHC1_HUMAN]	19.13	159							977.913	14.42	51	275.124	10.53	32	337.488	8.78	28	143.149	7.96	25	192.759	2.24	8	44.709	2.24	8	57.91	0.52	2	20.5092	0.52	2	21.13	0.52	1	11.4421	0.52	1				12.596	0
Q92835	1189	133209	Phosphatidylinositol-3,4,5-trisphosphate 5-phosphatase 1 OS=Homo sapiens GN=INPP5D PE=1 SV=2 - [SHIP1_HUMAN]	19.09	32													199.356	9.92	8	45.877	6.9	6	151.877	10.18	9	60.1119	9.84	8				8.35836	1.18	1
MTAP_HUMAN	283	31215.8	RecName: Full=S-methyl-5'-thioadenosine phosphorylase; EC=2.4.2.28; AltName: Full=5'-methylthioadenosine phosphorylase; Short=MTA phosphorylase; Short=MTAPase;	19.08	5
P30042	268	28152.7	ES1 protein homolog, mitochondrial OS=Homo sapiens GN=C21orf33 PE=1 SV=3 - [ES1_HUMAN]	19.03	6
O43598	174	19096.6	Deoxyribonucleoside 5'-monophosphate N-glycosidase OS=Homo sapiens GN=RCL PE=1 SV=1 - [RCL_HUMAN]	18.97	1
Q15436	765	86105.3	Protein transport protein Sec23A OS=Homo sapiens GN=SEC23A PE=1 SV=2 - [SC23A_HUMAN]	18.95	15																															121.487	18.95	10	35.547	10.2	5
P19012	456	49167.1	Keratin, type I cytoskeletal 15 OS=Homo sapiens GN=KRT15 PE=1 SV=2 - [K1C15_HUMAN]	18.86	116	41.5967	1.54	1	12.4224	2.63	1	33.62	6.58	3	26.9832	2.63	1	76.3409	7.46	4	17.4646	5.92	3	58.0882	8.11	4	16.9499	4.61	2	85.46	8.11	4	13.8305	6.58	3	44.1521	4.17	2	7.90264	2.63	1	88.79	10.09	5	17.6861	6.58	3	98.7566	10.09
P01764	117	12574.2	Ig heavy chain V-III region VH26 OS=Homo sapiens PE=1 SV=1 - [HV303_HUMAN]	18.8	4
P49207	117	13284.5	60S ribosomal protein L34 OS=Homo sapiens GN=RPL34 PE=1 SV=3 - [RL34_HUMAN]	18.8	6
P01700	112	11888.9	Ig lambda chain V-I region HA OS=Homo sapiens PE=1 SV=1 - [LV102_HUMAN]	18.75	5
TEBP_HUMAN	160	18685.4	RecName: Full=Prostaglandin E synthase 3; EC=5.3.99.3; AltName: Full=Cytosolic prostaglandin E2 synthase; Short=cPGES; AltName: Full=Telomerase-binding protein p23; Short=Hsp90 co-chaperone; AltName: Full=Progesterone receptor complex p23;	18.75	2
NARG1_HUMAN	866	101208	RecName: Full=NMDA receptor-regulated protein 1; AltName: Full=N-terminal acetyltransferase; AltName: Full=Protein tubedown-1; AltName: Full=Tbdn100; AltName: Full=Gastric cancer antigen Ga19;	18.71	21				2.21943	0																				225.369	16.86	11	69.0331	10.05	6	34.82	1.85	1	10.3678	1.85	1	40.0093	1.85	1	10.8182	1.85	1
DDX24_HUMAN	859	96271.5	RecName: Full=ATP-dependent RNA helicase DDX24; EC=3.6.1.-; AltName: Full=DEAD box protein 24;	18.63	19										3.7289	0								145.603	18.63	10	48.8683	16.53	8	0	1.63	1
Q9NUJ1	306	33910.7	Abhydrolase domain-containing protein 10, mitochondrial OS=Homo sapiens GN=ABHD10 PE=1 SV=1 - [ABHDA_HUMAN]	18.63	6
Q9H2H8	161	18142.9	Peptidyl-prolyl cis-trans isomerase-like 3 OS=Homo sapiens GN=PPIL3 PE=1 SV=1 - [PPIL3_HUMAN]	18.63	2
Q14011	172	18636.7	Cold-inducible RNA-binding protein OS=Homo sapiens GN=CIRBP PE=1 SV=1 - [CIRBP_HUMAN]	18.6	5
Q9H3K6	86	10110.2	BolA-like protein 2 OS=Homo sapiens GN=BOLA2 PE=1 SV=1 - [BOLA2_HUMAN]	18.6	4
P28062	276	30334.6	Proteasome subunit beta type-8 OS=Homo sapiens GN=PSMB8 PE=1 SV=2 - [PSB8_HUMAN]	18.48	13
Q3MHD2	195	21687.1	Protein LSM12 homolog OS=Homo sapiens GN=LSM12 PE=1 SV=2 - [LSM12_HUMAN]	18.46	4
CPNE3_HUMAN	537	60092.1	RecName: Full=Copine-3; AltName: Full=Copine III;	18.44	14																																		10.2762	0								62.735	18.44
Q99426	244	27308.5	Tubulin-folding cofactor B OS=Homo sapiens GN=TBCB PE=1 SV=2 - [TBCB_HUMAN]	18.44	6
Q15286	201	23010.8	Ras-related protein Rab-35 OS=Homo sapiens GN=RAB35 PE=1 SV=1 - [RAB35_HUMAN]	18.41	9
Q9NTJ3	1288	147091	Structural maintenance of chromosomes protein 4 OS=Homo sapiens GN=SMC4 PE=1 SV=2 - [SMC4_HUMAN]	18.4	28													393.884	16.3	15	89.7662	15.76	13																						8.09423	0
Q9Y2L1	958	108934	Exosome complex exonuclease RRP44 OS=Homo sapiens GN=DIS3 PE=1 SV=2 - [RRP44_HUMAN]	18.37	26																			237.781	18.37	14	74.1578	15.87	12				10.9282	0											13.5035	0
P61221	599	67271	ATP-binding cassette sub-family E member 1 OS=Homo sapiens GN=ABCE1 PE=1 SV=1 - [ABCE1_HUMAN]	18.36	19																																					34.79	4.84	2	12.0785	4.84	2	148.088	18.36
P14866	589	64092.4	Heterogeneous nuclear ribonucleoprotein L OS=Homo sapiens GN=HNRNPL PE=1 SV=2 - [HNRPL_HUMAN]	18.34	10																																											143.607	18.34
P55327	224	24312.2	Tumor protein D52 OS=Homo sapiens GN=TPD52 PE=1 SV=2 - [TPD52_HUMAN]	18.3	4
P84103	164	19317.9	Splicing factor, arginine/serine-rich 3 OS=Homo sapiens GN=SFRS3 PE=1 SV=1 - [SFRS3_HUMAN]	18.29	3
P62330	175	20069.4	ADP-ribosylation factor 6 OS=Homo sapiens GN=ARF6 PE=1 SV=2 - [ARF6_HUMAN]	18.29	10
Q9BTT0	268	30673.8	Acidic leucine-rich nuclear phosphoprotein 32 family member E OS=Homo sapiens GN=ANP32E PE=1 SV=1 - [AN32E_HUMAN]	18.28	15
HINT1_HUMAN	126	13793.1	RecName: Full=Histidine triad nucleotide-binding protein 1; EC=3.-.-.-; AltName: Full=Adenosine 5'-monophosphoramidase; AltName: Full=Protein kinase C inhibitor 1; AltName: Full=Protein kinase C-interacting protein 1; Short=PKCI-1;	18.25	8				2.11056	0
P31350	389	44848.8	Ribonucleoside-diphosphate reductase subunit M2 OS=Homo sapiens GN=RRM2 PE=1 SV=1 - [RIR2_HUMAN]	18.25	8
P51570	392	42245.6	Galactokinase OS=Homo sapiens GN=GALK1 PE=1 SV=1 - [GALK1_HUMAN]	18.11	8
O94806	890	100406	Serine/threonine-protein kinase D3 OS=Homo sapiens GN=PRKD3 PE=1 SV=1 - [KPCD3_HUMAN]	18.09	25																			100.39	16.52	11	50.9579	10.56	6	85.275	6.97	5	24.2371	4.38	3
Q14847	261	29698.2	LIM and SH3 domain protein 1 OS=Homo sapiens GN=LASP1 PE=1 SV=2 - [LASP1_HUMAN]	18.01	6
P35232	272	29785.9	Prohibitin OS=Homo sapiens GN=PHB PE=1 SV=1 - [PHB_HUMAN]	18.01	5
IF4G1_HUMAN	1600	175426	RecName: Full=Eukaryotic translation initiation factor 4 gamma 1; Short=eIF-4-gamma 1; Short=eIF-4G 1; Short=eIF-4G1; AltName: Full=p220;	18	50										9.88601	0		278.069	17.19	22	110.041	9.56	14	70.6225	4	5	29.7043	1.88	3	27.51	1.31	2	13.6895	0		31.6825	2.38	3	14.5282	0.63	1				7.54122	0
Q14203	1278	141607	Dynactin subunit 1 OS=Homo sapiens GN=DCTN1 PE=1 SV=3 - [DCTN1_HUMAN]	18	25													192.062	18	15	84.8013	12.68	10
Q14257	317	36853.6	Reticulocalbin-2 OS=Homo sapiens GN=RCN2 PE=1 SV=1 - [RCN2_HUMAN]	17.98	6
P22830	423	47831.6	Ferrochelatase, mitochondrial OS=Homo sapiens GN=FECH PE=1 SV=2 - [HEMH_HUMAN]	17.97	8
Q8WXE1	791	85783.5	ATR-interacting protein OS=Homo sapiens GN=ATRIP PE=1 SV=1 - [ATRIP_HUMAN]	17.95	22																									41.4165	5.82	3	17.3864	5.82	3	68.3502	15.04	9	43.6881	13.65	7
O00233	223	24638.5	26S proteasome non-ATPase regulatory subunit 9 OS=Homo sapiens GN=PSMD9 PE=1 SV=2 - [PSMD9_HUMAN]	17.94	6
P62834	184	20973.7	Ras-related protein Rap-1A OS=Homo sapiens GN=RAP1A PE=1 SV=1 - [RAP1A_HUMAN]	17.93	7
P11908	318	34747	Ribose-phosphate pyrophosphokinase 2 OS=Homo sapiens GN=PRPS2 PE=1 SV=2 - [PRPS2_HUMAN]	17.92	6
Q9NY33	737	82537.8	Dipeptidyl-peptidase 3 OS=Homo sapiens GN=DPP3 PE=1 SV=2 - [DPP3_HUMAN]	17.91	16																															0	2.44	1				80.5558	17.91	9	35.8007	13.84	6
SEP15_HUMAN	162	0	RecName: Full=15 kDa selenoprotein; Flags: Precursor;	17.9	7
P31943	449	49198.4	Heterogeneous nuclear ribonucleoprotein H OS=Homo sapiens GN=HNRNPH1 PE=1 SV=4 - [HNRH1_HUMAN]	17.82	19																																											37.04	3.79
P01717	107	11509.6	Ig lambda chain V-IV region Hil OS=Homo sapiens PE=1 SV=1 - [LV403_HUMAN]	17.76	1
P02792	175	20007.1	Ferritin light chain OS=Homo sapiens GN=FTL PE=1 SV=2 - [FRIL_HUMAN]	17.71	5
Q9UHB9	627	70685.6	Signal recognition particle 68 kDa protein OS=Homo sapiens GN=SRP68 PE=1 SV=2 - [SRP68_HUMAN]	17.7	16																																					194.768	17.7	9	39.368	14.04	7
O95453	639	73404.8	Poly(A)-specific ribonuclease PARN OS=Homo sapiens GN=PARN PE=1 SV=1 - [PARN_HUMAN]	17.68	19																															38.18	2.03	1	7.5653	0		87.8059	14.08	9	58.9953	16.59	9
RAB14_HUMAN	215	23881.9	RecName: Full=Ras-related protein Rab-14;	17.67	10																																		8.9138	0
P11413	515	59219	Glucose-6-phosphate 1-dehydrogenase OS=Homo sapiens GN=G6PD PE=1 SV=4 - [G6PD_HUMAN]	17.67	12																																											51.0492	15.73
P11766	374	39698.4	Alcohol dehydrogenase class-3 OS=Homo sapiens GN=ADH5 PE=1 SV=4 - [ADHX_HUMAN]	17.65	7
GNPI1_HUMAN	289	32647.6	RecName: Full=Glucosamine-6-phosphate isomerase 1; EC=3.5.99.6; AltName: Full=Glucosamine-6-phosphate deaminase 1; Short=GlcN6P deaminase 1; Short=GNPDA 1; AltName: Full=Oscillin;	17.65	8
Q9NUQ9	324	36724.6	Protein FAM49B OS=Homo sapiens GN=FAM49B PE=1 SV=1 - [FA49B_HUMAN]	17.59	5
GGCT_HUMAN	188	20994.3	RecName: Full=Gamma-glutamylcyclotransferase; EC=2.3.2.4; AltName: Full=Cytochrome c-releasing factor 21;	17.55	6				3.94487	0
Q9NQH7	507	56996.8	Probable Xaa-Pro aminopeptidase 3 OS=Homo sapiens GN=XPNPEP3 PE=1 SV=1 - [XPP3_HUMAN]	17.55	21																									22.38	1.38	1				25.8054	1.38	1										71.56	7.89
P10316	365	40951.2	HLA class I histocompatibility antigen, A-69 alpha chain OS=Homo sapiens GN=HLA-A PE=1 SV=2 - [1A69_HUMAN]	17.53	8
LKHA4_HUMAN	611	69241.2	RecName: Full=Leukotriene A-4 hydrolase; EC=3.3.2.6; AltName: Full=Leukotriene A(4) hydrolase; Short=LTA-4 hydrolase;	17.51	23				2.23741	0					4.23467	0																										110.222	11.13	5	17.4393	8.51	4	197.694	17.51
TRFE_HUMAN	698	76999.6	RecName: Full=Serotransferrin; Short=Transferrin; AltName: Full=Siderophilin; AltName: Full=Beta-1 metal-binding globulin; Flags: Precursor;	17.48	15										3.79584	0																				46.3802	11.32	6	19.2921	7.59	4	0	2.01	1	11.5237	2.01	1
O15260	269	30373.8	Surfeit locus protein 4 OS=Homo sapiens GN=SURF4 PE=1 SV=3 - [SURF4_HUMAN]	17.47	6													52.29	4.83	1																						29.74	6.69	1
P52888	689	78789.5	Thimet oligopeptidase OS=Homo sapiens GN=THOP1 PE=1 SV=2 - [THOP1_HUMAN]	17.42	18																															122.46	12.77	6	33.5198	12.92	5	84.219	9.72	4	18.0788	8.27	3
P61006	207	23653.2	Ras-related protein Rab-8A OS=Homo sapiens GN=RAB8A PE=1 SV=1 - [RAB8A_HUMAN]	17.39	10
P62857	69	7836.2	40S ribosomal protein S28 OS=Homo sapiens GN=RPS28 PE=1 SV=1 - [RS28_HUMAN]	17.39	5
Q9H223	541	61136.5	EH domain-containing protein 4 OS=Homo sapiens GN=EHD4 PE=1 SV=1 - [EHD4_HUMAN]	17.38	17																																					62.7277	9.06	4	18.5444	4.81	2	110.51	12.57
Q92522	213	22473.5	Histone H1x OS=Homo sapiens GN=H1FX PE=1 SV=1 - [H1X_HUMAN]	17.37	13
P51571	173	18986.6	Translocon-associated protein subunit delta OS=Homo sapiens GN=SSR4 PE=1 SV=1 - [SSRD_HUMAN]	17.34	10
Q9UKM9	306	32443.6	RNA-binding protein Raly OS=Homo sapiens GN=RALY PE=1 SV=1 - [RALY_HUMAN]	17.32	9
SYUG_HUMAN	127	13322.8	RecName: Full=Gamma-synuclein; AltName: Full=Persyn; AltName: Full=Breast cancer-specific gene 1 protein; AltName: Full=Synoretin; Short=SR;	17.32	2
Q9Y223	722	79224.1	Bifunctional UDP-N-acetylglucosamine 2-epimerase/N-acetylmannosamine kinase OS=Homo sapiens GN=GNE PE=1 SV=1 - [GLCNE_HUMAN]	17.31	18																																					161.402	17.31	9	54.3781	17.31	9
SMC2_HUMAN	1197	135572	RecName: Full=Structural maintenance of chromosomes protein 2; AltName: Full=Chromosome-associated protein E; Short=hCAP-E; AltName: Full=XCAP-E homolog;	17.29	35										3.89673	0		87.5539	4.26	4	34.8334	3.43	3	205.932	17.29	17	78.6141	12.28	11
Q8TAT6	608	68076.9	Nuclear protein localization protein 4 homolog OS=Homo sapiens GN=NPLOC4 PE=1 SV=3 - [NPL4_HUMAN]	17.27	14																																					76.024	12.01	4	22.5664	5.43	3	46.9481	13.16
Q96EY4	203	23849.4	UPF0534 protein C4orf43 OS=Homo sapiens GN=C4orf43 PE=1 SV=2 - [CD043_HUMAN]	17.24	4
GCP3_HUMAN	907	103506	RecName: Full=Gamma-tubulin complex component 3; Short=GCP-3; Short=hGCP3; AltName: Full=Spindle pole body protein Spc98 homolog; Short=hSpc98; Short=h104p;	17.2	20																8.02875	0								260.409	17.2	10	48.0706	17.2	10
Q96C36	320	33615.7	Pyrroline-5-carboxylate reductase 2 OS=Homo sapiens GN=PYCR2 PE=1 SV=1 - [P5CR2_HUMAN]	17.19	11
P04844	631	69241	Dolichyl-diphosphooligosaccharide--protein glycosyltransferase subunit 2 OS=Homo sapiens GN=RPN2 PE=1 SV=3 - [RPN2_HUMAN]	17.12	12																																					35.48	1.9	1				97.3574	17.12
Q9UID6	485	56018.3	Zinc finger protein 639 OS=Homo sapiens GN=ZNF639 PE=1 SV=1 - [ZN639_HUMAN]	17.11	11																																											33.61	17.11
RUXGL_HUMAN	76	0	RecName: Full=Small nuclear ribonucleoprotein G-like protein;	17.11	3
P11216	843	96634.5	Glycogen phosphorylase, brain form OS=Homo sapiens GN=PYGB PE=1 SV=5 - [PYGB_HUMAN]	17.08	23																									198.433	16.96	10	45.0713	14.71	9	59.86	3.91	3	10.5925	1.54	1				8.16325	0
Q99536	393	41893.4	Synaptic vesicle membrane protein VAT-1 homolog OS=Homo sapiens GN=VAT1 PE=1 SV=2 - [VAT1_HUMAN]	17.05	10
Q15836	100	11302	Vesicle-associated membrane protein 3 OS=Homo sapiens GN=VAMP3 PE=1 SV=3 - [VAMP3_HUMAN]	17	2
Q02790	459	51772.1	FK506-binding protein 4 OS=Homo sapiens GN=FKBP4 PE=1 SV=3 - [FKBP4_HUMAN]	16.99	6																																											22.42	16.99
O43765	313	34041.7	Small glutamine-rich tetratricopeptide repeat-containing protein alpha OS=Homo sapiens GN=SGTA PE=1 SV=1 - [SGTA_HUMAN]	16.93	7
Q96G46	650	72547.9	tRNA-dihydrouridine synthase 3-like OS=Homo sapiens GN=DUS3L PE=1 SV=2 - [DUS3L_HUMAN]	16.92	14																															92.909	16.92	7	35.5615	16.92	7
Q15363	201	22746.4	Transmembrane emp24 domain-containing protein 2 OS=Homo sapiens GN=TMED2 PE=1 SV=1 - [TMED2_HUMAN]	16.92	6
Q8NB90	893	97827	Spermatogenesis-associated protein 5 OS=Homo sapiens GN=SPATA5 PE=1 SV=2 - [SPAT5_HUMAN]	16.91	14																									136.691	9.18	5	39.484	14.22	7
P69905	142	15247.9	Hemoglobin subunit alpha OS=Homo sapiens GN=HBA1 PE=1 SV=2 - [HBA_HUMAN]	16.9	4
O95782	977	107487	AP-2 complex subunit alpha-1 OS=Homo sapiens GN=AP2A1 PE=1 SV=2 - [AP2A1_HUMAN]	16.89	31																			59.8745	7.27	6	21.1731	5.42	4	98.2632	11.05	9	46.2867	8.6	7							31.39	1.84	2	9.72744	1.02	1	34.35	2.05
P27694	616	68095.3	Replication protein A 70 kDa DNA-binding subunit OS=Homo sapiens GN=RPA1 PE=1 SV=2 - [RFA1_HUMAN]	16.88	22																																					145.432	16.88	8	37.675	14.29	7	137.296	9.09
O43837	385	42156.6	Isocitrate dehydrogenase [NAD] subunit beta, mitochondrial OS=Homo sapiens GN=IDH3B PE=1 SV=2 - [IDH3B_HUMAN]	16.88	8
RL3_HUMAN	403	46079.8	RecName: Full=60S ribosomal protein L3; AltName: Full=HIV-1 TAR RNA-binding protein B; Short=TARBP-B;	16.87	17
Q9P0L0	249	27875.2	Vesicle-associated membrane protein-associated protein A OS=Homo sapiens GN=VAPA PE=1 SV=3 - [VAPA_HUMAN]	16.87	5
P19784	350	41187.1	Casein kinase II subunit alpha' OS=Homo sapiens GN=CSNK2A2 PE=1 SV=1 - [CSK22_HUMAN]	16.86	7
P25788	255	28415.1	Proteasome subunit alpha type-3 OS=Homo sapiens GN=PSMA3 PE=1 SV=2 - [PSA3_HUMAN]	16.86	10
P40222	546	61853.2	Alpha-taxilin OS=Homo sapiens GN=TXLNA PE=1 SV=3 - [TXLNA_HUMAN]	16.85	9																																					133.84	16.85	5	23.4681	15.2	4
PRPF3_HUMAN	683	77480.9	RecName: Full=U4/U6 small nuclear ribonucleoprotein Prp3; AltName: Full=Pre-mRNA-splicing factor 3; Short=hPrp3; AltName: Full=U4/U6 snRNP 90 kDa protein;	16.84	13																8.96068	0														42.8445	16.84	8	35.4307	10.69	5
Q15424	915	102580	Scaffold attachment factor B1 OS=Homo sapiens GN=SAFB PE=1 SV=4 - [SAFB1_HUMAN]	16.83	26													209.58	15.41	10	54.7632	15.74	9	85.6791	7.43	4	28.5266	6.45	3
IF16_HUMAN	785	88199.4	RecName: Full=Gamma-interferon-inducible protein Ifi-16; AltName: Full=Interferon-inducible myeloid differentiation transcriptional activator; AltName: Full=IFI 16;	16.82	29										3.56982	0														65.93	10.57	7	33.0019	7.9	5	92.1647	15.03	9	32.0789	12.87	8
P57721	339	35915.6	Poly(rC)-binding protein 3 OS=Homo sapiens GN=PCBP3 PE=1 SV=1 - [PCBP3_HUMAN]	16.81	12
KIF2A_HUMAN	706	79904.6	RecName: Full=Kinesin-like protein KIF2A; Short=Kinesin-2; AltName: Full=HK2;	16.71	22																9.44664	0								70.4296	4.25	3	10.8972	2.69	2	121.167	15.16	8	32.149	10.62	4	50.3262	2.69	2	7.89678	2.69	2	31.08	1.13
P01714	108	11385.6	Ig lambda chain V-III region SH OS=Homo sapiens PE=1 SV=1 - [LV301_HUMAN]	16.67	1
Q96IU4	210	22331.6	Abhydrolase domain-containing protein 14B OS=Homo sapiens GN=ABHD14B PE=1 SV=1 - [ABHEB_HUMAN]	16.67	3
O95777	96	10396.3	U6 snRNA-associated Sm-like protein LSm8 OS=Homo sapiens GN=LSM8 PE=1 SV=3 - [LSM8_HUMAN]	16.67	2
ATX2L_HUMAN	1075	113304	RecName: Full=Ataxin-2-like protein; AltName: Full=Ataxin-2 domain protein; AltName: Full=Ataxin-2-related protein;	16.65	24				1.85187	0								20.96	2.33	2	11.4739	0		138.189	16.47	11	60.0851	10.42	7				18.658	1.49	1	0	3.35	2	15.7453	1.21	1
P37837	337	37516.5	Transaldolase OS=Homo sapiens GN=TALDO1 PE=1 SV=2 - [TALDO_HUMAN]	16.62	9
P54886	795	87247.5	Delta-1-pyrroline-5-carboxylate synthetase OS=Homo sapiens GN=ALDH18A1 PE=1 SV=2 - [P5CS_HUMAN]	16.6	15																															111.288	16.6	9	28.2137	12.08	6
P21291	193	20553.8	Cysteine and glycine-rich protein 1 OS=Homo sapiens GN=CSRP1 PE=1 SV=3 - [CSRP1_HUMAN]	16.58	3
O15511	151	16310.3	Actin-related protein 2/3 complex subunit 5 OS=Homo sapiens GN=ARPC5 PE=1 SV=3 - [ARPC5_HUMAN]	16.56	2
P50502	369	41305.5	Hsc70-interacting protein OS=Homo sapiens GN=ST13 PE=1 SV=2 - [F10A1_HUMAN]	16.53	15
Q14320	339	40216.5	Protein FAM50A OS=Homo sapiens GN=FAM50A PE=1 SV=2 - [FA50A_HUMAN]	16.52	8
P07339	412	44523.6	Cathepsin D OS=Homo sapiens GN=CTSD PE=1 SV=1 - [CATD_HUMAN]	16.5	7
Q8WU39	189	20681.2	Proapoptotic caspase adapter protein OS=Homo sapiens GN=PACAP PE=1 SV=1 - [PACAP_HUMAN]	16.4	4
PHB2_HUMAN	299	33275.9	RecName: Full=Prohibitin-2; AltName: Full=B-cell receptor-associated protein BAP37; AltName: Full=Repressor of estrogen receptor activity; AltName: Full=D-prohibitin;	16.39	6
P84090	104	12251	Enhancer of rudimentary homolog OS=Homo sapiens GN=ERH PE=1 SV=1 - [ERH_HUMAN]	16.35	5
Q9BPX5	153	16930.8	Actin-related protein 2/3 complex subunit 5-like protein OS=Homo sapiens GN=ARPC5L PE=1 SV=1 - [ARP5L_HUMAN]	16.34	7
UN45A_HUMAN	944	103011	RecName: Full=Protein unc-45 homolog A; Short=UNC-45A; AltName: Full=GCUNC-45; AltName: Full=Smooth muscle cell-associated protein 1; Short=SMAP-1;	16.31	28																7.93748	0		51.0954	2.97	2	18.2729	2.97	2	310.188	16.31	12	60.9375	14.09	10	57.26	1.27	1				25.35	1.27	1
O75534	798	88828.9	Cold shock domain-containing protein E1 OS=Homo sapiens GN=CSDE1 PE=1 SV=2 - [CSDE1_HUMAN]	16.29	15																															138.311	14.29	9	32.8444	9.02	5
P54920	295	33211.3	Alpha-soluble NSF attachment protein OS=Homo sapiens GN=NAPA PE=1 SV=3 - [SNAA_HUMAN]	16.27	8
P13798	732	81172.6	Acylamino-acid-releasing enzyme OS=Homo sapiens GN=APEH PE=1 SV=4 - [ACPH_HUMAN]	16.26	19																															39.8467	6.97	4	16.0217	5.19	3	122.044	12.7	6	34.5487	12.7	6
Q9NQG5	326	36877.2	Regulation of nuclear pre-mRNA domain-containing protein 1B OS=Homo sapiens GN=RPRD1B PE=1 SV=1 - [RPR1B_HUMAN]	16.26	7
Q9UHD9	624	65654.6	Ubiquilin-2 OS=Homo sapiens GN=UBQLN2 PE=1 SV=2 - [UBQL2_HUMAN]	16.19	17																																					147.617	16.19	6	27.9287	16.19	6	89.64	8.33
O15160	346	39225	DNA-directed RNA polymerases I and III subunit RPAC1 OS=Homo sapiens GN=POLR1C PE=1 SV=1 - [RPAC1_HUMAN]	16.18	6
Q04323	297	33304.9	UBX domain-containing protein 1 OS=Homo sapiens GN=UBXN1 PE=1 SV=2 - [UBXN1_HUMAN]	16.16	3
Q92608	1830	211812	Dedicator of cytokinesis protein 2 OS=Homo sapiens GN=DOCK2 PE=1 SV=2 - [DOCK2_HUMAN]	16.12	39							22.35	0.71	1				282.156	13.72	20	112.657	13.72	18										16.1697	0											11.5966	0
NUP93_HUMAN	819	93429.6	RecName: Full=Nuclear pore complex protein Nup93; AltName: Full=Nucleoporin Nup93; AltName: Full=93 kDa nucleoporin;	16.12	11										4.50757	0					7.66153	0														102.59	16.12	7	28.1097	9.4	4
TPPC3_HUMAN	180	20261.1	RecName: Full=Trafficking protein particle complex subunit 3; AltName: Full=BET3 homolog;	16.11	5				2.14269	0
RRBP1_HUMAN	1410	152381	RecName: Full=Ribosome-binding protein 1; AltName: Full=Ribosome receptor protein; AltName: Full=180 kDa ribosome receptor homolog; AltName: Full=ES/130-related protein;	16.1	38										3.82288	0					10.1948	0		260.789	13.4	12	64.1377	14.47	13	107.997	8.37	7	35.416	6.1	6
Q14657	143	14794.6	L antigen family member 3 OS=Homo sapiens GN=LAGE3 PE=1 SV=2 - [LAGE3_HUMAN]	16.08	3
DNJA2_HUMAN	412	45716.6	RecName: Full=DnaJ homolog subfamily A member 2; AltName: Full=HIRA-interacting protein 4; AltName: Full=Cell cycle progression restoration gene 3 protein; AltName: Full=Dnj3; Short=Dj3; AltName: Full=Renal carcinoma antigen NY-REN-14;	16.02	5										3.62349	0
Q13442	181	20617.6	28 kDa heat- and acid-stable phosphoprotein OS=Homo sapiens GN=PDAP1 PE=1 SV=1 - [HAP28_HUMAN]	16.02	2
Q9ULC4	181	20541.8	Malignant T cell amplified sequence 1 OS=Homo sapiens GN=MCTS1 PE=1 SV=1 - [MCTS1_HUMAN]	16.02	6
Q96RQ3	725	80421.9	Methylcrotonoyl-CoA carboxylase subunit alpha, mitochondrial OS=Homo sapiens GN=MCCC1 PE=1 SV=3 - [MCCA_HUMAN]	16	13																																					88.3961	11.45	6	22.1868	13.66	6
PESC_HUMAN	588	67960	RecName: Full=Pescadillo homolog;	15.99	13										3.9762	0																										128.889	15.99	9	29.0346	6.97	4
RBBP5_HUMAN	538	59115.7	RecName: Full=Retinoblastoma-binding protein 5; Short=RBBP-5; AltName: Full=Retinoblastoma-binding protein RBQ-3;	15.99	14										4.11547	0																										27.82	7.81	3	9.7608	4.28	2	124.301	15.99
Q12874	501	58812.3	Splicing factor 3A subunit 3 OS=Homo sapiens GN=SF3A3 PE=1 SV=1 - [SF3A3_HUMAN]	15.97	9																																											108.563	11.98
Q04206	551	60181.4	Transcription factor p65 OS=Homo sapiens GN=RELA PE=1 SV=2 - [TF65_HUMAN]	15.97	12																																											147.289	15.97
Q00796	357	38271.8	Sorbitol dehydrogenase OS=Homo sapiens GN=SORD PE=1 SV=3 - [DHSO_HUMAN]	15.97	6
EPS15_HUMAN	896	98594.8	RecName: Full=Epidermal growth factor receptor substrate 15; Short=Protein Eps15; AltName: Full=Protein AF-1p;	15.96	16																8.14209	0		179.331	13.06	8	40.1027	14.17	8
O75915	188	21600.4	PRA1 family protein 3 OS=Homo sapiens GN=ARL6IP5 PE=1 SV=1 - [PRAF3_HUMAN]	15.96	13																																											41.8543	15.96
P55036	377	40711.2	26S proteasome non-ATPase regulatory subunit 4 OS=Homo sapiens GN=PSMD4 PE=1 SV=1 - [PSMD4_HUMAN]	15.92	7																																											0	4.51
CBX3_HUMAN	183	20798.3	RecName: Full=Chromobox protein homolog 3; AltName: Full=Heterochromatin protein 1 homolog gamma; Short=HP1 gamma; AltName: Full=Modifier 2 protein; AltName: Full=HECH;	15.85	2
COPG2_HUMAN	871	97559.6	RecName: Full=Coatomer subunit gamma-2; AltName: Full=Gamma-2-coat protein; Short=Gamma-2-COP;	15.84	20																11.3621	0								108.484	14.7	9	45.0239	10.91	6	76.2002	5.17	3	16.922	4.02	2
P55735	322	35518.1	Protein SEC13 homolog OS=Homo sapiens GN=SEC13 PE=1 SV=3 - [SEC13_HUMAN]	15.84	5
P10909	449	52461	Clusterin OS=Homo sapiens GN=CLU PE=1 SV=1 - [CLUS_HUMAN]	15.81	35																			46.15	5.12	2	7.73652	2.67	1	51.22	2.67	1				52.6225	7.8	2	6.47018	7.8	2	52.46	2.67	1				32.61	2.67
Q96HE7	468	54358.1	ERO1-like protein alpha OS=Homo sapiens GN=ERO1L PE=1 SV=2 - [ERO1A_HUMAN]	15.81	9																																											86.32	11.97
Q9BSD7	190	20700.1	Nucleoside-triphosphatase C1orf57 OS=Homo sapiens GN=C1orf57 PE=1 SV=1 - [CA057_HUMAN]	15.79	4
P10644	381	42955	cAMP-dependent protein kinase type I-alpha regulatory subunit OS=Homo sapiens GN=PRKAR1A PE=1 SV=1 - [KAP0_HUMAN]	15.75	6
Q9UQ80	394	43759.2	Proliferation-associated protein 2G4 OS=Homo sapiens GN=PA2G4 PE=1 SV=3 - [PA2G4_HUMAN]	15.74	11
MATR3_HUMAN	847	94564.8	RecName: Full=Matrin-3;	15.7	17				2.61665	0														67.8139	14.29	9	53.221	13.34	8
Q13283	466	52132.1	Ras GTPase-activating protein-binding protein 1 OS=Homo sapiens GN=G3BP1 PE=1 SV=1 - [G3BP1_HUMAN]	15.67	12																																					37.08	3.65	1	8.13005	3.65	1	209.377	15.67
Q9Y5B9	1047	119838	FACT complex subunit SPT16 OS=Homo sapiens GN=SUPT16H PE=1 SV=1 - [SP16H_HUMAN]	15.66	19																			193.939	12.99	9	58.4338	13.85	10				5.76008	0
P01744	147	0	Ig heavy chain V-I region ND (Fragments) OS=Homo sapiens PE=1 SV=2 - [HV104_HUMAN]	15.65	14													51.55	8.16	1				48.1	15.65	2				46.56	8.16	1				59.8	15.65	2	8.98103	15.65	2	90.1133	15.65	2	11.0158	15.65	2	57.5	15.65
Q9BXP5	876	100604	Serrate RNA effector molecule homolog OS=Homo sapiens GN=SRRT PE=1 SV=1 - [SRRT_HUMAN]	15.64	15																			71.676	15.64	9	45.1812	8.68	5
O00203	1094	121244	AP-3 complex subunit beta-1 OS=Homo sapiens GN=AP3B1 PE=1 SV=3 - [AP3B1_HUMAN]	15.63	25																			133.779	15.63	14	63.7067	11.7	9	23.37	1.19	1	8.34657	1.19	1				8.59182	0
Q13618	768	88873.5	Cullin-3 OS=Homo sapiens GN=CUL3 PE=1 SV=2 - [CUL3_HUMAN]	15.63	13																															103.328	15.63	8	33.48	10.42	5				9.38099	0
P15153	192	21415.1	Ras-related C3 botulinum toxin substrate 2 OS=Homo sapiens GN=RAC2 PE=1 SV=1 - [RAC2_HUMAN]	15.63	7
P60468	96	9968.1	Protein transport protein Sec61 subunit beta OS=Homo sapiens GN=SEC61B PE=1 SV=2 - [SC61B_HUMAN]	15.63	1
Q9BZE4	634	73917.8	Nucleolar GTP-binding protein 1 OS=Homo sapiens GN=GTPBP4 PE=1 SV=3 - [NOG1_HUMAN]	15.62	12																																					79.748	15.62	7	39.3882	12.62	5
P19525	551	62055.6	Interferon-induced, double-stranded RNA-activated protein kinase OS=Homo sapiens GN=EIF2AK2 PE=1 SV=2 - [E2AK2_HUMAN]	15.61	19																																					242.422	15.61	7	32.8741	14.34	6	69.5505	4.72
Q969H8	173	18783.3	UPF0556 protein C19orf10 OS=Homo sapiens GN=C19orf10 PE=1 SV=1 - [CS010_HUMAN]	15.61	4
Q9BXS5	423	48556.1	AP-1 complex subunit mu-1 OS=Homo sapiens GN=AP1M1 PE=1 SV=3 - [AP1M1_HUMAN]	15.6	7
EXOSX_HUMAN	885	100768	RecName: Full=Exosome component 10; AltName: Full=Polymyositis/scleroderma autoantigen 2; AltName: Full=Autoantigen PM/Scl 2; AltName: Full=Polymyositis/scleroderma autoantigen 100 kDa; Short=PM/Scl-100; AltName: Full=P100 polymyositis-scleroderma overlap syndrome-associated autoantigen;	15.59	20				4.04009	0					3.43174	0														149.816	15.59	9	47.0594	12.66	7	0	3.73	2	15.5059	3.73	2
P00367	558	61359.2	Glutamate dehydrogenase 1, mitochondrial OS=Homo sapiens GN=GLUD1 PE=1 SV=2 - [DHE3_HUMAN]	15.59	11																																					20.35	3.05	1				39.49	4.12
Q9NVZ3	263	28321.3	Adaptin ear-binding coat-associated protein 2 OS=Homo sapiens GN=NECAP2 PE=1 SV=1 - [NECP2_HUMAN]	15.59	4
P26368	475	53467.2	Splicing factor U2AF 65 kDa subunit OS=Homo sapiens GN=U2AF2 PE=1 SV=4 - [U2AF2_HUMAN]	15.58	8																																											115.799	13.89
Q9NQR4	276	30588.6	Nitrilase homolog 2 OS=Homo sapiens GN=NIT2 PE=1 SV=1 - [NIT2_HUMAN]	15.58	5
Q9NQW7	623	69873.2	Xaa-Pro aminopeptidase 1 OS=Homo sapiens GN=XPNPEP1 PE=1 SV=3 - [XPP1_HUMAN]	15.57	11																																					91.317	15.57	8	26.1863	7.54	3
Q9BY44	585	64949.2	Eukaryotic translation initiation factor 2A OS=Homo sapiens GN=EIF2A PE=1 SV=3 - [EIF2A_HUMAN]	15.56	9																																											54.1767	15.56
Q5JTW2	689	76348.5	Centrosomal protein of 78 kDa OS=Homo sapiens GN=CEP78 PE=1 SV=1 - [CEP78_HUMAN]	15.53	15																															103.469	15.53	9	36.0719	11.03	6
P52701	1360	152689	DNA mismatch repair protein Msh6 OS=Homo sapiens GN=MSH6 PE=1 SV=2 - [MSH6_HUMAN]	15.51	35													302.323	15.51	14	64.5286	12.13	11	58.625	6.03	5	23.7332	6.25	5
P56537	245	26582.2	Eukaryotic translation initiation factor 6 OS=Homo sapiens GN=EIF6 PE=1 SV=1 - [IF6_HUMAN]	15.51	3
UCHL5_HUMAN	329	37583	RecName: Full=Ubiquitin carboxyl-terminal hydrolase isozyme L5; Short=UCH-L5; EC=3.4.19.12; AltName: Full=Ubiquitin thioesterase L5; AltName: Full=Ubiquitin C-terminal hydrolase UCH37;	15.5	9
Q14103	355	38410.3	Heterogeneous nuclear ribonucleoprotein D0 OS=Homo sapiens GN=HNRNPD PE=1 SV=1 - [HNRPD_HUMAN]	15.49	11
P53680	142	17006.7	AP-2 complex subunit sigma OS=Homo sapiens GN=AP2S1 PE=1 SV=2 - [AP2S1_HUMAN]	15.49	6
RFC3_HUMAN	356	40529.9	RecName: Full=Replication factor C subunit 3; AltName: Full=Activator 1 subunit 3; AltName: Full=Replication factor C 38 kDa subunit; Short=RF-C 38 kDa subunit; Short=RFC38; AltName: Full=Activator 1 38 kDa subunit; Short=A1 38 kDa subunit;	15.45	7																												9.99183	0
Q8NF50	2099	238377	Dedicator of cytokinesis protein 8 OS=Homo sapiens GN=DOCK8 PE=1 SV=3 - [DOCK8_HUMAN]	15.44	35													204.853	14.24	23	86.4648	9.05	12																8.10712	0					8.11838	0
O95865	285	29625.5	N(G),N(G)-dimethylarginine dimethylaminohydrolase 2 OS=Homo sapiens GN=DDAH2 PE=1 SV=1 - [DDAH2_HUMAN]	15.44	4
O95678	551	59524	Keratin, type II cytoskeletal 75 OS=Homo sapiens GN=KRT75 PE=1 SV=2 - [K2C75_HUMAN]	15.43	106	154.545	4.17	2	21.8794	2.18	1	122.954	5.63	3	15.1487	4.17	2	183.783	10.71	6	48.5273	9.07	4	132.804	5.63	3	35.6411	4.17	2	70.3564	8.89	5	21.368	4.17	2	109.823	5.81	3	18.4382	5.81	3	92.764	9.44	5	34.6549	6.17	3	186.99	11.07
P51858	240	26771.9	Hepatoma-derived growth factor OS=Homo sapiens GN=HDGF PE=1 SV=1 - [HDGF_HUMAN]	15.42	6
Q9Y696	253	28753.7	Chloride intracellular channel protein 4 OS=Homo sapiens GN=CLIC4 PE=1 SV=4 - [CLIC4_HUMAN]	15.42	4
P49721	201	22821.7	Proteasome subunit beta type-2 OS=Homo sapiens GN=PSMB2 PE=1 SV=1 - [PSB2_HUMAN]	15.42	6
Q9UNZ2	370	40548.3	NSFL1 cofactor p47 OS=Homo sapiens GN=NSFL1C PE=1 SV=2 - [NSF1C_HUMAN]	15.41	8
Q8WXX5	260	29891.1	DnaJ homolog subfamily C member 9 OS=Homo sapiens GN=DNAJC9 PE=1 SV=1 - [DNJC9_HUMAN]	15.38	5
P52298	156	17989.8	Nuclear cap-binding protein subunit 2 OS=Homo sapiens GN=NCBP2 PE=1 SV=1 - [NCBP2_HUMAN]	15.38	2
Q9NUQ8	709	79695.1	ATP-binding cassette sub-family F member 3 OS=Homo sapiens GN=ABCF3 PE=1 SV=2 - [ABCF3_HUMAN]	15.37	19																															49.5423	7.48	4	16.8228	4.94	3	110.739	13.96	7	29.6081	9.03	4	21.25	1.41
P52292	529	57825.9	Importin subunit alpha-2 OS=Homo sapiens GN=KPNA2 PE=1 SV=1 - [IMA2_HUMAN]	15.31	13																																											109.768	15.31
Q9NT62	314	35841.5	Autophagy-related protein 3 OS=Homo sapiens GN=ATG3 PE=1 SV=1 - [ATG3_HUMAN]	15.29	7
P38117	255	27826.2	Electron transfer flavoprotein subunit beta OS=Homo sapiens GN=ETFB PE=1 SV=3 - [ETFB_HUMAN]	15.29	5
P43490	491	55486.6	Nicotinamide phosphoribosyltransferase OS=Homo sapiens GN=NAMPT PE=1 SV=1 - [NAMPT_HUMAN]	15.27	5
P19387	275	31421.7	DNA-directed RNA polymerase II subunit RPB3 OS=Homo sapiens GN=POLR2C PE=1 SV=2 - [RPB3_HUMAN]	15.27	5
Q16630	551	59173.4	Cleavage and polyadenylation specificity factor subunit 6 OS=Homo sapiens GN=CPSF6 PE=1 SV=2 - [CPSF6_HUMAN]	15.25	17																															48.6535	6.53	3	8.09492	5.08	2	117.263	15.25	7	30.9717	12.34	5
P42126	302	32795.2	3,2-trans-enoyl-CoA isomerase, mitochondrial OS=Homo sapiens GN=DCI PE=1 SV=1 - [D3D2_HUMAN]	15.23	6
P04899	355	40425.1	Guanine nucleotide-binding protein G(i), alpha-2 subunit OS=Homo sapiens GN=GNAI2 PE=1 SV=3 - [GNAI2_HUMAN]	15.21	8
P31153	395	43633.3	S-adenosylmethionine synthetase isoform type-2 OS=Homo sapiens GN=MAT2A PE=1 SV=1 - [METK2_HUMAN]	15.19	8
CD2AP_HUMAN	639	71407.3	RecName: Full=CD2-associated protein; AltName: Full=Cas ligand with multiple SH3 domains; AltName: Full=Adapter protein CMS;	15.18	19				2.2236	0					4.52326	0											10.304	0								84.9554	15.18	7	33.9117	12.21	5	69.73	11.11	5	24.845	5.63	2
P51114	621	69677.9	Fragile X mental retardation syndrome-related protein 1 OS=Homo sapiens GN=FXR1 PE=1 SV=3 - [FXR1_HUMAN]	15.14	12																															0	2.9	1	7.44255	2.9	1	61.147	15.14	6	33.0682	6.92	2	30.78	2.9
P62306	86	9718.78	Small nuclear ribonucleoprotein F OS=Homo sapiens GN=SNRPF PE=1 SV=1 - [RUXF_HUMAN]	15.12	2
P51606	417	47715.5	N-acylglucosamine 2-epimerase OS=Homo sapiens GN=RENBP PE=1 SV=1 - [RENBP_HUMAN]	15.11	8
P62318	126	13907.3	Small nuclear ribonucleoprotein Sm D3 OS=Homo sapiens GN=SNRPD3 PE=1 SV=1 - [SMD3_HUMAN]	15.08	10
P57737	925	100542	Coronin-7 OS=Homo sapiens GN=CORO7 PE=1 SV=2 - [CORO7_HUMAN]	15.03	20																			111.24	11.03	7	36.1162	9.3	6	49.3726	6.49	4	17.4747	5.08	3
IGHA2_HUMAN	340	36503	RecName: Full=Ig alpha-2 chain C region;	15	11				2.03562	0		25.79	2.65	1										29.27	7.65	2	13.5461	9.41	2							52.29	5	1	9.02937	7.94	2	71.82	5	1	8.92785	7.94	2
O14828	347	38262.3	Secretory carrier-associated membrane protein 3 OS=Homo sapiens GN=SCAMP3 PE=1 SV=3 - [SCAM3_HUMAN]	14.99	6
P02766	147	15877	Transthyretin OS=Homo sapiens GN=TTR PE=1 SV=1 - [TTHY_HUMAN]	14.97	2
H13_HUMAN	221	22336.3	RecName: Full=Histone H1.3; AltName: Full=Histone H1c;	14.93	6																												6.13721	0
O75390	466	51679.5	Citrate synthase, mitochondrial OS=Homo sapiens GN=CS PE=1 SV=2 - [CISY_HUMAN]	14.81	15
O14972	297	32989.3	Down syndrome critical region protein 3 OS=Homo sapiens GN=DSCR3 PE=2 SV=1 - [DSCR3_HUMAN]	14.81	5
P01605	108	11826.8	Ig kappa chain V-I region Lay OS=Homo sapiens PE=1 SV=1 - [KV113_HUMAN]	14.81	6
A6NL28	223	26252.9	Putative tropomyosin alpha-3 chain-like protein OS=Homo sapiens PE=5 SV=2 - [TPM3L_HUMAN]	14.8	14
DDX39_HUMAN	427	49098	RecName: Full=ATP-dependent RNA helicase DDX39; EC=3.6.1.-; AltName: Full=DEAD box protein 39; AltName: Full=Nuclear RNA helicase URH49;	14.75	10																												6.57527	0
O43172	522	58412.4	U4/U6 small nuclear ribonucleoprotein Prp4 OS=Homo sapiens GN=PRPF4 PE=1 SV=2 - [PRP4_HUMAN]	14.75	7																																											71.5706	9.96
O95372	231	24720.7	Acyl-protein thioesterase 2 OS=Homo sapiens GN=LYPLA2 PE=1 SV=1 - [LYPA2_HUMAN]	14.72	4
P33316	252	26689.7	Deoxyuridine 5'-triphosphate nucleotidohydrolase, mitochondrial OS=Homo sapiens GN=DUT PE=1 SV=3 - [DUT_HUMAN]	14.68	8
Q16181	437	50648	Septin-7 OS=Homo sapiens GN=SEPT7 PE=1 SV=2 - [SEPT7_HUMAN]	14.65	8
Q8WW12	178	18913.4	PEST proteolytic signal-containing nuclear protein OS=Homo sapiens GN=PCNP PE=1 SV=2 - [PCNP_HUMAN]	14.61	3
Q09028	425	47626.1	Histone-binding protein RBBP4 OS=Homo sapiens GN=RBBP4 PE=1 SV=3 - [RBBP4_HUMAN]	14.59	8
P50224	295	34174.1	Sulfotransferase 1A3/1A4 OS=Homo sapiens GN=SULT1A3 PE=1 SV=1 - [ST1A3_HUMAN]	14.58	5
Q92616	2671	292558	Translational activator GCN1 OS=Homo sapiens GN=GCN1L1 PE=1 SV=5 - [GCN1L_HUMAN]	14.53	70							155.39	6.18	12	56.8702	1.83	3	411.289	11.87	22	106.955	9.21	16	102.006	4.49	7	38.7919	2.92	5	41.96	0.41	1	20.8877	0.41	1	50.93	0.41	1	23.1613	0.41	1				19.3906	0.71	1
Q8TD19	979	107100	Serine/threonine-protein kinase Nek9 OS=Homo sapiens GN=NEK9 PE=1 SV=2 - [NEK9_HUMAN]	14.5	20																			193.34	13.38	10	40.0752	12.56	10										8.63874	0					7.51296	0
Q9NRR5	601	63812.4	Ubiquilin-4 OS=Homo sapiens GN=UBQLN4 PE=1 SV=2 - [UBQL4_HUMAN]	14.48	13																																					159.884	14.48	5	22.1069	12.15	4	81.62	5.99
Q15819	145	16352.2	Ubiquitin-conjugating enzyme E2 variant 2 OS=Homo sapiens GN=UBE2V2 PE=1 SV=4 - [UB2V2_HUMAN]	14.48	1
P47914	159	17741.1	60S ribosomal protein L29 OS=Homo sapiens GN=RPL29 PE=1 SV=2 - [RL29_HUMAN]	14.47	4
Q9UJU6	430	48177.6	Drebrin-like protein OS=Homo sapiens GN=DBNL PE=1 SV=1 - [DBNL_HUMAN]	14.42	7																																											70.7779	11.16
P58546	118	12886.6	Myotrophin OS=Homo sapiens GN=MTPN PE=1 SV=2 - [MTPN_HUMAN]	14.41	4
Q9HCS7	855	99946.4	Pre-mRNA-splicing factor SYF1 OS=Homo sapiens GN=XAB2 PE=1 SV=2 - [SYF1_HUMAN]	14.39	9																									30.5833	6.55	5	27.4323	5.85	3	43.9	1.99	1
Q9H2U1	1008	114704	Probable ATP-dependent RNA helicase DHX36 OS=Homo sapiens GN=DHX36 PE=1 SV=1 - [DHX36_HUMAN]	14.38	18																			185.521	14.38	9	58.357	12	7	21.67	1.39	1	6.85224	1.39	1
Q9HB40	452	50797.7	Retinoid-inducible serine carboxypeptidase OS=Homo sapiens GN=SCPEP1 PE=1 SV=1 - [RISC_HUMAN]	14.38	9
Q00341	1268	141368	Vigilin OS=Homo sapiens GN=HDLBP PE=1 SV=2 - [VIGLN_HUMAN]	14.35	16													126.531	12.3	10	49.4063	7.89	6																11.6878	0					22.0623	0
Q8TAQ2	1214	132797	SWI/SNF complex subunit SMARCC2 OS=Homo sapiens GN=SMARCC2 PE=1 SV=1 - [SMRC2_HUMAN]	14.33	22													327.763	14.33	12	60.3989	8.9	6	57.1834	2.72	2	15.1101	2.72	2
Q7L2E3	1194	133855	Putative ATP-dependent RNA helicase DHX30 OS=Homo sapiens GN=DHX30 PE=1 SV=1 - [DHX30_HUMAN]	14.32	25													22.62	1.51	1	9.24211	1.51	1	159.204	13.48	13	59.0183	10.8	10
P14324	419	48244.6	Farnesyl pyrophosphate synthetase OS=Homo sapiens GN=FDPS PE=1 SV=4 - [FPPS_HUMAN]	14.32	8																																					0	1.91	1
Q09161	790	91780.5	Nuclear cap-binding protein subunit 1 OS=Homo sapiens GN=NCBP1 PE=1 SV=1 - [NCBP1_HUMAN]	14.3	14																															170.18	14.3	8	38.5757	12.15	6
P40429	203	23562.4	60S ribosomal protein L13a OS=Homo sapiens GN=RPL13A PE=1 SV=2 - [RL13A_HUMAN]	14.29	5
P62273	56	6672.3	40S ribosomal protein S29 OS=Homo sapiens GN=RPS29 PE=1 SV=2 - [RS29_HUMAN]	14.29	2
P23381	471	53131.6	Tryptophanyl-tRNA synthetase, cytoplasmic OS=Homo sapiens GN=WARS PE=1 SV=2 - [SYWC_HUMAN]	14.23	11																																											86.2309	12.74
Q01433	879	100624	AMP deaminase 2 OS=Homo sapiens GN=AMPD2 PE=1 SV=2 - [AMPD2_HUMAN]	14.22	15																									57.9939	12.29	10	45.2457	8.19	5				9.49073	0
O60488	711	79136.7	Long-chain-fatty-acid--CoA ligase 4 OS=Homo sapiens GN=ACSL4 PE=1 SV=2 - [ACSL4_HUMAN]	14.21	14																															62.0994	10.13	4	22.1831	9	4	60.9113	7.74	4	26.1641	5.06	2
O00629	521	57850.6	Importin subunit alpha-4 OS=Homo sapiens GN=KPNA4 PE=1 SV=1 - [IMA4_HUMAN]	14.2	8																																											97.5198	10.94
Q15427	424	44357.1	Splicing factor 3B subunit 4 OS=Homo sapiens GN=SF3B4 PE=1 SV=1 - [SF3B4_HUMAN]	14.15	4
Q9UMX0	589	62479.4	Ubiquilin-1 OS=Homo sapiens GN=UBQLN1 PE=1 SV=2 - [UBQL1_HUMAN]	14.09	17																																					92.7948	14.09	5	26.3554	11.54	4	94.04	14.09
Q9NQS1	362	38482.9	Cell death regulator Aven OS=Homo sapiens GN=AVEN PE=1 SV=1 - [AVEN_HUMAN]	14.09	6
Q92619	1136	124536	Minor histocompatibility protein HA-1 OS=Homo sapiens GN=HMHA1 PE=1 SV=2 - [HMHA1_HUMAN]	14.08	18													106.945	11	8	46.4252	9.51	6	34.66	4.49	2	10.5887	4.49	2				7.22106	0
P11233	206	23552	Ras-related protein Ral-A OS=Homo sapiens GN=RALA PE=1 SV=1 - [RALA_HUMAN]	14.08	2
P53384	320	34512.4	Cytosolic Fe-S cluster assembly factor NUBP1 OS=Homo sapiens GN=NUBP1 PE=1 SV=2 - [NUBP1_HUMAN]	14.06	4
Q92600	299	33609.9	Cell differentiation protein RCD1 homolog OS=Homo sapiens GN=RQCD1 PE=1 SV=1 - [RCD1_HUMAN]	14.05	6
P05386	114	11506.7	60S acidic ribosomal protein P1 OS=Homo sapiens GN=RPLP1 PE=1 SV=1 - [RLA1_HUMAN]	14.04	2
P39748	380	42566.1	Flap endonuclease 1 OS=Homo sapiens GN=FEN1 PE=1 SV=1 - [FEN1_HUMAN]	13.95	7
P52630	851	97854.6	Signal transducer and activator of transcription 2 OS=Homo sapiens GN=STAT2 PE=1 SV=1 - [STAT2_HUMAN]	13.87	12																			54.9912	9.05	5	38.9745	12.57	5				6.43414	1.53	1	29.96	1.53	1
P35250	354	39132.1	Replication factor C subunit 2 OS=Homo sapiens GN=RFC2 PE=1 SV=3 - [RFC2_HUMAN]	13.84	6
Q15181	289	32639.2	Inorganic pyrophosphatase OS=Homo sapiens GN=PPA1 PE=1 SV=2 - [IPYR_HUMAN]	13.84	6
P08195	630	67951.7	4F2 cell-surface antigen heavy chain OS=Homo sapiens GN=SLC3A2 PE=1 SV=3 - [4F2_HUMAN]	13.81	21																			0	2.22	1				61.21	5.56	2	7.41077	5.56	2	144.272	13.81	7	28.0277	13.81	7	37.31	2.22	1	11.3587	2.22	1
Q9P2I0	782	88430.7	Cleavage and polyadenylation specificity factor subunit 2 OS=Homo sapiens GN=CPSF2 PE=1 SV=2 - [CPSF2_HUMAN]	13.81	13																									85.5317	11.25	6	33.4333	13.81	7
Q3KQV9	507	56994.4	UDP-N-acetylhexosamine pyrophosphorylase-like protein 1 OS=Homo sapiens GN=UAP1L1 PE=2 SV=2 - [UAP1L_HUMAN]	13.81	13																																											50.0614	9.86
Q9Y6Y8	1000	111007	SEC23-interacting protein OS=Homo sapiens GN=SEC23IP PE=1 SV=1 - [S23IP_HUMAN]	13.8	18																			110.902	11.9	9	57.183	9.3	8	0	0.8	1
P49327	2511	273227	Fatty acid synthase OS=Homo sapiens GN=FASN PE=1 SV=2 - [FAS_HUMAN]	13.74	57							46.41	3.42	7	28.8987	2.23	4	168.672	8.8	15	63.0937	7.89	12	97.4645	3.39	6	41.9594	4.26	7	61.7522	1.47	3	21.4558	1.47	3
LSM3_HUMAN	102	11838	RecName: Full=U6 snRNA-associated Sm-like protein LSm3;	13.73	1
Q9Y2Q3	226	25480.3	Glutathione S-transferase kappa 1 OS=Homo sapiens GN=GSTK1 PE=1 SV=3 - [GSTK1_HUMAN]	13.72	4
Q9UNF1	606	64914.4	Melanoma-associated antigen D2 OS=Homo sapiens GN=MAGED2 PE=1 SV=2 - [MAGD2_HUMAN]	13.7	9																															36.25	2.15	1				105.27	13.7	4	18.9973	13.7	4
P46379	1132	119334	Large proline-rich protein BAT3 OS=Homo sapiens GN=BAT3 PE=1 SV=2 - [BAT3_HUMAN]	13.69	16													115.943	13.69	10	32.4589	6.27	5							24.84	0.88	1
FAH2A_HUMAN	314	34574.1	RecName: Full=Fumarylacetoacetate hydrolase domain-containing protein 2A; EC=3.-.-.-;	13.69	5
Q96AG4	307	34908.9	Leucine-rich repeat-containing protein 59 OS=Homo sapiens GN=LRRC59 PE=1 SV=1 - [LRC59_HUMAN]	13.68	3
P25815	95	10393.2	Protein S100-P OS=Homo sapiens GN=S100P PE=1 SV=2 - [S100P_HUMAN]	13.68	1
Q9H5Z1	703	78860.1	Probable ATP-dependent RNA helicase DHX35 OS=Homo sapiens GN=DHX35 PE=1 SV=2 - [DHX35_HUMAN]	13.66	12																																					71.4116	9.82	5	34.3458	13.66	7
P05023	1023	112824	Sodium/potassium-transporting ATPase subunit alpha-1 OS=Homo sapiens GN=ATP1A1 PE=1 SV=1 - [AT1A1_HUMAN]	13.59	19							31.37	1.47	1	4.41218	0		38.0107	4.2	3	19.4703	4.2	3	80.1733	9.78	6	26.5185	9.78	6
P41743	596	68218.3	Protein kinase C iota type OS=Homo sapiens GN=PRKCI PE=1 SV=2 - [KPCI_HUMAN]	13.59	9																																					112.32	13.59	4	19.7578	13.59	5
CPNE1_HUMAN	537	59021.5	RecName: Full=Copine-1; AltName: Full=Copine I;	13.59	14																																								10.7914	1.68	1	125.831	13.59
P52294	538	60210.6	Importin subunit alpha-1 OS=Homo sapiens GN=KPNA1 PE=1 SV=2 - [IMA1_HUMAN]	13.57	9																																											88.5232	13.57
P07858	339	37796.8	Cathepsin B OS=Homo sapiens GN=CTSB PE=1 SV=3 - [CATB_HUMAN]	13.57	6
MRE11_HUMAN	708	80543.3	RecName: Full=Double-strand break repair protein MRE11A; AltName: Full=MRE11 meiotic recombination 11 homolog A; AltName: Full=MRE11 homolog 1;	13.56	14										4.07029	0											8.21452	0								69.7106	8.62	4	30.3321	8.33	4	28.2821	3.25	2	21.4573	5.08	3	42.48	1.84
Q9UGI8	421	47963.9	Testin OS=Homo sapiens GN=TES PE=1 SV=1 - [TES_HUMAN]	13.54	6
NUMA1_HUMAN	2115	238115	RecName: Full=Nuclear mitotic apparatus protein 1; Short=NuMA protein; AltName: Full=SP-H antigen;	13.48	31										6.50879	0		281.913	11.73	16	90.1417	9.13	13				17.949	0.71	1				7.08878	0					11.3448	0					11.9913	1.13	1
CV028_HUMAN	505	55174.9	RecName: Full=UPF0027 protein C22orf28;	13.47	7										3.80707	0																																46.94	10.3
P13995	350	37871.2	Bifunctional methylenetetrahydrofolate dehydrogenase/cyclohydrolase, mitochondrial OS=Homo sapiens GN=MTHFD2 PE=1 SV=2 - [MTDC_HUMAN]	13.43	7
P51610	2035	208602	Host cell factor OS=Homo sapiens GN=HCFC1 PE=1 SV=2 - [HCFC1_HUMAN]	13.42	46													69.0962	2.56	4	25.7328	2.06	3	180.967	11.06	14	73.65	9.63	12	63.85	1.03	2	9.93465	1.03	2	63.2	3.14	4	22.3776	3.14	4				9.06874	0.69	1
Q9BZX2	261	29281.1	Uridine-cytidine kinase 2 OS=Homo sapiens GN=UCK2 PE=1 SV=1 - [UCK2_HUMAN]	13.41	5
KAP2_HUMAN	404	45490	RecName: Full=cAMP-dependent protein kinase type II-alpha regulatory subunit;	13.37	6				5.14451	0																										0	2.48	1
Q9Y2I8	494	54631.5	WD repeat-containing protein 37 OS=Homo sapiens GN=WDR37 PE=2 SV=2 - [WDR37_HUMAN]	13.36	14																																											161.277	13.36
P09622	509	54115.9	Dihydrolipoyl dehydrogenase, mitochondrial OS=Homo sapiens GN=DLD PE=1 SV=1 - [DLDH_HUMAN]	13.36	7
P29218	277	30169.2	Inositol monophosphatase OS=Homo sapiens GN=IMPA1 PE=1 SV=1 - [IMPA1_HUMAN]	13.36	5
Q13303	367	40974	Voltage-gated potassium channel subunit beta-2 OS=Homo sapiens GN=KCNAB2 PE=1 SV=2 - [KCAB2_HUMAN]	13.35	8
P42285	1042	117729	Superkiller viralicidic activity 2-like 2 OS=Homo sapiens GN=SKIV2L2 PE=1 SV=3 - [SK2L2_HUMAN]	13.34	15																			136.899	7.01	6	54.896	13.34	9
Q9UEY8	706	79105.2	Gamma-adducin OS=Homo sapiens GN=ADD3 PE=1 SV=1 - [ADDG_HUMAN]	13.31	9																															115.401	9.35	4	24.6841	13.31	5
Q9BYG3	293	34201	MKI67 FHA domain-interacting nucleolar phosphoprotein OS=Homo sapiens GN=MKI67IP PE=1 SV=1 - [MK67I_HUMAN]	13.31	5
P20810	708	76526.3	Calpastatin OS=Homo sapiens GN=CAST PE=1 SV=4 - [ICAL_HUMAN]	13.28	12																									44.3892	9.46	4	22.5465	9.46	4	27.63	2.4	1	12.8059	8.33	3
P30101	505	56746.7	Protein disulfide-isomerase A3 OS=Homo sapiens GN=PDIA3 PE=1 SV=4 - [PDIA3_HUMAN]	13.27	10																																											37.37	4.75
O95816	211	23757.2	BAG family molecular chaperone regulator 2 OS=Homo sapiens GN=BAG2 PE=1 SV=1 - [BAG2_HUMAN]	13.27	6
SAMH1_HUMAN	626	72154.8	RecName: Full=SAM domain and HD domain-containing protein 1; EC=3.1.4.-; AltName: Full=Dendritic cell-derived IFNG-induced protein; Short=DCIP; AltName: Full=Monocyte protein 5; Short=MOP-5;	13.26	10																9.623	0																				49.5067	13.26	6	24.4407	8.63	4
Q14444	709	78318	Caprin-1 OS=Homo sapiens GN=CAPRIN1 PE=1 SV=2 - [CAPR1_HUMAN]	13.26	17																									115.386	13.26	6	28.5174	7.33	5	45.2973	3.24	2	9.03539	3.24	2	29.46	3.24	2
Q99729	332	36202.4	Heterogeneous nuclear ribonucleoprotein A/B OS=Homo sapiens GN=HNRNPAB PE=1 SV=2 - [ROAA_HUMAN]	13.25	5
Q8NC51	408	44938.5	Plasminogen activator inhibitor 1 RNA-binding protein OS=Homo sapiens GN=SERBP1 PE=1 SV=2 - [PAIRB_HUMAN]	13.24	8
Q9UKK9	219	24312.2	ADP-sugar pyrophosphatase OS=Homo sapiens GN=NUDT5 PE=1 SV=1 - [NUDT5_HUMAN]	13.24	6
TXTP_HUMAN	311	33991	RecName: Full=Tricarboxylate transport protein, mitochondrial; AltName: Full=Citrate transport protein; Short=CTP; AltName: Full=Tricarboxylate carrier protein; AltName: Full=Solute carrier family 25 member 1; Flags: Precursor;	13.18	2																																		6.4618	6.43	1
P36871	562	61410.5	Phosphoglucomutase-1 OS=Homo sapiens GN=PGM1 PE=1 SV=3 - [PGM1_HUMAN]	13.17	8																																											53.9303	9.25
MOV10_HUMAN	1003	113599	RecName: Full=Putative helicase MOV-10; EC=3.6.1.-; AltName: Full=Moloney leukemia virus 10 protein;	13.16	17										5.80003	0								120.307	11.96	9	34.0841	11.17	8
Q96EY1	480	52504.5	DnaJ homolog subfamily A member 3, mitochondrial OS=Homo sapiens GN=DNAJA3 PE=1 SV=1 - [DNJA3_HUMAN]	13.13	8
Q15257	358	40641.4	Serine/threonine-protein phosphatase 2A regulatory subunit B' OS=Homo sapiens GN=PPP2R4 PE=1 SV=3 - [PTPA_HUMAN]	13.13	5
Q8N5M9	183	21111.1	Protein jagunal homolog 1 OS=Homo sapiens GN=JAGN1 PE=1 SV=1 - [JAGN1_HUMAN]	13.11	3
O94973	939	103895	AP-2 complex subunit alpha-2 OS=Homo sapiens GN=AP2A2 PE=1 SV=2 - [AP2A2_HUMAN]	13.1	16																			46.4615	2.88	2				68.8372	10.22	8	32.8645	6.28	5							31.39	1.06	1
P30084	290	31367.1	Enoyl-CoA hydratase, mitochondrial OS=Homo sapiens GN=ECHS1 PE=1 SV=4 - [ECHM_HUMAN]	13.1	6
KHDR1_HUMAN	443	48197.2	RecName: Full=KH domain-containing, RNA-binding, signal transduction-associated protein 1; AltName: Full=p21 Ras GTPase-activating protein-associated p62; AltName: Full=GAP-associated tyrosine phosphoprotein p62; AltName: Full=Src-associated in mitosis 68 kDa protein; Short=Sam68; AltName: Full=p68;	13.09	8																																								7.87905	3.16	1	41.56	13.09
P49585	367	41704.8	Choline-phosphate cytidylyltransferase A OS=Homo sapiens GN=PCYT1A PE=1 SV=2 - [PCY1A_HUMAN]	13.08	4
Q99733	375	42796.9	Nucleosome assembly protein 1-like 4 OS=Homo sapiens GN=NAP1L4 PE=1 SV=1 - [NP1L4_HUMAN]	13.07	8																																											22.4	7.47
Q5VYJ4	92	10671.5	Putative small nuclear ribonucleoprotein polypeptide E-like protein 1 OS=Homo sapiens GN=SNRPEL1 PE=5 SV=1 - [RUEL1_HUMAN]	13.04	2
Q13596	522	59033.1	Sorting nexin-1 OS=Homo sapiens GN=SNX1 PE=1 SV=3 - [SNX1_HUMAN]	13.03	9																																					61.5149	13.03	6	22.2392	7.09	3
P17655	700	79958.8	Calpain-2 catalytic subunit OS=Homo sapiens GN=CAPN2 PE=1 SV=5 - [CAN2_HUMAN]	13	8																																					107.423	13	5	22.4416	9.57	3
STAT3_HUMAN	770	88011.4	RecName: Full=Signal transducer and activator of transcription 3; AltName: Full=Acute-phase response factor;	12.99	12																						7.49586	0								120.785	12.99	7	24.2699	10.13	5
Q86TI2	863	98201	Dipeptidyl peptidase 9 OS=Homo sapiens GN=DPP9 PE=1 SV=3 - [DPP9_HUMAN]	12.98	12																									59.0709	11.7	7	29.269	9.15	5
Q16512	942	103868	Serine/threonine-protein kinase N1 OS=Homo sapiens GN=PKN1 PE=1 SV=2 - [PKN1_HUMAN]	12.95	18																			158.954	11.78	10	51.9954	10.08	8
Q6IA86	826	92440.9	Elongator complex protein 2 OS=Homo sapiens GN=ELP2 PE=1 SV=2 - [ELP2_HUMAN]	12.95	16																									46.12	5.33	2	7.72668	5.33	2	104.414	12.95	6	24.1738	12.95	6
P67775	309	35571.4	Serine/threonine-protein phosphatase 2A catalytic subunit alpha isoform OS=Homo sapiens GN=PPP2CA PE=1 SV=1 - [PP2AA_HUMAN]	12.94	10
SNX2_HUMAN	519	58434.7	RecName: Full=Sorting nexin-2; AltName: Full=Transformation-related gene 9 protein; Short=TRG-9;	12.91	9																						8.99265	0											6.91463	0		71.17	12.91	5	12.4783	10.79	4
P19623	302	33802.7	Spermidine synthase OS=Homo sapiens GN=SRM PE=1 SV=1 - [SPEE_HUMAN]	12.91	5
ZA2G_HUMAN	295	33850.9	RecName: Full=Zinc-alpha-2-glycoprotein; AltName: Full=Zn-alpha-2-glycoprotein; Short=Zn-alpha-2-GP; Flags: Precursor;	12.88	10				4.70261	0																																						32.19	4.07
Q8NCW5	288	31654.2	Apolipoprotein A-I-binding protein OS=Homo sapiens GN=APOA1BP PE=1 SV=2 - [AIBP_HUMAN]	12.85	3
Q9UKG1	709	79613.6	DCC-interacting protein 13-alpha OS=Homo sapiens GN=APPL1 PE=1 SV=1 - [DP13A_HUMAN]	12.83	8																															70.8597	9.87	5	27.3654	7.62	3
EHD3_HUMAN	546	61857.1	RecName: Full=EH domain-containing protein 3;	12.82	10																																								13.6375	0		101.849	12.82
O43396	289	32230.7	Thioredoxin-like protein 1 OS=Homo sapiens GN=TXNL1 PE=1 SV=3 - [TXNL1_HUMAN]	12.8	4
C1TM_HUMAN	978	105724	RecName: Full=Monofunctional C1-tetrahydrofolate synthase, mitochondrial; EC=6.3.4.3; AltName: Full=Formyltetrahydrofolate synthetase; Flags: Precursor;	12.78	22				6.9233	0											10.4511	0		31.18	3.68	3	9.47009	2.86	2	123.167	10.12	8	38.8453	11.96	9
CYTS_HUMAN	141	16204	RecName: Full=Cystatin-S; AltName: Full=Cystatin-4; AltName: Full=Salivary acidic protein 1; AltName: Full=Cystatin-SA-III; Flags: Precursor;	12.77	1
O75165	2243	254268	DnaJ homolog subfamily C member 13 OS=Homo sapiens GN=DNAJC13 PE=1 SV=4 - [DJC13_HUMAN]	12.71	37													293.576	12.71	21	89.1943	10.34	16				10.6642	0					7.81265	0
HIBCH_HUMAN	386	43454.4	RecName: Full=3-hydroxyisobutyryl-CoA hydrolase, mitochondrial; EC=3.1.2.4; AltName: Full=3-hydroxyisobutyryl-coenzyme A hydrolase; Short=HIB-CoA hydrolase; Short=HIBYL-CoA-H; Flags: Precursor;	12.69	9
P78347	998	112346	General transcription factor II-I OS=Homo sapiens GN=GTF2I PE=1 SV=2 - [GTF2I_HUMAN]	12.63	20																			49.4567	7.21	6	38.9402	7.31	5							79.0913	7.41	6	23.0462	4.11	3
P61956	95	10864.4	Small ubiquitin-related modifier 2 OS=Homo sapiens GN=SUMO2 PE=1 SV=1 - [SUMO2_HUMAN]	12.63	4
P05164	745	83814.8	Myeloperoxidase OS=Homo sapiens GN=MPO PE=1 SV=1 - [PERM_HUMAN]	12.62	12
Q9H3G5	476	54129.1	Probable serine carboxypeptidase CPVL OS=Homo sapiens GN=CPVL PE=1 SV=2 - [CPVL_HUMAN]	12.61	8
P04179	222	24706.6	Superoxide dismutase [Mn], mitochondrial OS=Homo sapiens GN=SOD2 PE=1 SV=2 - [SODM_HUMAN]	12.61	4
Q9NR45	359	40281.5	Sialic acid synthase OS=Homo sapiens GN=NANS PE=1 SV=2 - [SIAS_HUMAN]	12.53	5
STK10_HUMAN	968	112065	RecName: Full=Serine/threonine-protein kinase 10; EC=2.7.11.1; AltName: Full=Lymphocyte-oriented kinase;	12.5	14				5.76045	0														94.5988	9.92	6	35.4461	6.3	3							68.4567	4.24	3	12.223	1.55	1
O43760	224	24794.1	Synaptogyrin-2 OS=Homo sapiens GN=SYNGR2 PE=1 SV=1 - [SNG2_HUMAN]	12.5	6																			20.79	4.46	1
P30279	289	33045.8	G1/S-specific cyclin-D2 OS=Homo sapiens GN=CCND2 PE=1 SV=1 - [CCND2_HUMAN]	12.46	6
O95466	1100	121777	Formin-like protein 1 OS=Homo sapiens GN=FMNL1 PE=1 SV=3 - [FMNL_HUMAN]	12.45	20													239.728	11.18	9	52.6038	10.73	8	92.8424	2.91	2	11.9771	1.27	1
Q9P258	522	56049.2	Protein RCC2 OS=Homo sapiens GN=RCC2 PE=1 SV=2 - [RCC2_HUMAN]	12.45	9																																											27.01	3.07
Q9GZZ1	169	19386	N-acetyltransferase 13 OS=Homo sapiens GN=NAT13 PE=1 SV=1 - [NAT13_HUMAN]	12.43	4
TSNAX_HUMAN	290	33091.7	RecName: Full=Translin-associated protein X; AltName: Full=Translin-associated factor X;	12.41	6				5.48836	0											8.14912	0
P52732	1056	119085	Kinesin-like protein KIF11 OS=Homo sapiens GN=KIF11 PE=1 SV=2 - [KIF11_HUMAN]	12.41	15																			91.7189	12.41	8	38.9081	11.08	7
P05362	532	57789	Intercellular adhesion molecule 1 OS=Homo sapiens GN=ICAM1 PE=1 SV=2 - [ICAM1_HUMAN]	12.41	8																															119.522	12.41	5	19.5283	8.83	3
Q9UNX3	145	17245.6	60S ribosomal protein L26-like 1 OS=Homo sapiens GN=RPL26L1 PE=1 SV=1 - [RL26L_HUMAN]	12.41	11
RPN1_HUMAN	607	68526.8	RecName: Full=Dolichyl-diphosphooligosaccharide--protein glycosyltransferase subunit 1; EC=2.4.1.119; AltName: Full=Dolichyl-diphosphooligosaccharide--protein glycosyltransferase 67 kDa subunit; AltName: Full=Ribophorin-1; AltName: Full=Ribophorin I; Short=RPN-I; Flags: Precursor;	12.36	18				2.09069	0								31.8092	5.27	2	11.5646	2.47	1																			115.646	12.36	6	28.3304	11.04	5	53.4	4.78
Q12907	356	40203.1	Vesicular integral-membrane protein VIP36 OS=Homo sapiens GN=LMAN2 PE=1 SV=1 - [LMAN2_HUMAN]	12.36	5
DYL1_HUMAN	89	10359.1	RecName: Full=Dynein light chain 1, cytoplasmic; AltName: Full=Dynein light chain LC8-type 1; AltName: Full=8 kDa dynein light chain; AltName: Full=DLC8; AltName: Full=Protein inhibitor of neuronal nitric oxide synthase; Short=PIN;	12.36	1
Q9UER7	740	81322.9	Death domain-associated protein 6 OS=Homo sapiens GN=DAXX PE=1 SV=2 - [DAXX_HUMAN]	12.3	17																			67.2087	7.16	4	18.1593	5.54	3	99.959	8.38	4	21.2058	10.68	5	25.25	1.76	1
P49902	561	64928.3	Cytosolic purine 5'-nucleotidase OS=Homo sapiens GN=NT5C2 PE=1 SV=1 - [5NTC_HUMAN]	12.3	8																																											152.032	12.3
P61964	334	36565.5	WD repeat-containing protein 5 OS=Homo sapiens GN=WDR5 PE=1 SV=1 - [WDR5_HUMAN]	12.28	5
Q86YV0	1011	111829	RAS protein activator like-3 OS=Homo sapiens GN=RASAL3 PE=2 SV=2 - [RASL3_HUMAN]	12.27	18																			149.295	9.89	9	31.9687	10.09	8	36.97	1.19	1
Q96PK6	669	69448.9	RNA-binding protein 14 OS=Homo sapiens GN=RBM14 PE=1 SV=2 - [RBM14_HUMAN]	12.26	10																																					114.44	9.72	5	30.5527	8.97	4
Q96RF0	628	68851.2	Sorting nexin-18 OS=Homo sapiens GN=SNX18 PE=1 SV=2 - [SNX18_HUMAN]	12.26	7																																					40.36	8.6	4	19.9346	8.92	3
P61019	212	23530.8	Ras-related protein Rab-2A OS=Homo sapiens GN=RAB2A PE=1 SV=1 - [RAB2A_HUMAN]	12.26	5
VAV_HUMAN	845	98251.1	RecName: Full=Proto-oncogene vav;	12.19	13										4.00019	0								43.21	2.01	1				123.448	12.19	8	39.0085	6.15	4
O43290	800	90200.3	U4/U6.U5 tri-snRNP-associated protein 1 OS=Homo sapiens GN=SART1 PE=1 SV=1 - [SNUT1_HUMAN]	12.13	10																			88.0164	9.63	5	24.3643	10.63	5
Q9UBQ0	182	20492.7	Vacuolar protein sorting-associated protein 29 OS=Homo sapiens GN=VPS29 PE=1 SV=1 - [VPS29_HUMAN]	12.09	3
P12035	629	64464.6	Keratin, type II cytoskeletal 3 OS=Homo sapiens GN=KRT3 PE=1 SV=2 - [K2C3_HUMAN]	12.08	65	27.353	1.75	1	8.00441	0		59.2531	4.61	3	9.42683	1.75	1	48.3937	5.09	3	17.8257	5.09	3	64.5502	5.09	3	14.2982	3.66	2	61.0878	5.09	4	10.9055	5.09	4	74.2954	3.18	2	13.9461	3.18	2	23.34	6.2	2	21.2406	6.2	2	91.7442	9.38
DDX41_HUMAN	622	69793	RecName: Full=Probable ATP-dependent RNA helicase DDX41; EC=3.6.1.-; AltName: Full=DEAD box protein 41; AltName: Full=DEAD box protein abstrakt homolog;	12.06	11				1.98247	0											14.5514	0																	7.94646	0		58.0176	12.06	6	29.3821	9.16	5
O75340	191	21854.8	Programmed cell death protein 6 OS=Homo sapiens GN=PDCD6 PE=1 SV=1 - [PDCD6_HUMAN]	12.04	4
Q96DA0	208	22724.6	Zymogen granule protein 16 homolog B OS=Homo sapiens GN=ZG16B PE=1 SV=3 - [ZG16B_HUMAN]	12.02	3
ACN9_HUMAN	125	14642.5	RecName: Full=Protein ACN9 homolog, mitochondrial; Flags: Precursor;	12	1
P78330	225	24991.9	Phosphoserine phosphatase OS=Homo sapiens GN=PSPH PE=1 SV=2 - [SERB_HUMAN]	12	2
Q96C23	342	37742.1	Aldose 1-epimerase OS=Homo sapiens GN=GALM PE=1 SV=1 - [GALM_HUMAN]	11.99	5
P78527	4128	468788	DNA-dependent protein kinase catalytic subunit OS=Homo sapiens GN=PRKDC PE=1 SV=3 - [PRKDC_HUMAN]	11.97	99							268.433	6.15	19	90.8266	4.55	13	368.498	8.72	28	122.741	6.2	18	71.006	3.42	10	43.7213	2.76	7	30.78	0.85	2	23.087	0.85	2				9.43217	0
P43355	309	34320.4	Melanoma-associated antigen 1 OS=Homo sapiens GN=MAGEA1 PE=1 SV=1 - [MAGA1_HUMAN]	11.97	11													26.68	2.59	1				20.32	2.59	1
SYIM_HUMAN	1012	113719	RecName: Full=Isoleucyl-tRNA synthetase, mitochondrial; EC=6.1.1.5; AltName: Full=Isoleucine--tRNA ligase; Short=IleRS; Flags: Precursor;	11.96	24																10.7226	0		118.027	8.7	7	43.2993	8.3	6	105.793	8	7	37.1993	5.43	4
P21108	318	34817	Ribose-phosphate pyrophosphokinase 3 OS=Homo sapiens GN=PRPS1L1 PE=1 SV=2 - [PRPS3_HUMAN]	11.95	4
Q5VYK3	1845	204160	Proteasome-associated protein ECM29 homolog OS=Homo sapiens GN=ECM29 PE=1 SV=2 - [ECM29_HUMAN]	11.92	29							27.97	0.81	1	5.43113	0		186.731	10.51	13	66.4197	8.56	10	37.4074	1.25	2	19.2517	1.25	2				10.9884	0					17.2563	0.65	1				12.575	0
RPAB1_HUMAN	210	24535.7	RecName: Full=DNA-directed RNA polymerases I, II, and III subunit RPABC1; Short=RNA polymerases I, II, and III subunit ABC1; AltName: Full=DNA-directed RNA polymerase II subunit E; AltName: Full=RPB5; AltName: Full=DNA-directed RNA polymerase II 23 kDa polypeptide; AltName: Full=XAP4;	11.9	4				3.72699	0					5.98856	0
Q92526	530	57728.5	T-complex protein 1 subunit zeta-2 OS=Homo sapiens GN=CCT6B PE=1 SV=4 - [TCPW_HUMAN]	11.89	10																																					0	3.58	2	10.1263	0		80.81	10.57
Q8N684	471	52018.3	Cleavage and polyadenylation specificity factor subunit 7 OS=Homo sapiens GN=CPSF7 PE=1 SV=1 - [CPSF7_HUMAN]	11.89	8																																											78.3509	6.58
PCKGM_HUMAN	640	70591.6	RecName: Full=Phosphoenolpyruvate carboxykinase [GTP], mitochondrial; Short=PEPCK-M; EC=4.1.1.32; AltName: Full=Phosphoenolpyruvate carboxylase; Flags: Precursor;	11.88	14										4.24283	0																										67.0325	10.16	5	19.5857	6.72	3	115.874	6.09
O00267	1087	120925	Transcription elongation factor SPT5 OS=Homo sapiens GN=SUPT5H PE=1 SV=1 - [SPT5H_HUMAN]	11.87	11													75.988	8.92	6	34.2124	6.53	4				9.17378	1.47	1
O95716	219	24251.8	Ras-related protein Rab-3D OS=Homo sapiens GN=RAB3D PE=1 SV=1 - [RAB3D_HUMAN]	11.87	6
Q01469	135	15154.6	Fatty acid-binding protein, epidermal OS=Homo sapiens GN=FABP5 PE=1 SV=3 - [FABP5_HUMAN]	11.85	2
Q9NWU2	228	26731.7	Protein C20orf11 OS=Homo sapiens GN=C20orf11 PE=1 SV=1 - [CT011_HUMAN]	11.84	4
Q15554	500	55516.6	Telomeric repeat-binding factor 2 OS=Homo sapiens GN=TERF2 PE=1 SV=2 - [TERF2_HUMAN]	11.8	10																																					23.78	4.8	2	7.43778	3.2	1	66.7066	11.8
O76094	671	74560	Signal recognition particle 72 kDa protein OS=Homo sapiens GN=SRP72 PE=1 SV=3 - [SRP72_HUMAN]	11.77	16																															45.3305	6.11	3	17.0134	4.17	2	151.139	11.77	6	28.2038	10.43	5
Q9BRX9	315	34320.8	Mitogen-activated protein kinase organizer 1 OS=Homo sapiens GN=MORG1 PE=1 SV=1 - [MORG1_HUMAN]	11.75	5
P61018	213	23571.9	Ras-related protein Rab-4B OS=Homo sapiens GN=RAB4B PE=1 SV=1 - [RAB4B_HUMAN]	11.74	7
Q86W42	341	37511	THO complex subunit 6 homolog OS=Homo sapiens GN=THOC6 PE=1 SV=1 - [THOC6_HUMAN]	11.73	5
Q9NUU7	478	53940.8	ATP-dependent RNA helicase DDX19A OS=Homo sapiens GN=DDX19A PE=1 SV=1 - [DD19A_HUMAN]	11.72	8																																											41.9286	11.72
Q96EY5	273	28764.7	Multivesicular body subunit 12A OS=Homo sapiens GN=FAM125A PE=1 SV=1 - [F125A_HUMAN]	11.72	4
Q9Y3F4	350	38414	Serine-threonine kinase receptor-associated protein OS=Homo sapiens GN=STRAP PE=1 SV=1 - [STRAP_HUMAN]	11.71	4
P24752	427	45170.6	Acetyl-CoA acetyltransferase, mitochondrial OS=Homo sapiens GN=ACAT1 PE=1 SV=1 - [THIL_HUMAN]	11.71	6
Q6PGP7	1564	175375	Tetratricopeptide repeat protein 37 OS=Homo sapiens GN=TTC37 PE=1 SV=1 - [TTC37_HUMAN]	11.7	20													198.151	11.7	11	50.4785	9.91	9
P61758	197	22643.4	Prefoldin subunit 3 OS=Homo sapiens GN=VBP1 PE=1 SV=3 - [PFD3_HUMAN]	11.68	2
Q86X27	583	65126	Ras-specific guanine nucleotide-releasing factor RalGPS2 OS=Homo sapiens GN=RALGPS2 PE=1 SV=1 - [RGPS2_HUMAN]	11.66	10																																					39.2	1.89	1				115.633	11.66
Q96KG9	808	89575.2	N-terminal kinase-like protein OS=Homo sapiens GN=SCYL1 PE=1 SV=1 - [NTKL_HUMAN]	11.63	13																			29.7852	7.8	4	18.3195	3.47	2	74.6619	8.66	4	23.741	5.57	3
P67870	215	24926	Casein kinase II subunit beta OS=Homo sapiens GN=CSNK2B PE=1 SV=1 - [CSK2B_HUMAN]	11.63	4
P16885	1265	147776	1-phosphatidylinositol-4,5-bisphosphate phosphodiesterase gamma-2 OS=Homo sapiens GN=PLCG2 PE=1 SV=4 - [PLCG2_HUMAN]	11.62	14													123.496	11.62	9	48.9749	5.77	5
P01616	112	0	Ig kappa chain V-II region MIL OS=Homo sapiens PE=1 SV=1 - [KV203_HUMAN]	11.61	2
SMCA5_HUMAN	1052	121828	RecName: Full=SWI/SNF-related matrix-associated actin-dependent regulator of chromatin subfamily A member 5; Short=SWI/SNF-related matrix-associated actin-dependent regulator of chromatin A5; EC=3.6.1.-; AltName: Full=Sucrose nonfermenting protein 2 homolog; Short=hSNF2H;	11.6	13																12.0816	0		126.194	11.6	10	36.0954	3.8	3				8.78161	0
Q9NX02	1062	120437	NACHT, LRR and PYD domains-containing protein 2 OS=Homo sapiens GN=NLRP2 PE=1 SV=1 - [NALP2_HUMAN]	11.58	16																			165.909	11.58	10	43.7347	6.97	6
P55795	449	49232.3	Heterogeneous nuclear ribonucleoprotein H2 OS=Homo sapiens GN=HNRNPH2 PE=1 SV=1 - [HNRH2_HUMAN]	11.58	10																																											37.04	3.79
P07954	510	54602.2	Fumarate hydratase, mitochondrial OS=Homo sapiens GN=FH PE=1 SV=3 - [FUMH_HUMAN]	11.57	6
O94979	1220	132931	Protein transport protein Sec31A OS=Homo sapiens GN=SEC31A PE=1 SV=3 - [SC31A_HUMAN]	11.56	18																			231.519	10.16	10	44.4006	8.69	7	42.56	1.07	1
P20645	277	30973.4	Cation-dependent mannose-6-phosphate receptor OS=Homo sapiens GN=M6PR PE=1 SV=1 - [MPRD_HUMAN]	11.55	4
MY18A_HUMAN	2054	232971	RecName: Full=Myosin-XVIIIa; AltName: Full=Myosin containing a PDZ domain; AltName: Full=Molecule associated with JAK3 N-terminus; Short=MAJN;	11.54	21				4.22183	0								113.709	10.47	15	81.3916	5.16	6				8.06068	0																	7.76262	0
POTEE_HUMAN	1075	121286	RecName: Full=POTE ankyrin domain family member E; AltName: Full=ANKRD26-like family C member 1A; AltName: Full=Prostate, ovary, testis-expressed protein on chromosome 2; Short=POTE-2;	11.53	101				1.87277	0		0	2.42	2	9.30502	0		139.133	5.77	4	26.9067	4.56	3	185.371	5.77	4	28.0727	4.56	3	105.324	5.77	4	15.6496	4.56	3	116.78	5.77	4	19.2068	4.56	3	100.638	4.56	3	23.7864	4.56	3	83.5051	4.28
P06730	217	25081.5	Eukaryotic translation initiation factor 4E OS=Homo sapiens GN=EIF4E PE=1 SV=2 - [IF4E_HUMAN]	11.52	3
Q9Y4Z0	139	15339.9	U6 snRNA-associated Sm-like protein LSm4 OS=Homo sapiens GN=LSM4 PE=1 SV=1 - [LSM4_HUMAN]	11.51	3
Q13043	487	55594.9	Serine/threonine-protein kinase 4 OS=Homo sapiens GN=STK4 PE=1 SV=2 - [STK4_HUMAN]	11.5	8																																											30.468	11.5
BRE1A_HUMAN	975	113592	RecName: Full=E3 ubiquitin-protein ligase BRE1A; Short=BRE1-A; Short=hBRE1; EC=6.3.2.-; AltName: Full=RING finger protein 20;	11.49	16																11.9725	0		79.3235	9.85	8	31.7855	11.49	8
P23378	1020	112657	Glycine dehydrogenase [decarboxylating], mitochondrial OS=Homo sapiens GN=GLDC PE=1 SV=2 - [GCSP_HUMAN]	11.47	17																									116.143	9.9	7	44.9345	11.47	10
Q9UI10	523	57521.3	Translation initiation factor eIF-2B subunit delta OS=Homo sapiens GN=EIF2B4 PE=1 SV=2 - [EI2BD_HUMAN]	11.47	7																																											41.62	11.47
P01903	254	28588.7	HLA class II histocompatibility antigen, DR alpha chain OS=Homo sapiens GN=HLA-DRA PE=1 SV=1 - [2DRA_HUMAN]	11.42	5
P40306	273	28918.1	Proteasome subunit beta type-10 OS=Homo sapiens GN=PSMB10 PE=1 SV=1 - [PSB10_HUMAN]	11.36	5
P07384	714	81838.2	Calpain-1 catalytic subunit OS=Homo sapiens GN=CAPN1 PE=1 SV=1 - [CAN1_HUMAN]	11.34	10																															67.33	3.64	2	7.19617	2.24	1	50.3227	9.1	4	16.7634	6.44	3
Q9Y2X3	529	59540.5	Nucleolar protein 58 OS=Homo sapiens GN=NOP58 PE=1 SV=1 - [NOP58_HUMAN]	11.34	4																																											26.37	6.62
Q9BUJ2	856	95679.3	Heterogeneous nuclear ribonucleoprotein U-like protein 1 OS=Homo sapiens GN=HNRNPUL1 PE=1 SV=2 - [HNRL1_HUMAN]	11.33	24																			35.5296	4.91	3	15.9176	6.19	4	0	4.09	3	11.9756	2.69	2	91.4385	10.05	6	26.6619	4.91	3	0	1.75	1	7.64971	1.75	1	0	1.75
P42773	168	18116.3	Cyclin-dependent kinase 4 inhibitor C OS=Homo sapiens GN=CDKN2C PE=1 SV=1 - [CDN2C_HUMAN]	11.31	5
Q12996	717	82868.7	Cleavage stimulation factor 77 kDa subunit OS=Homo sapiens GN=CSTF3 PE=1 SV=1 - [CSTF3_HUMAN]	11.3	12																															38.1787	11.3	6	22.5247	11.3	5				7.51472	2.37	1
NOSIP_HUMAN	301	33151	RecName: Full=Nitric oxide synthase-interacting protein; AltName: Full=eNOS-interacting protein;	11.3	3
Q9NR28	239	27113.7	Diablo homolog, mitochondrial OS=Homo sapiens GN=DIABLO PE=1 SV=1 - [DBLOH_HUMAN]	11.3	5
Q9NYB0	399	44232.8	Telomeric repeat-binding factor 2-interacting protein 1 OS=Homo sapiens GN=TERF2IP PE=1 SV=1 - [TE2IP_HUMAN]	11.28	4																																											53.2242	11.28
Q9UHD2	729	83588.8	Serine/threonine-protein kinase TBK1 OS=Homo sapiens GN=TBK1 PE=1 SV=1 - [TBK1_HUMAN]	11.25	12																															187.79	11.25	6	35.5789	11.25	6
Q5VW36	1801	199944	Uncharacterized protein KIAA1797 OS=Homo sapiens GN=KIAA1797 PE=1 SV=1 - [K1797_HUMAN]	11.22	25													166.698	11.22	15	77.4552	7.83	9
GDS1_HUMAN	607	66274.5	RecName: Full=Rap1 GTPase-GDP dissociation stimulator 1; AltName: Full=SMG GDS protein; AltName: Full=SMG P21 stimulatory GDP/GTP exchange protein; AltName: Full=Exchange factor smgGDS;	11.2	8				1.91095	0											7.93523	0											6.1134	0														78.0657	11.2
P51553	393	42767.1	Isocitrate dehydrogenase [NAD] subunit gamma, mitochondrial OS=Homo sapiens GN=IDH3G PE=1 SV=1 - [IDH3G_HUMAN]	11.2	4
O95249	250	28594.6	Golgi SNAP receptor complex member 1 OS=Homo sapiens GN=GOSR1 PE=1 SV=1 - [GOSR1_HUMAN]	11.2	2
P78346	268	29302.7	Ribonuclease P protein subunit p30 OS=Homo sapiens GN=RPP30 PE=1 SV=1 - [RPP30_HUMAN]	11.19	4
ARHG1_HUMAN	912	102371	RecName: Full=Rho guanine nucleotide exchange factor 1; AltName: Full=115 kDa guanine nucleotide exchange factor; AltName: Full=p115-RhoGEF; AltName: Full=p115RhoGEF; AltName: Full=Sub1.5;	11.18	17																8.55788	0		116.618	8.33	6	45.9152	11.07	7										15.6098	5.04	4
Q8IUR0	188	20770.1	Trafficking protein particle complex subunit 5 OS=Homo sapiens GN=TRAPPC5 PE=1 SV=1 - [TPPC5_HUMAN]	11.17	2
MCES_HUMAN	476	54809.3	RecName: Full=mRNA cap guanine-N7 methyltransferase; EC=2.1.1.56; AltName: Full=mRNA (guanine-N(7)-)-methyltransferase; AltName: Full=RG7MT1; AltName: Full=mRNA cap methyltransferase; Short=hcm1p; Short=hCMT1; Short=hMet;	11.13	5																												9.3807	0														54.0633	11.13
Q9HAN9	279	31912.6	Nicotinamide mononucleotide adenylyltransferase 1 OS=Homo sapiens GN=NMNAT1 PE=1 SV=1 - [NMNA1_HUMAN]	11.11	3
SEPT6_HUMAN	434	49685.3	RecName: Full=Septin-6;	11.06	5																																		7.1664	0
Q16186	407	42126.8	Proteasomal ubiquitin receptor ADRM1 OS=Homo sapiens GN=ADRM1 PE=1 SV=2 - [ADRM1_HUMAN]	11.06	6
Q16698	335	36044.8	2,4-dienoyl-CoA reductase, mitochondrial OS=Homo sapiens GN=DECR1 PE=1 SV=1 - [DECR_HUMAN]	11.04	7
Q5XKE5	535	57774.1	Keratin, type II cytoskeletal 79 OS=Homo sapiens GN=KRT79 PE=1 SV=1 - [K2C79_HUMAN]	11.03	83	154.949	4.3	2	18.5826	2.24	1	107.86	7.85	4	15.3687	4.3	2	162.895	9.35	5	36.8586	5.98	3	136.931	5.98	3	22.1071	4.3	2	71.5519	5.98	3	16.393	5.98	3	121.574	5.98	3	16.9216	5.98	3	74.145	2.24	1	20.6101	2.24	1	182.958	5.98
Q9P0J7	381	41918.9	E3 ubiquitin-protein ligase KCMF1 OS=Homo sapiens GN=KCMF1 PE=1 SV=2 - [KCMF1_HUMAN]	11.02	7
P30046	118	12703.7	D-dopachrome decarboxylase OS=Homo sapiens GN=DDT PE=1 SV=3 - [DOPD_HUMAN]	11.02	1
Q08945	709	81024.4	FACT complex subunit SSRP1 OS=Homo sapiens GN=SSRP1 PE=1 SV=1 - [SSRP1_HUMAN]	11	17																															62.3893	7.62	5	17.7791	4.8	3	48.6809	7.62	5	17.7759	7.05	3
Q15428	464	49224.3	Splicing factor 3A subunit 2 OS=Homo sapiens GN=SF3A2 PE=1 SV=2 - [SF3A2_HUMAN]	10.99	5																																											81.6567	10.99
Q01844	656	68435.7	RNA-binding protein EWS OS=Homo sapiens GN=EWSR1 PE=1 SV=1 - [EWS_HUMAN]	10.98	27																															88.1738	10.06	4	16.53	10.06	4	111.911	10.98	5	20.6709	10.98	4	27.94	8.08
AIFM1_HUMAN	613	66858.9	RecName: Full=Apoptosis-inducing factor 1, mitochondrial; EC=1.-.-.-; AltName: Full=Programmed cell death protein 8; Flags: Precursor;	10.93	9																												7.05495	0														41.157	9.14
Q92878	1312	153797	DNA repair protein RAD50 OS=Homo sapiens GN=RAD50 PE=1 SV=1 - [RAD50_HUMAN]	10.9	22													276.66	10.14	10	80.6346	9.3	9	29.87	1.37	1	11.082	2.74	2																12.3331	0
P31151	101	11463.6	Protein S100-A7 OS=Homo sapiens GN=S100A7 PE=1 SV=4 - [S10A7_HUMAN]	10.89	3																															20.34	10.89	1				33.22	10.89	1
P09496	248	27060	Clathrin light chain A OS=Homo sapiens GN=CLTA PE=1 SV=1 - [CLCA_HUMAN]	10.89	8
Q12765	414	46352.5	Secernin-1 OS=Homo sapiens GN=SCRN1 PE=1 SV=2 - [SCRN1_HUMAN]	10.87	4
Q6UXN9	313	35056.5	WD repeat-containing protein 82 OS=Homo sapiens GN=WDR82 PE=1 SV=1 - [WDR82_HUMAN]	10.86	7
Q6PI48	645	73516.1	Aspartyl-tRNA synthetase, mitochondrial OS=Homo sapiens GN=DARS2 PE=1 SV=1 - [SYDM_HUMAN]	10.85	8																																					57.5544	7.91	4	24.0307	7.44	3	23.57	1.4
Q1KMD3	747	85052.2	Heterogeneous nuclear ribonucleoprotein U-like protein 2 OS=Homo sapiens GN=HNRNPUL2 PE=1 SV=1 - [HNRL2_HUMAN]	10.84	9																			140.23	10.84	6	31.5477	5.62	3
UGPA_HUMAN	508	56904.7	RecName: Full=UTP--glucose-1-phosphate uridylyltransferase; EC=2.7.7.9; AltName: Full=UDP-glucose pyrophosphorylase; Short=UDPGP; Short=UGPase;	10.83	7										3.51916	0																							6.54056	0
PSB7_HUMAN	277	29946.2	RecName: Full=Proteasome subunit beta type-7; EC=3.4.25.1; AltName: Full=Proteasome subunit Z; AltName: Full=Macropain chain Z; AltName: Full=Multicatalytic endopeptidase complex chain Z; Flags: Precursor;	10.83	3																												7.36836	0
P62495	437	49000.1	Eukaryotic peptide chain release factor subunit 1 OS=Homo sapiens GN=ETF1 PE=1 SV=3 - [ERF1_HUMAN]	10.76	8
O75817	140	15641.2	Ribonuclease P protein subunit p20 OS=Homo sapiens GN=POP7 PE=1 SV=2 - [POP7_HUMAN]	10.71	2
O95292	243	27211.1	Vesicle-associated membrane protein-associated protein B/C OS=Homo sapiens GN=VAPB PE=1 SV=3 - [VAPB_HUMAN]	10.7	4
Q9BWU0	796	88759	Kanadaptin OS=Homo sapiens GN=SLC4A1AP PE=1 SV=1 - [NADAP_HUMAN]	10.68	7																			73.7846	7.79	4	28.4152	6.91	3
Q15785	309	34537.8	Mitochondrial import receptor subunit TOM34 OS=Homo sapiens GN=TOMM34 PE=1 SV=2 - [TOM34_HUMAN]	10.68	4
Q14696	234	26060.3	LDLR chaperone MESD OS=Homo sapiens GN=MESDC2 PE=1 SV=2 - [MESD_HUMAN]	10.68	3
Q01546	638	65830.1	Keratin, type II cytoskeletal 2 oral OS=Homo sapiens GN=KRT76 PE=1 SV=1 - [K22O_HUMAN]	10.66	61	27.353	1.72	1	7.5143	0		75.2874	4.39	3	15.3463	1.72	1	55.4413	4.55	4	22.2319	3.13	2	57.8777	4.39	3	15.3039	1.72	1	43.4058	4.55	3	13.5725	3.13	2	87.2283	4.55	3	12.7428	4.55	3	24.56	1.41	1	15.1694	0		76.58	5.96
Q9H4L5	887	101160	Oxysterol-binding protein-related protein 3 OS=Homo sapiens GN=OSBPL3 PE=1 SV=1 - [OSBL3_HUMAN]	10.6	14																									126.153	10.6	8	26.5785	8.68	6
NPC2_HUMAN	151	16559.5	RecName: Full=Epididymal secretory protein E1; AltName: Full=Niemann-Pick disease type C2 protein; Short=hE1; Flags: Precursor;	10.6	4
Q9Y5P6	360	39808.6	Mannose-1-phosphate guanyltransferase beta OS=Homo sapiens GN=GMPPB PE=1 SV=2 - [GMPPB_HUMAN]	10.56	4
CP047_HUMAN	133	14589.6	RecName: Full=Putative uncharacterized protein C16orf47;	10.53	1
Q9UJ70	344	37351.9	N-acetyl-D-glucosamine kinase OS=Homo sapiens GN=NAGK PE=1 SV=4 - [NAGK_HUMAN]	10.47	5
GLSK_HUMAN	669	73413.9	RecName: Full=Glutaminase kidney isoform, mitochondrial; Short=GLS; EC=3.5.1.2; AltName: Full=L-glutamine amidohydrolase; AltName: Full=K-glutaminase; Flags: Precursor;	10.46	6				3.82505	0																																						49.5467	8.22
Q9BW92	718	80985.4	Threonyl-tRNA synthetase, mitochondrial OS=Homo sapiens GN=TARS2 PE=1 SV=1 - [SYTM_HUMAN]	10.45	14																															109.137	10.45	6	29.868	9.19	5	65.6	3.76	2	7.68808	2.51	1
P52566	201	22973.6	Rho GDP-dissociation inhibitor 2 OS=Homo sapiens GN=ARHGDIB PE=1 SV=3 - [GDIR2_HUMAN]	10.45	2
Q9UDY8	824	92213.1	Mucosa-associated lymphoid tissue lymphoma translocation protein 1 OS=Homo sapiens GN=MALT1 PE=1 SV=1 - [MALT1_HUMAN]	10.44	11																															98.2874	8.98	5	26.5819	10.44	6
P62995	288	33645.6	Transformer-2 protein homolog beta OS=Homo sapiens GN=TRA2B PE=1 SV=1 - [TRA2B_HUMAN]	10.42	8
Q6PKG0	1096	123434	La-related protein 1 OS=Homo sapiens GN=LARP1 PE=1 SV=2 - [LARP1_HUMAN]	10.4	15													55.23	6.48	5	19.6129	2.46	2	64.7909	6.75	5	19.4106	4.47	3																8.74204	0
RPA34_HUMAN	510	54951.4	RecName: Full=DNA-directed RNA polymerase I subunit RPA34; AltName: Full=RNA polymerase I-associated factor PAF49; AltName: Full=Anti-sense to ERCC-1 protein; Short=ASE-1; AltName: Full=CD3-epsilon-associated protein; Short=CD3E-associated protein; Short=CAST; AltName: Full=A34.5;	10.39	2																																		10.4161	10.39	2
O60762	260	29615.8	Dolichol-phosphate mannosyltransferase OS=Homo sapiens GN=DPM1 PE=1 SV=1 - [DPM1_HUMAN]	10.38	3
Q86YS6	212	23324.7	Ras-related protein Rab-43 OS=Homo sapiens GN=RAB43 PE=1 SV=1 - [RAB43_HUMAN]	10.38	6
P23919	212	23804.5	Thymidylate kinase OS=Homo sapiens GN=DTYMK PE=1 SV=4 - [KTHY_HUMAN]	10.38	2
Q6L8Q7	609	67308.9	2',5'-phosphodiesterase 12 OS=Homo sapiens GN=PDE12 PE=1 SV=2 - [PDE12_HUMAN]	10.34	5																																					81.4032	10.34	3	11.9669	8.37	2
Q14376	348	38257.3	UDP-glucose 4-epimerase OS=Homo sapiens GN=GALE PE=1 SV=2 - [GALE_HUMAN]	10.34	4
LARP7_HUMAN	582	66857.4	RecName: Full=La-related protein 7; AltName: Full=La ribonucleoprotein domain family member 7; AltName: Full=P-TEFb-interaction protein for 7SK stability; Short=PIP7S;	10.31	8										3.61368	0					8.92976	0					8.04882	0								33.23	4.12	1	13.3881	4.12	1	61.1536	8.42	3	23.4935	6.53	2
O75494	262	31281.8	FUS-interacting serine-arginine-rich protein 1 OS=Homo sapiens GN=FUSIP1 PE=1 SV=1 - [FUSIP_HUMAN]	10.31	3
Q99614	292	33505.2	Tetratricopeptide repeat protein 1 OS=Homo sapiens GN=TTC1 PE=1 SV=1 - [TTC1_HUMAN]	10.27	2
Q9H9T3	547	62219.1	Elongator complex protein 3 OS=Homo sapiens GN=ELP3 PE=1 SV=2 - [ELP3_HUMAN]	10.24	6																																											85.3233	10.24
PPIL1_HUMAN	166	18225.1	RecName: Full=Peptidyl-prolyl cis-trans isomerase-like 1; Short=PPIase; Short=Rotamase; EC=5.2.1.8;	10.24	3
GELS_HUMAN	782	85644.2	RecName: Full=Gelsolin; AltName: Full=Actin-depolymerizing factor; Short=ADF; AltName: Full=Brevin; AltName: Full=AGEL; Flags: Precursor;	10.23	9				2.86061	0
Q92922	1105	122790	SWI/SNF complex subunit SMARCC1 OS=Homo sapiens GN=SMARCC1 PE=1 SV=3 - [SMRC1_HUMAN]	10.23	17													132.687	10.05	8	44.2447	8.51	6	48.52	1.09	1	13.655	1.09	1				7.2669	1.27	1
Q9Y2Q9	187	20829.8	28S ribosomal protein S28, mitochondrial OS=Homo sapiens GN=MRPS28 PE=1 SV=1 - [RT28_HUMAN]	10.16	3
P23588	611	69110.3	Eukaryotic translation initiation factor 4B OS=Homo sapiens GN=EIF4B PE=1 SV=2 - [IF4B_HUMAN]	10.15	8																															28.11	10.15	4	11.5719	2.29	1	29.83	4.75	2	9.67998	2.62	1
P02647	267	30758.9	Apolipoprotein A-I OS=Homo sapiens GN=APOA1 PE=1 SV=1 - [APOA1_HUMAN]	10.11	6
P23368	584	65401.8	NAD-dependent malic enzyme, mitochondrial OS=Homo sapiens GN=ME2 PE=1 SV=1 - [MAOM_HUMAN]	10.1	8																																											56.77	10.1
O95379	198	22988.9	Tumor necrosis factor, alpha-induced protein 8 OS=Homo sapiens GN=TNFAIP8 PE=1 SV=1 - [TFIP8_HUMAN]	10.1	1
O60341	852	92844.7	Lysine-specific histone demethylase 1 OS=Homo sapiens GN=KDM1 PE=1 SV=2 - [KDM1_HUMAN]	10.09	10																			0	2	1				71.4083	8.1	5	30.7716	6.46	4
Q8TCS8	783	85896.6	Polyribonucleotide nucleotidyltransferase 1, mitochondrial OS=Homo sapiens GN=PNPT1 PE=1 SV=2 - [PNPT1_HUMAN]	10.09	6																															55.66	5.75	3	22.0498	4.6	2				8.00024	2.04	1
M4K1_HUMAN	833	91238.2	RecName: Full=Mitogen-activated protein kinase kinase kinase kinase 1; EC=2.7.11.1; AltName: Full=MAPK/ERK kinase kinase kinase 1; Short=MEK kinase kinase 1; Short=MEKKK 1; AltName: Full=Hematopoietic progenitor kinase;	10.08	4																												28.7731	10.08	4
Q96MX6	357	39715.2	WD repeat-containing protein 92 OS=Homo sapiens GN=WDR92 PE=1 SV=1 - [WDR92_HUMAN]	10.08	4
Q9Y315	318	35208.5	Putative deoxyribose-phosphate aldolase OS=Homo sapiens GN=DERA PE=1 SV=2 - [DEOC_HUMAN]	10.06	4
P35611	737	80904.7	Alpha-adducin OS=Homo sapiens GN=ADD1 PE=1 SV=2 - [ADDA_HUMAN]	10.04	16																			100.049	10.04	5	21.9513	8.01	4	52.0532	6.24	3	9.12096	5.56	3							43.55	2.44	1
P54819	239	26460.8	Adenylate kinase 2, mitochondrial OS=Homo sapiens GN=AK2 PE=1 SV=2 - [KAD2_HUMAN]	10.04	3
Q9Y3A6	229	25988.2	Transmembrane emp24 domain-containing protein 5 OS=Homo sapiens GN=TMED5 PE=1 SV=1 - [TMED5_HUMAN]	10.04	4
Q96HS1	289	31984.6	Phosphoglycerate mutase family member 5 OS=Homo sapiens GN=PGAM5 PE=1 SV=2 - [PGAM5_HUMAN]	10.03	2
COX5A_HUMAN	150	16751.7	RecName: Full=Cytochrome c oxidase subunit 5A, mitochondrial; AltName: Full=Cytochrome c oxidase polypeptide Va; Flags: Precursor;	10	1
P30876	1174	133811	DNA-directed RNA polymerase II subunit RPB2 OS=Homo sapiens GN=POLR2B PE=1 SV=1 - [RPB2_HUMAN]	9.97	12																			74.7247	9.97	9	30.4361	3.83	3
Q9BTE3	642	72933.8	UPF0557 protein C10orf119 OS=Homo sapiens GN=C10orf119 PE=1 SV=2 - [CJ119_HUMAN]	9.97	8																																					80.48	9.97	4	22.5481	9.97	4
Q96FW1	271	31264.4	Ubiquitin thioesterase OTUB1 OS=Homo sapiens GN=OTUB1 PE=1 SV=2 - [OTUB1_HUMAN]	9.96	4
Q96Q05	1148	128449	Trafficking protein particle complex subunit 9 OS=Homo sapiens GN=TRAPPC9 PE=1 SV=2 - [TPPC9_HUMAN]	9.93	14																			72.5426	7.49	7	37.8056	8.19	7
K1033_HUMAN	1173	136330	RecName: Full=UPF0681 protein KIAA1033;	9.89	9																9.09365	1.88	1	115.18	8.01	5	13.9991	4.6	3
Q9Y371	365	40770.8	Endophilin-B1 OS=Homo sapiens GN=SH3GLB1 PE=1 SV=1 - [SHLB1_HUMAN]	9.86	6
Q9BPW8	284	33288.8	Protein NipSnap homolog 1 OS=Homo sapiens GN=NIPSNAP1 PE=1 SV=1 - [NIPS1_HUMAN]	9.86	3
CB080_HUMAN	193	22077.6	RecName: Full=Uncharacterized protein C2orf80;	9.84	2				1.85223	0																													8.29373	9.84	1
F120A_HUMAN	1118	121811	RecName: Full=Constitutive coactivator of PPAR-gamma-like protein 1; AltName: Full=Oxidative stress-associated Src activator; AltName: Full=Protein FAM120A;	9.84	16										4.50476	0		0	3.76	3	13.4959	3.67	3	89.67	7.42	6	38.2513	5.1	4
P53597	346	36226.8	Succinyl-CoA ligase [GDP-forming] subunit alpha, mitochondrial OS=Homo sapiens GN=SUCLG1 PE=1 SV=4 - [SUCA_HUMAN]	9.83	3
Q15717	326	36069.2	ELAV-like protein 1 OS=Homo sapiens GN=ELAVL1 PE=1 SV=2 - [ELAV1_HUMAN]	9.82	6
Q8WYJ6	367	41944.2	Septin-1 OS=Homo sapiens GN=SEPT1 PE=1 SV=2 - [SEPT1_HUMAN]	9.81	4
O14933	153	17757.2	Ubiquitin/ISG15-conjugating enzyme E2 L6 OS=Homo sapiens GN=UBE2L6 PE=1 SV=4 - [UB2L6_HUMAN]	9.8	2
P61513	92	10268.5	60S ribosomal protein L37a OS=Homo sapiens GN=RPL37A PE=1 SV=2 - [RL37A_HUMAN]	9.78	1
CASP3_HUMAN	277	31587.5	RecName: Full=Caspase-3; Short=CASP-3; EC=3.4.22.56; AltName: Full=Apopain; AltName: Full=Cysteine protease CPP32; Short=CPP-32; AltName: Full=Yama protein; AltName: Full=SREBP cleavage activity 1; Short=SCA-1; Contains: RecName: Full=Caspase-3 subunit p17; Contains: RecName: Full=Caspase-3 subunit p12; Flags: Precursor;	9.75	3										4.45054	0
Q96S59	729	77798	Ran-binding protein 9 OS=Homo sapiens GN=RANBP9 PE=1 SV=1 - [RANB9_HUMAN]	9.74	9																															64.5376	9.74	5	13.7857	8.5	4
Q99471	154	17317	Prefoldin subunit 5 OS=Homo sapiens GN=PFDN5 PE=1 SV=2 - [PFD5_HUMAN]	9.74	3
P51812	740	83682.9	Ribosomal protein S6 kinase alpha-3 OS=Homo sapiens GN=RPS6KA3 PE=1 SV=1 - [KS6A3_HUMAN]	9.73	11																															84.0808	7.57	5	28.7049	9.73	6
P27105	288	31710.7	Erythrocyte band 7 integral membrane protein OS=Homo sapiens GN=STOM PE=1 SV=3 - [STOM_HUMAN]	9.72	4
DNJB1_HUMAN	340	38020.4	RecName: Full=DnaJ homolog subfamily B member 1; AltName: Full=Heat shock 40 kDa protein 1; Short=Heat shock protein 40; AltName: Full=HSP40; AltName: Full=DnaJ protein homolog 1; AltName: Full=HDJ-1;	9.71	3
P21399	889	98336.6	Cytoplasmic aconitate hydratase OS=Homo sapiens GN=ACO1 PE=1 SV=3 - [ACOC_HUMAN]	9.67	7																									52.3954	7.87	5	26.4009	4.05	2
Q9Y4W2	734	83012.8	LAS1-like protein OS=Homo sapiens GN=LAS1L PE=1 SV=2 - [LAS1L_HUMAN]	9.67	9																															69.5914	9.67	5	20.1168	8.58	4
Q9BSU3	229	25962.4	N-terminal acetyltransferase complex ARD1 subunit homolog B OS=Homo sapiens GN=ARD1B PE=1 SV=3 - [ARD1B_HUMAN]	9.61	2
Q9P0U4	656	75663.2	CpG-binding protein OS=Homo sapiens GN=CXXC1 PE=1 SV=2 - [CXXC1_HUMAN]	9.6	10																															70.49	9.6	6	25.2179	7.16	4
TNPO1_HUMAN	898	102289	RecName: Full=Transportin-1; AltName: Full=Importin beta-2; AltName: Full=Karyopherin beta-2; AltName: Full=M9 region interaction protein; Short=MIP;	9.58	17										4.15128	0					9.9745	0		57.2052	3.23	3	13.8807	1	1	130.493	9.58	7	33.85	8.35	5	37.63	1.34	1
P14678	240	24593.7	Small nuclear ribonucleoprotein-associated proteins B and B' OS=Homo sapiens GN=SNRPB PE=1 SV=2 - [RSMB_HUMAN]	9.58	4
P14174	115	12468.2	Macrophage migration inhibitory factor OS=Homo sapiens GN=MIF PE=1 SV=4 - [MIF_HUMAN]	9.57	1
Q86WX3	136	15424.4	Active regulator of SIRT1 OS=Homo sapiens GN=RPS19BP1 PE=1 SV=1 - [AROS_HUMAN]	9.56	1
U520_HUMAN	2136	244353	RecName: Full=U5 small nuclear ribonucleoprotein 200 kDa helicase; EC=3.6.1.-; AltName: Full=U5 snRNP-specific 200 kDa protein; Short=U5-200KD; AltName: Full=Activating signal cointegrator 1 complex subunit 3-like 1; AltName: Full=BRR2 homolog;	9.55	31										3.46655	0		290.71	9.55	16	67.7013	9.08	15										6.17236	0					7.36593	0
P43362	315	35066	Melanoma-associated antigen 9 OS=Homo sapiens GN=MAGEA9 PE=2 SV=1 - [MAGA9_HUMAN]	9.52	8
Q9GZS3	305	33559.8	WD repeat-containing protein 61 OS=Homo sapiens GN=WDR61 PE=1 SV=1 - [WDR61_HUMAN]	9.51	1
Q9BPX3	1015	114262	Condensin complex subunit 3 OS=Homo sapiens GN=NCAPG PE=1 SV=1 - [CND3_HUMAN]	9.46	19																			193.359	9.46	8	33.6214	8.57	7	60.88	2.56	2	10.4473	2.56	2
Q8IXB1	793	91021.3	DnaJ homolog subfamily C member 10 OS=Homo sapiens GN=DNAJC10 PE=1 SV=2 - [DJC10_HUMAN]	9.46	11																															75.5487	9.46	7	19.0624	6.18	4
Q00653	900	96688.9	Nuclear factor NF-kappa-B p100 subunit OS=Homo sapiens GN=NFKB2 PE=1 SV=4 - [NFKB2_HUMAN]	9.44	13																			76.9717	9.44	7	34.2947	7.33	5	34.94	1.33	1
Q9Y5L0	923	104136	Transportin-3 OS=Homo sapiens GN=TNPO3 PE=1 SV=3 - [TNPO3_HUMAN]	9.43	14																			89.07	6.18	4	26.8981	6.07	4	38.6504	5.63	4	22.7817	3.68	2
O43865	530	58913.4	Putative adenosylhomocysteinase 2 OS=Homo sapiens GN=AHCYL1 PE=1 SV=2 - [SAHH2_HUMAN]	9.43	6																																					40.63	2.26	1				46.3174	5.47
APEX1_HUMAN	318	35532.2	RecName: Full=DNA-(apurinic or apyrimidinic site) lyase; EC=4.2.99.18; AltName: Full=Apurinic-apyrimidinic endonuclease 1; Short=AP endonuclease 1; AltName: Full=APEX nuclease; Short=APEN; AltName: Full=Protein REF-1;	9.43	2
GOSR2_HUMAN	212	24759.8	RecName: Full=Golgi SNAP receptor complex member 2; AltName: Full=27 kDa Golgi SNARE protein; AltName: Full=Membrin;	9.43	1
CKAP5_HUMAN	2032	225352	RecName: Full=Cytoskeleton-associated protein 5; AltName: Full=Colonic and hepatic tumor over-expressed protein; AltName: Full=Ch-TOG protein;	9.4	24										4.02599	0		220.868	9.4	15	80.153	5.46	8																10.5913	0		31.8025	0.69	1	10.6052	0
Q86X55	585	63419.2	Histone-arginine methyltransferase CARM1 OS=Homo sapiens GN=CARM1 PE=1 SV=2 - [CARM1_HUMAN]	9.4	7																																											50.1173	9.4
Q08209	521	58650.3	Serine/threonine-protein phosphatase 2B catalytic subunit alpha isoform OS=Homo sapiens GN=PPP3CA PE=1 SV=1 - [PP2BA_HUMAN]	9.4	6																																											0	3.84
P32322	319	33339.6	Pyrroline-5-carboxylate reductase 1, mitochondrial OS=Homo sapiens GN=PYCR1 PE=1 SV=2 - [P5CR1_HUMAN]	9.4	5
Q8IYD1	628	68839.6	Eukaryotic peptide chain release factor GTP-binding subunit ERF3B OS=Homo sapiens GN=GSPT2 PE=1 SV=2 - [ERF3B_HUMAN]	9.39	7																															103.593	5.41	3	18.8553	6.53	2	38.84	2.55	1	7.75349	2.55	1
P36915	607	68618.5	Guanine nucleotide-binding protein-like 1 OS=Homo sapiens GN=GNL1 PE=1 SV=2 - [GNL1_HUMAN]	9.39	6																																					56.0133	9.39	4	11.6796	5.77	2
TM147_HUMAN	224	25243.9	RecName: Full=Transmembrane protein 147; AltName: Full=Protein NIFIE 14;	9.38	1
P55769	128	14164.6	NHP2-like protein 1 OS=Homo sapiens GN=NHP2L1 PE=1 SV=3 - [NH2L1_HUMAN]	9.38	4
P0C7P2	107	11730.9	Putative protein RFPL3S OS=Homo sapiens GN=RFPL3S PE=2 SV=1 - [RFL3S_HUMAN]	9.35	1													20.46	9.35	1
P48556	257	29985.6	26S proteasome non-ATPase regulatory subunit 8 OS=Homo sapiens GN=PSMD8 PE=1 SV=1 - [PSMD8_HUMAN]	9.34	3
Q9Y2X7	761	84288.8	ARF GTPase-activating protein GIT1 OS=Homo sapiens GN=GIT1 PE=1 SV=2 - [GIT1_HUMAN]	9.33	7																															39.1	9.33	6	22.5334	1.84	1				8.32651	0
Q9UL25	225	24332.3	Ras-related protein Rab-21 OS=Homo sapiens GN=RAB21 PE=1 SV=3 - [RAB21_HUMAN]	9.33	2
Q14166	644	74356	Tubulin--tyrosine ligase-like protein 12 OS=Homo sapiens GN=TTLL12 PE=1 SV=2 - [TTL12_HUMAN]	9.32	8																																					41.2033	9.32	5	21.2757	6.21	3
Q96FV9	657	75618.5	THO complex subunit 1 OS=Homo sapiens GN=THOC1 PE=1 SV=1 - [THOC1_HUMAN]	9.28	8																															43.12	4.11	2	17.1854	6.39	3	51.6455	5.18	2	10.2948	2.89	1
P78344	907	102297	Eukaryotic translation initiation factor 4 gamma 2 OS=Homo sapiens GN=EIF4G2 PE=1 SV=1 - [IF4G2_HUMAN]	9.26	11																									94.505	7.83	6	34.9208	7.39	5
P39656	456	50769	Dolichyl-diphosphooligosaccharide--protein glycosyltransferase 48 kDa subunit OS=Homo sapiens GN=DDOST PE=1 SV=4 - [OST48_HUMAN]	9.21	8
Q08AD1	1489	167925	Calmodulin-regulated spectrin-associated protein 2 OS=Homo sapiens GN=CAMSAP1L1 PE=1 SV=2 - [CAMP2_HUMAN]	9.2	15													55.964	5.51	5	24.1539	4.84	4	63.7811	3.76	4	17.8549	1.54	1
Q96C19	240	26680.5	EF-hand domain-containing protein D2 OS=Homo sapiens GN=EFHD2 PE=1 SV=1 - [EFHD2_HUMAN]	9.17	4
SMC1A_HUMAN	1233	143144	RecName: Full=Structural maintenance of chromosomes protein 1A; AltName: Full=SMC1alpha protein; AltName: Full=Sb1.8;	9.16	13										6.80179	0		130.509	7.46	7	48.1347	5.68	5				10.6669	0					5.96573	0								27.02	0.65	1
O60234	142	16790.4	Glia maturation factor gamma OS=Homo sapiens GN=GMFG PE=1 SV=1 - [GMFG_HUMAN]	9.15	1
ARL8A_HUMAN	186	21402	RecName: Full=ADP-ribosylation factor-like protein 8A; AltName: Full=ADP-ribosylation factor-like protein 10B; AltName: Full=Novel small G protein indispensable for equal chromosome segregation 2;	9.14	1				3.1689	0
EXOC4_HUMAN	974	110429	RecName: Full=Exocyst complex component 4; AltName: Full=Exocyst complex component Sec8;	9.14	11				4.79313	0														24.36	1.64	1				112.949	9.14	6	21.7053	6.26	4
Q8NEB9	887	101485	Phosphatidylinositol 3-kinase catalytic subunit type 3 OS=Homo sapiens GN=PIK3C3 PE=1 SV=1 - [PK3C3_HUMAN]	9.13	7																									42.0546	7.33	4	33.2885	5.52	3
P12955	493	54512.9	Xaa-Pro dipeptidase OS=Homo sapiens GN=PEPD PE=1 SV=3 - [PEPD_HUMAN]	9.13	5
Q15833	593	66396.5	Syntaxin-binding protein 2 OS=Homo sapiens GN=STXBP2 PE=1 SV=1 - [STXB2_HUMAN]	9.11	10																																					55.9641	9.11	3	16.0988	6.07	2	44.4314	9.11
P04040	527	59718.8	Catalase OS=Homo sapiens GN=CAT PE=1 SV=3 - [CATA_HUMAN]	9.11	8																																											32.72	4.55
RECQ1_HUMAN	649	73410	RecName: Full=ATP-dependent DNA helicase Q1; EC=3.6.1.-; AltName: Full=DNA-dependent ATPase Q1;	9.09	7																8.13998	0																				45.9021	6.78	4	22.7524	3.54	2
RL35A_HUMAN	110	12529.8	RecName: Full=60S ribosomal protein L35a; AltName: Full=Cell growth-inhibiting gene 33 protein;	9.09	1
O43615	452	51323.5	Mitochondrial import inner membrane translocase subunit TIM44 OS=Homo sapiens GN=TIMM44 PE=1 SV=2 - [TIM44_HUMAN]	9.07	7
P02751	2386	262442	Fibronectin OS=Homo sapiens GN=FN1 PE=1 SV=3 - [FINC_HUMAN]	9.05	51							37.72	1.51	3	5.0571	0.8	1	226.91	7.67	12	59.1767	5.57	8	95.1349	3.9	7	30.3759	2.51	4	27.3	0.8	1				22.6	2.64	4	11.6044	2.01	3	37.73	0.8	1				34.96	0.8
SARNP_HUMAN	210	23656.4	RecName: Full=SAP domain-containing ribonucleoprotein; AltName: Full=Nuclear protein Hcc-1; AltName: Full=Proliferation-associated cytokine-inducible protein CIP29; AltName: Full=Cytokine-induced protein of 29 kDa;	9.05	1										3.70896	0
Q9H0D6	950	108513	5'-3' exoribonuclease 2 OS=Homo sapiens GN=XRN2 PE=1 SV=1 - [XRN2_HUMAN]	9.05	13																			54.0121	3.16	2	11.0721	3.16	2	85.58	7.47	5	32.3927	6.21	4
P48449	732	83255.1	Lanosterol synthase OS=Homo sapiens GN=LSS PE=1 SV=1 - [ERG7_HUMAN]	9.02	9																																					124.174	9.02	5	17.8425	7.92	4
O60925	122	14201.5	Prefoldin subunit 1 OS=Homo sapiens GN=PFDN1 PE=1 SV=2 - [PFD1_HUMAN]	9.02	2
P16435	677	76641.3	NADPH--cytochrome P450 reductase OS=Homo sapiens GN=POR PE=1 SV=2 - [NCPR_HUMAN]	9.01	5																																					86.9133	9.01	3	9.37265	5.91	2
KIF5C_HUMAN	957	109427	RecName: Full=Kinesin heavy chain isoform 5C; AltName: Full=Kinesin heavy chain neuron-specific 2;	8.99	13																15.4929	0		131.153	8.99	7	26.0933	8.05	6
Q12800	502	57219.7	Alpha-globin transcription factor CP2 OS=Homo sapiens GN=TFCP2 PE=1 SV=2 - [TFCP2_HUMAN]	8.96	6																																											27.6248	8.96
Q9NQP4	134	15304.6	Prefoldin subunit 4 OS=Homo sapiens GN=PFDN4 PE=1 SV=1 - [PFD4_HUMAN]	8.96	5
O60841	1220	138715	Eukaryotic translation initiation factor 5B OS=Homo sapiens GN=EIF5B PE=1 SV=3 - [IF2P_HUMAN]	8.93	11													104.725	8.93	6	29.5814	7.21	5
Q9UMS4	504	55146.3	Pre-mRNA-processing factor 19 OS=Homo sapiens GN=PRPF19 PE=1 SV=1 - [PRP19_HUMAN]	8.93	5
HDAC1_HUMAN	482	55067.7	RecName: Full=Histone deacetylase 1; Short=HD1; EC=3.5.1.98;	8.92	6				2.26724	0																																						35.93	8.92
Q8WU90	426	48572.6	Zinc finger CCCH domain-containing protein 15 OS=Homo sapiens GN=ZC3H15 PE=1 SV=1 - [ZC3HF_HUMAN]	8.92	3																																											31.5101	8.92
P26447	101	11720.7	Protein S100-A4 OS=Homo sapiens GN=S100A4 PE=1 SV=1 - [S10A4_HUMAN]	8.91	1
Q9NPQ8	530	59574.4	Synembryn-A OS=Homo sapiens GN=RIC8A PE=1 SV=2 - [RIC8A_HUMAN]	8.87	5																																											72.9433	8.87
Q8NFF5	587	65224.3	FAD synthetase OS=Homo sapiens GN=FLAD1 PE=1 SV=1 - [FAD1_HUMAN]	8.86	5
P46736	316	36049.1	Lys-63-specific deubiquitinase BRCC36 OS=Homo sapiens GN=BRCC3 PE=1 SV=2 - [BRCC3_HUMAN]	8.86	4
Q5RKV6	272	28217.7	Exosome complex exonuclease MTR3 OS=Homo sapiens GN=EXOSC6 PE=1 SV=1 - [EXOS6_HUMAN]	8.82	2
NELFB_HUMAN	580	65655.4	RecName: Full=Negative elongation factor B; Short=NELF-B; AltName: Full=Cofactor of BRCA1;	8.79	3																																								15.106	7.07	2	26.89	1.72
Q9H2J4	239	27597.1	Phosducin-like protein 3 OS=Homo sapiens GN=PDCL3 PE=1 SV=1 - [PDCL3_HUMAN]	8.79	2
CCD22_HUMAN	627	70712.2	RecName: Full=Coiled-coil domain-containing protein 22;	8.77	8																												6.18796	0								170.734	8.77	4	31.5173	8.77	4
P12270	2363	267131	Nucleoprotein TPR OS=Homo sapiens GN=TPR PE=1 SV=3 - [TPR_HUMAN]	8.76	32							25.08	1.35	3	27.3	0.97	2	241.743	8.25	15	75.393	6.94	12				19.785	0					11.753	0					7.46577	0					10.9823	0
Q86YZ3	2850	282228	Hornerin OS=Homo sapiens GN=HRNR PE=1 SV=2 - [HORN_HUMAN]	8.74	15																			24.39	1.68	1
P48553	1259	142098	Trafficking protein particle complex subunit 10 OS=Homo sapiens GN=TRAPPC10 PE=1 SV=2 - [TPC10_HUMAN]	8.74	12																			57.306	8.74	7	34.788	6.04	5
P61081	183	20886.6	NEDD8-conjugating enzyme Ubc12 OS=Homo sapiens GN=UBE2M PE=1 SV=1 - [UBC12_HUMAN]	8.74	3
ELP4_HUMAN	424	46558.2	RecName: Full=Elongator complex protein 4; Short=hELP4; AltName: Full=PAX6 neighbor gene protein;	8.73	6				2.06471	0
Q96CN7	298	32216.1	Isochorismatase domain-containing protein 1 OS=Homo sapiens GN=ISOC1 PE=1 SV=3 - [ISOC1_HUMAN]	8.72	4
Q9NZN8	540	59699.9	CCR4-NOT transcription complex subunit 2 OS=Homo sapiens GN=CNOT2 PE=1 SV=1 - [CNOT2_HUMAN]	8.7	5																																											34.93	8.7
BRWD2_HUMAN	1224	136598	RecName: Full=Bromodomain and WD repeat-containing protein 2; AltName: Full=WD repeat-containing protein 11; AltName: Full=WD repeat-containing protein 15;	8.66	11																9.51781	0		50.7117	6.86	6	36.1465	6.62	5				6.65304	0
Q9UNF0	486	55703.9	Protein kinase C and casein kinase substrate in neurons protein 2 OS=Homo sapiens GN=PACSIN2 PE=1 SV=2 - [PACN2_HUMAN]	8.64	7																																											41.55	8.64
Q8NBT2	197	22429.4	Kinetochore protein Spc24 OS=Homo sapiens GN=SPC24 PE=1 SV=1 - [SPC24_HUMAN]	8.63	2
Q92769	488	55328.8	Histone deacetylase 2 OS=Homo sapiens GN=HDAC2 PE=1 SV=2 - [HDAC2_HUMAN]	8.61	6																																											26.04	8.61
O60547	372	41923.2	GDP-mannose 4,6 dehydratase OS=Homo sapiens GN=GMDS PE=1 SV=1 - [GMDS_HUMAN]	8.6	4
DENR_HUMAN	198	22078.1	RecName: Full=Density-regulated protein; Short=DRP; AltName: Full=Protein DRP1; AltName: Full=Smooth muscle cell-associated protein 3; Short=SMAP-3;	8.59	1
O95999	233	26235.3	B-cell lymphoma/leukemia 10 OS=Homo sapiens GN=BCL10 PE=1 SV=1 - [BCL10_HUMAN]	8.58	2
PYR5_HUMAN	480	52188.6	RecName: Full=Uridine 5'-monophosphate synthase; Short=UMP synthase; Includes: RecName: Full=Orotate phosphoribosyltransferase; Short=OPRTase; EC=2.4.2.10; Includes: RecName: Full=Orotidine 5'-phosphate decarboxylase; EC=4.1.1.23; AltName: Full=OMPdecase;	8.54	4										3.51504	0
Q9BZL6	878	96660.7	Serine/threonine-protein kinase D2 OS=Homo sapiens GN=PRKD2 PE=1 SV=1 - [KPCD2_HUMAN]	8.54	11																			38.17	1.71	2				70.5673	7.74	5	14.7337	5.35	4
Q9H6D7	363	42373	HAUS augmin-like complex subunit 4 OS=Homo sapiens GN=HAUS4 PE=1 SV=1 - [HAUS4_HUMAN]	8.54	5
Q92820	318	35941.2	Gamma-glutamyl hydrolase OS=Homo sapiens GN=GGH PE=1 SV=2 - [GGH_HUMAN]	8.49	6
Q2NL82	804	91751.8	Pre-rRNA-processing protein TSR1 homolog OS=Homo sapiens GN=TSR1 PE=1 SV=1 - [TSR1_HUMAN]	8.46	9																			32.76	1.87	1				94.1897	5.22	3	28.7901	6.84	4
ATPG_HUMAN	298	32975.3	RecName: Full=ATP synthase subunit gamma, mitochondrial; AltName: Full=F-ATPase gamma subunit; Flags: Precursor;	8.39	2
CUL1_HUMAN	776	89622	RecName: Full=Cullin-1; Short=CUL-1;	8.38	7																8.13676	0														49	6.7	3	31.0997	8.38	4
TFB1M_HUMAN	346	39518	RecName: Full=Dimethyladenosine transferase 1, mitochondrial; EC=2.1.1.-; AltName: Full=S-adenosylmethionine-6-N', N'-adenosyl(rRNA) dimethyltransferase 1; AltName: Full=Mitochondrial 12S rRNA dimethylase 1; AltName: Full=Mitochondrial transcription factor B1; Short=mtTFB1; Short=h-mtTFB1; Short=h-mtTFB; Short=hTFB1M; Flags: Precursor;	8.38	3																												7.03842	0
O00178	669	72408	GTP-binding protein 1 OS=Homo sapiens GN=GTPBP1 PE=1 SV=3 - [GTPB1_HUMAN]	8.37	11																															115.077	6.58	3	24.5118	6.58	3	95.48	6.28	3	19.4075	4.48	2
O43488	359	39563.7	Aflatoxin B1 aldehyde reductase member 2 OS=Homo sapiens GN=AKR7A2 PE=1 SV=3 - [ARK72_HUMAN]	8.36	3
RBGP1_HUMAN	1069	121660	RecName: Full=Rab GTPase-activating protein 1; AltName: Full=Rab6 GTPase-activating protein GAPCenA; AltName: Full=GAP and centrosome-associated protein;	8.33	12				1.91254	0														113.446	8.33	6	26.6332	8.33	6
Q9Y450	684	75425.6	HBS1-like protein OS=Homo sapiens GN=HBS1L PE=1 SV=1 - [HBS1L_HUMAN]	8.33	11																															31.92	5.56	2	13.6833	5.56	2	63.69	5.7	2	12.1022	8.33	3	39.83	2.78
A8K0Z3	468	50491.1	WAS protein family homolog 1 OS=Homo sapiens GN=WASH1 PE=1 SV=1 - [WASH1_HUMAN]	8.33	5																																											39.3476	8.33
Q7RTS7	529	57829.6	Keratin, type II cytoskeletal 74 OS=Homo sapiens GN=KRT74 PE=1 SV=2 - [K2C74_HUMAN]	8.32	28							37.68	1.51	1	4.26159	0		76.4781	3.97	3	14.8049	2.27	1				7.5729	0		48.4	3.97	2	8.41684	2.27	1	62.461	3.97	2	11.2808	3.97	2	24.56	1.7	1	10.1595	0		39.98	1.7
EFTS_HUMAN	325	35368.2	RecName: Full=Elongation factor Ts, mitochondrial; Short=EF-TsMt; Short=EF-Ts; Flags: Precursor;	8.31	1
P49756	843	100124	RNA-binding protein 25 OS=Homo sapiens GN=RBM25 PE=1 SV=3 - [RBM25_HUMAN]	8.3	7																			56.3944	8.3	5	22.8798	3.44	2
Q9NZZ3	219	24555.4	Charged multivesicular body protein 5 OS=Homo sapiens GN=CHMP5 PE=1 SV=1 - [CHMP5_HUMAN]	8.22	1
P46459	744	82542.1	Vesicle-fusing ATPase OS=Homo sapiens GN=NSF PE=1 SV=3 - [NSF_HUMAN]	8.2	16																															63.62	6.72	4	15.4049	6.18	4	39.77	8.2	5	17.5544	4.57	3
Q96T51	708	79767.3	RUN and FYVE domain-containing protein 1 OS=Homo sapiens GN=RUFY1 PE=1 SV=2 - [RUFY1_HUMAN]	8.19	5																															34.02	6.64	2	13.1768	8.19	3
Q8N5M4	171	20000.2	Tetratricopeptide repeat protein 9C OS=Homo sapiens GN=TTC9C PE=1 SV=1 - [TTC9C_HUMAN]	8.19	1
P19367	917	102420	Hexokinase-1 OS=Homo sapiens GN=HK1 PE=1 SV=3 - [HXK1_HUMAN]	8.18	12																			51.9527	2.73	2	14.5761	2.73	2	84.1067	5.67	5	20.7919	4.14	3				6.74437	0
O14773	563	61209.6	Tripeptidyl-peptidase 1 OS=Homo sapiens GN=TPP1 PE=1 SV=2 - [TPP1_HUMAN]	8.17	5																																					34.96	2.49	1
Q16706	1144	131057	Alpha-mannosidase 2 OS=Homo sapiens GN=MAN2A1 PE=1 SV=2 - [MA2A1_HUMAN]	8.13	10																			23.05	8.13	7	25.1448	3.58	3
Q92925	456	52274.9	SWI/SNF-related matrix-associated actin-dependent regulator of chromatin subfamily D member 2 OS=Homo sapiens GN=SMARCD2 PE=1 SV=2 - [SMRD2_HUMAN]	8.11	4																																											73.5605	8.11
P61626	148	16526.3	Lysozyme C OS=Homo sapiens GN=LYZ PE=1 SV=1 - [LYSC_HUMAN]	8.11	3
O75175	753	81821.7	CCR4-NOT transcription complex subunit 3 OS=Homo sapiens GN=CNOT3 PE=1 SV=1 - [CNOT3_HUMAN]	8.1	5																									31.75	6.24	3	10.7191	4.38	2
Q86VS8	718	83074.4	Protein Hook homolog 3 OS=Homo sapiens GN=HOOK3 PE=1 SV=2 - [HOOK3_HUMAN]	8.08	5																															72.1237	6.41	3	14.3168	3.48	2
Q9Y303	409	43720.6	Putative N-acetylglucosamine-6-phosphate deacetylase OS=Homo sapiens GN=AMDHD2 PE=2 SV=2 - [NAGA_HUMAN]	8.07	2
Q6IAA8	161	17733.8	UPF0404 protein C11orf59 OS=Homo sapiens GN=C11orf59 PE=1 SV=2 - [CK059_HUMAN]	8.07	4
Q92626	1479	165170	Peroxidasin homolog OS=Homo sapiens GN=PXDN PE=1 SV=2 - [PXDN_HUMAN]	8.05	12													104.639	6.42	6	24.265	5.81	5	24.73	0.68	1
Q9NRP0	149	16817.8	Oligosaccharyltransferase complex subunit OSTC OS=Homo sapiens GN=OSTC PE=1 SV=1 - [OSTC_HUMAN]	8.05	2
Q9Y4X3	112	12609.6	C-C motif chemokine 27 OS=Homo sapiens GN=CCL27 PE=1 SV=1 - [CCL27_HUMAN]	8.04	1																			21.76	8.04	1
P43307	286	32215.3	Translocon-associated protein subunit alpha OS=Homo sapiens GN=SSR1 PE=1 SV=3 - [SSRA_HUMAN]	8.04	3
FA32A_HUMAN	112	13170.1	RecName: Full=Protein FAM32A;	8.04	3
PSPC1_HUMAN	523	58706.2	RecName: Full=Paraspeckle component 1; AltName: Full=Paraspeckle protein 1;	8.03	6																																								9.39225	0		70.8627	8.03
Q92947	438	48096.4	Glutaryl-CoA dehydrogenase, mitochondrial OS=Homo sapiens GN=GCDH PE=1 SV=1 - [GCDH_HUMAN]	7.99	2
O75874	414	46629.5	Isocitrate dehydrogenase [NADP] cytoplasmic OS=Homo sapiens GN=IDH1 PE=1 SV=2 - [IDHC_HUMAN]	7.97	5
MIB1_HUMAN	1006	110066	RecName: Full=E3 ubiquitin-protein ligase MIB1; EC=6.3.2.-; AltName: Full=Mind bomb homolog 1; AltName: Full=DAPK-interacting protein 1; Short=DIP-1; AltName: Full=Zinc finger ZZ type with ankyrin repeat domain protein 2;	7.95	14				5.12532	0														81.67	6.26	4	19.1751	3.08	2	53.3	6.66	4	15.1124	6.66	4
RHG17_HUMAN	881	95377.3	RecName: Full=Rho GTPase-activating protein 17; AltName: Full=Rho-type GTPase-activating protein 17; AltName: Full=RhoGAP interacting with CIP4 homologs protein 1; Short=RICH-1;	7.95	12				2.00719	0														49.5569	4.65	3	15.744	3.63	2	67.4949	4.99	4	26.8654	6.58	3
P51532	1647	184530	Probable global transcription activator SNF2L4 OS=Homo sapiens GN=SMARCA4 PE=1 SV=2 - [SMCA4_HUMAN]	7.95	17													138.077	7.95	10	56.8685	5.89	7
PIBF1_HUMAN	757	89749.6	RecName: Full=Progesterone-induced-blocking factor 1;	7.93	8				3.76948	0																	7.79497	0								49.6683	6.47	4	20.3837	6.61	4				9.93327	0
REQU_HUMAN	391	44127.2	RecName: Full=Zinc finger protein ubi-d4; AltName: Full=Requiem; AltName: Full=Apoptosis response zinc finger protein; AltName: Full=D4, zinc and double PHD fingers family 2;	7.93	4										3.43444	0
Q86U44	580	64433.5	N6-adenosine-methyltransferase 70 kDa subunit OS=Homo sapiens GN=METTL3 PE=1 SV=2 - [MTA70_HUMAN]	7.93	3																																					34.329	4.14	2	8.32037	3.79	1
Q9BTD8	480	50382	RNA-binding protein 42 OS=Homo sapiens GN=RBM42 PE=2 SV=1 - [RBM42_HUMAN]	7.92	4																																											29.23	7.92
Q9NW13	759	85684.7	RNA-binding protein 28 OS=Homo sapiens GN=RBM28 PE=1 SV=3 - [RBM28_HUMAN]	7.91	5																									40.8729	5.93	3	13.6206	3.95	2
P26358	1616	183050	DNA (cytosine-5)-methyltransferase 1 OS=Homo sapiens GN=DNMT1 PE=1 SV=2 - [DNMT1_HUMAN]	7.86	15													111.364	6.81	9	49.2633	5.32	6				7.66595	0
O60502	916	102849	Bifunctional protein NCOAT OS=Homo sapiens GN=MGEA5 PE=1 SV=2 - [NCOAT_HUMAN]	7.86	9																			78.9457	7.86	5	37.7885	6.77	4
Q96RP9	751	83418.4	Elongation factor G 1, mitochondrial OS=Homo sapiens GN=GFM1 PE=1 SV=2 - [EFG1_HUMAN]	7.86	5																															45.3732	3.99	3	19.0792	5.59	2				7.73319	0
P49916	1009	112835	DNA ligase 3 OS=Homo sapiens GN=LIG3 PE=1 SV=2 - [DNLI3_HUMAN]	7.83	15																									97.4733	6.64	6	28.7704	4.56	4	50.0222	2.58	2	11.5557	3.77	3
P04433	115	12567.3	Ig kappa chain V-III region VG (Fragment) OS=Homo sapiens PE=1 SV=1 - [KV309_HUMAN]	7.83	3
KAT_HUMAN	115	12522.4	RecName: Full=Putative thiosulfate sulfurtransferase KAT; EC=2.8.1.1;	7.83	1
Q9UBL3	628	68679.5	Set1/Ash2 histone methyltransferase complex subunit ASH2 OS=Homo sapiens GN=ASH2L PE=1 SV=1 - [ASH2L_HUMAN]	7.8	11																															89.6776	7.8	4	23.1129	5.25	2	37.35	5.25	2	14.6638	5.25	2	39.27	3.03
Q13257	205	23495.2	Mitotic spindle assembly checkpoint protein MAD2A OS=Homo sapiens GN=MAD2L1 PE=1 SV=1 - [MD2L1_HUMAN]	7.8	1
O43747	822	91293.1	AP-1 complex subunit gamma-1 OS=Homo sapiens GN=AP1G1 PE=1 SV=5 - [AP1G1_HUMAN]	7.79	9																									56.8267	7.79	6	25.7776	3.28	2	35.21	1.09	1
P09466	180	20610.5	Glycodelin OS=Homo sapiens GN=PAEP PE=1 SV=2 - [PAEP_HUMAN]	7.78	2
P23786	658	73730.4	Carnitine O-palmitoyltransferase 2, mitochondrial OS=Homo sapiens GN=CPT2 PE=1 SV=2 - [CPT2_HUMAN]	7.75	6																																					67.63	7.75	4	13.2518	5.17	2
Q06265	439	48918.1	Exosome complex exonuclease RRP45 OS=Homo sapiens GN=EXOSC9 PE=1 SV=3 - [EXOS9_HUMAN]	7.74	7																																					31.11	2.28	1				75.4959	7.74
P13807	737	83732.5	Glycogen [starch] synthase, muscle OS=Homo sapiens GN=GYS1 PE=1 SV=2 - [GYS1_HUMAN]	7.73	8																															58.35	5.7	3	21.8722	7.73	4	23.87	1.49	1
P11387	765	90668.9	DNA topoisomerase 1 OS=Homo sapiens GN=TOP1 PE=1 SV=2 - [TOP1_HUMAN]	7.71	7																									25.27	6.41	3	14.7432	6.54	3										9.82854	3.14	1
O14618	274	29022.4	Copper chaperone for superoxide dismutase OS=Homo sapiens GN=CCS PE=1 SV=1 - [CCS_HUMAN]	7.66	2
P32929	405	44479.5	Cystathionine gamma-lyase OS=Homo sapiens GN=CTH PE=1 SV=3 - [CGL_HUMAN]	7.65	3
SCYL2_HUMAN	929	103642	RecName: Full=SCY1-like protein 2; AltName: Full=Coated vesicle-associated kinase of 104 kDa;	7.64	10				5.7222	0																				43.4933	5.71	4	20.8026	2.91	2	33.56	1.72	1				32.4	3.44	2	15.6172	1.51	1
Q9UQE7	1217	141454	Structural maintenance of chromosomes protein 3 OS=Homo sapiens GN=SMC3 PE=1 SV=2 - [SMC3_HUMAN]	7.64	14													34.78	6.49	6	30.4352	5.67	5	27.02	2.14	2	16.495	0.99	1				6.9682	0					7.03859	0					7.53606	0
Q02878	288	32707.6	60S ribosomal protein L6 OS=Homo sapiens GN=RPL6 PE=1 SV=3 - [RL6_HUMAN]	7.64	3
O94903	275	30324.6	Proline synthetase co-transcribed bacterial homolog protein OS=Homo sapiens GN=PROSC PE=1 SV=1 - [PROSC_HUMAN]	7.64	3
Q9H269	839	94633.6	Vacuolar protein sorting-associated protein 16 homolog OS=Homo sapiens GN=VPS16 PE=1 SV=2 - [VPS16_HUMAN]	7.63	14																									75.177	6.44	4	14.989	5.13	3	75.452	5.84	4	13.7772	4.53	3
Q14651	629	70209.3	Plastin-1 OS=Homo sapiens GN=PLS1 PE=1 SV=2 - [PLSI_HUMAN]	7.63	13																																					77.1423	7.63	5	20.2624	4.29	3	43.0065	3.97
Q9NR22	394	45261.6	Protein arginine N-methyltransferase 8 OS=Homo sapiens GN=PRMT8 PE=1 SV=2 - [ANM8_HUMAN]	7.61	2													0	2.03	1
Q9BZK7	514	55560.1	F-box-like/WD repeat-containing protein TBL1XR1 OS=Homo sapiens GN=TBL1XR1 PE=1 SV=1 - [TBL1R_HUMAN]	7.59	4																																											58.3926	7.59
ACAP2_HUMAN	778	87973.2	RecName: Full=Arf-GAP with coiled-coil, ANK repeat and PH domain-containing protein 2; AltName: Full=Centaurin-beta-2; Short=Cnt-b2;	7.58	7																												8.04986	0		63.6407	6.04	3	16.1607	7.58	4
Q9H3P7	528	60556	Golgi resident protein GCP60 OS=Homo sapiens GN=ACBD3 PE=1 SV=4 - [GCP60_HUMAN]	7.58	3																																					26.35	3.03	1				40.3	4.55
P80188	198	22573.7	Neutrophil gelatinase-associated lipocalin OS=Homo sapiens GN=LCN2 PE=1 SV=2 - [NGAL_HUMAN]	7.58	2
P51452	185	20465.3	Dual specificity protein phosphatase 3 OS=Homo sapiens GN=DUSP3 PE=1 SV=1 - [DUS3_HUMAN]	7.57	2
Q9UNL2	185	21067.2	Translocon-associated protein subunit gamma OS=Homo sapiens GN=SSR3 PE=1 SV=1 - [SSRG_HUMAN]	7.57	3
Q96JC1	886	101744	Vam6/Vps39-like protein OS=Homo sapiens GN=VPS39 PE=2 SV=2 - [VPS39_HUMAN]	7.56	9																									114.523	7.56	5	19.1764	6.09	4
Q8N2G8	530	57487.3	GH3 domain-containing protein OS=Homo sapiens GN=GHDC PE=1 SV=2 - [GHDC_HUMAN]	7.55	5																																											42.9	7.55
P09234	159	17381.2	U1 small nuclear ribonucleoprotein C OS=Homo sapiens GN=SNRPC PE=1 SV=1 - [RU1C_HUMAN]	7.55	2
MGN_HUMAN	146	17152.8	RecName: Full=Protein mago nashi homolog;	7.53	2
Q9UKL0	482	52995.5	REST corepressor 1 OS=Homo sapiens GN=RCOR1 PE=1 SV=1 - [RCOR1_HUMAN]	7.47	2																																											28.9	7.47
Q12840	1032	117306	Kinesin heavy chain isoform 5A OS=Homo sapiens GN=KIF5A PE=1 SV=2 - [KIF5A_HUMAN]	7.46	10																			107.063	5.91	5	30.2794	6.59	5
P82664	201	22985	28S ribosomal protein S10, mitochondrial OS=Homo sapiens GN=MRPS10 PE=1 SV=2 - [RT10_HUMAN]	7.46	2
SSX9_HUMAN	188	21539.8	RecName: Full=Protein SSX9;	7.45	1
K2C72_HUMAN	511	55842.4	RecName: Full=Keratin, type II cytoskeletal 72; AltName: Full=Cytokeratin-72; Short=CK-72; AltName: Full=Keratin-72; Short=K72; AltName: Full=Type-II keratin-35; AltName: Full=Type II inner root sheath-specific keratin-K6irs2;	7.44	24										3.83017	0		61.62	2.35	1	9.88306	2.35	1							48.4	4.11	2	7.08795	2.35	1	50.79	2.35	1	7.00999	2.35	1				15.6471	0		0	1.76
KTN1_HUMAN	1357	156179	RecName: Full=Kinectin; AltName: Full=Kinesin receptor; AltName: Full=CG-1 antigen;	7.44	11																7.66839	0		85.9637	4.86	5	36.3208	6.48	6
Q8WXI9	593	65220	Transcriptional repressor p66-beta OS=Homo sapiens GN=GATAD2B PE=1 SV=1 - [P66B_HUMAN]	7.42	4																																					31.83	7.42	3	15.9749	3.37	1
Q93100	1093	124805	Phosphorylase b kinase regulatory subunit beta OS=Homo sapiens GN=PHKB PE=1 SV=3 - [KPBB_HUMAN]	7.41	11																			30.18	6.22	7	20.718	3.93	4
Q96GM5	515	58195.9	SWI/SNF-related matrix-associated actin-dependent regulator of chromatin subfamily D member 1 OS=Homo sapiens GN=SMARCD1 PE=1 SV=2 - [SMRD1_HUMAN]	7.38	5																																											90.9967	7.38
P08236	651	74684.7	Beta-glucuronidase OS=Homo sapiens GN=GUSB PE=1 SV=2 - [BGLR_HUMAN]	7.37	8																															17.13	7.37	4	13.4385	5.07	2	39.68	2.3	2
Q9NXG2	353	39290.8	THUMP domain-containing protein 1 OS=Homo sapiens GN=THUMPD1 PE=1 SV=2 - [THUM1_HUMAN]	7.37	4
Q9NVH6	421	49486.1	Trimethyllysine dioxygenase, mitochondrial OS=Homo sapiens GN=TMLHE PE=2 SV=1 - [TMLH_HUMAN]	7.36	3
Q9Y294	204	22954.1	Histone chaperone ASF1A OS=Homo sapiens GN=ASF1A PE=1 SV=1 - [ASF1A_HUMAN]	7.35	1
Q9Y5Q9	886	101208	General transcription factor 3C polypeptide 3 OS=Homo sapiens GN=GTF3C3 PE=1 SV=1 - [TF3C3_HUMAN]	7.34	9																									86.8357	7.34	5	18.8188	5.98	4
Q14108	478	54255.5	Lysosome membrane protein 2 OS=Homo sapiens GN=SCARB2 PE=1 SV=2 - [SCRB2_HUMAN]	7.32	4																															25.3	7.32	3	10.13	2.51	1
O15305	246	28064.2	Phosphomannomutase 2 OS=Homo sapiens GN=PMM2 PE=1 SV=1 - [PMM2_HUMAN]	7.32	3
Q9BVG4	233	26040.7	UPF0368 protein Cxorf26 OS=Homo sapiens GN=CXorf26 PE=1 SV=1 - [CX026_HUMAN]	7.3	1
Q96RU3	617	71262.3	Formin-binding protein 1 OS=Homo sapiens GN=FNBP1 PE=1 SV=2 - [FNBP1_HUMAN]	7.29	5																																					54.28	7.29	3	10.8945	3.57	2
TRUA_HUMAN	427	47439.9	RecName: Full=tRNA pseudouridine synthase A; EC=5.4.99.12; AltName: Full=tRNA-uridine isomerase I; AltName: Full=tRNA pseudouridylate synthase I;	7.26	5																						7.5015	0
Q8N766	993	111689	Uncharacterized protein KIAA0090 OS=Homo sapiens GN=KIAA0090 PE=1 SV=1 - [K0090_HUMAN]	7.25	5																			0	3.83	2	14.0479	5.24	3
Q8IUX4	373	44990.6	DNA dC->dU-editing enzyme APOBEC-3F OS=Homo sapiens GN=APOBEC3F PE=1 SV=3 - [ABC3F_HUMAN]	7.24	2
Q13568	498	56008.5	Interferon regulatory factor 5 OS=Homo sapiens GN=IRF5 PE=1 SV=2 - [IRF5_HUMAN]	7.23	4																																											45.28	7.23
Q9NVX0	235	26916.1	HAUS augmin-like complex subunit 2 OS=Homo sapiens GN=HAUS2 PE=1 SV=1 - [HAUS2_HUMAN]	7.23	1
Q9BSJ2	902	102469	Gamma-tubulin complex component 2 OS=Homo sapiens GN=TUBGCP2 PE=1 SV=2 - [GCP2_HUMAN]	7.21	9																									76.6967	7.21	5	38.1298	5.43	4
P80748	111	11927.8	Ig lambda chain V-III region LOI OS=Homo sapiens PE=1 SV=1 - [LV302_HUMAN]	7.21	1
Q92905	334	37554.7	COP9 signalosome complex subunit 5 OS=Homo sapiens GN=COPS5 PE=1 SV=4 - [CSN5_HUMAN]	7.19	4
Q9Y2T2	418	46909.3	AP-3 complex subunit mu-1 OS=Homo sapiens GN=AP3M1 PE=1 SV=1 - [AP3M1_HUMAN]	7.18	3
P20073	488	52705.8	Annexin A7 OS=Homo sapiens GN=ANXA7 PE=1 SV=3 - [ANXA7_HUMAN]	7.17	6
Q12768	1159	134201	Strumpellin OS=Homo sapiens GN=KIAA0196 PE=1 SV=1 - [STRUM_HUMAN]	7.16	10																			78.7463	6.04	5	28.8616	6.04	5				8.43873	0
P28331	727	79416.5	NADH-ubiquinone oxidoreductase 75 kDa subunit, mitochondrial OS=Homo sapiens GN=NDUFS1 PE=1 SV=3 - [NDUS1_HUMAN]	7.15	6																																					30.33	7.15	3	17.8691	7.15	3
Q6P587	224	24826.7	Fumarylacetoacetate hydrolase domain-containing protein 1 OS=Homo sapiens GN=FAHD1 PE=1 SV=2 - [FAHD1_HUMAN]	7.14	1
Q99575	1024	114636	Ribonucleases P/MRP protein subunit POP1 OS=Homo sapiens GN=POP1 PE=1 SV=2 - [POP1_HUMAN]	7.13	6																			37.28	5.47	3	23.6785	6.05	3
Q13564	534	60208.6	NEDD8-activating enzyme E1 regulatory subunit OS=Homo sapiens GN=NAE1 PE=1 SV=1 - [ULA1_HUMAN]	7.12	3																																											46.67	2.81
GPX4_HUMAN	197	0	RecName: Full=Phospholipid hydroperoxide glutathione peroxidase, mitochondrial; Short=PHGPx; EC=1.11.1.12; AltName: Full=GPX-4; Flags: Precursor;	7.11	3
MYH10_HUMAN	1976	228858	RecName: Full=Myosin-10; AltName: Full=Myosin heavy chain 10; AltName: Full=Myosin heavy chain, non-muscle IIb; AltName: Full=Non-muscle myosin heavy chain IIb; Short=NMMHC II-b; Short=NMMHC-IIB; AltName: Full=Cellular myosin heavy chain, type B; AltName: Full=Non-muscle myosin heavy chain B; Short=NMMHC-B;	7.09	25				2.14884	0								200.35	7.09	13	76.0806	5.36	8	26.77	0.56	1	15.8935	0.96	1							28.16	0.86	1	10.8937	0.86	1
Q9H4A4	650	72549.5	Aminopeptidase B OS=Homo sapiens GN=RNPEP PE=1 SV=2 - [AMPB_HUMAN]	7.08	5																																					40.6167	7.08	3	16.1755	4.31	2
P36404	184	20864.9	ADP-ribosylation factor-like protein 2 OS=Homo sapiens GN=ARL2 PE=1 SV=4 - [ARL2_HUMAN]	7.07	1
P78406	368	40941.9	mRNA export factor OS=Homo sapiens GN=RAE1 PE=1 SV=1 - [RAE1L_HUMAN]	7.07	3
KATL2_HUMAN	538	61214.5	RecName: Full=Katanin p60 ATPase-containing subunit A-like 2; Short=Katanin p60 subunit A-like 2; EC=3.6.4.3; AltName: Full=p60 katanin-like 2;	7.06	4																11.4349	4.83	1	28.29	2.23	1				29.27	2.23	1				36.71	2.23	1
P56177	255	27302.4	Homeobox protein DLX-1 OS=Homo sapiens GN=DLX1 PE=2 SV=3 - [DLX1_HUMAN]	7.06	1
LYRIC_HUMAN	582	63798.8	RecName: Full=Protein LYRIC; AltName: Full=Lysine-rich CEACAM1 co-isolated protein; AltName: Full=3D3/LYRIC; AltName: Full=Metastasis adhesion protein; Short=Metadherin; AltName: Full=Astrocyte elevated gene-1 protein; Short=AEG-1;	7.04	8																						9.08953	0								27.94	2.06	1	6.9857	2.06	1	90.6833	7.04	3	20.5741	7.04	3
UBL4A_HUMAN	157	17765.6	RecName: Full=Ubiquitin-like protein 4A; AltName: Full=Ubiquitin-like protein GDX;	7.01	1
CNOT1_HUMAN	2376	266768	RecName: Full=CCR4-NOT transcription complex subunit 1; AltName: Full=Negative regulator of transcription subunit 1 homolog; Short=NOT1H; Short=hNOT1; AltName: Full=CCR4-associated factor 1;	6.99	25										3.95546	0		163.916	6.52	14	56.7037	4.76	9	40.2	0.8	1	8.72437	0.8	1										18.9148	0
ARC1B_HUMAN	372	40923.4	RecName: Full=Actin-related protein 2/3 complex subunit 1B; AltName: Full=Arp2/3 complex 41 kDa subunit; AltName: Full=p41-ARC;	6.99	4
Q08257	329	35184.5	Quinone oxidoreductase OS=Homo sapiens GN=CRYZ PE=1 SV=1 - [QOR_HUMAN]	6.99	2
IKKA_HUMAN	745	84599	RecName: Full=Inhibitor of nuclear factor kappa-B kinase subunit alpha; Short=I kappa-B kinase alpha; Short=IkBKA; Short=IKK-alpha; Short=IKK-A; Short=IkappaB kinase; EC=2.7.11.10; AltName: Full=I-kappa-B kinase 1; Short=IKK1; AltName: Full=Conserved helix-loop-helix ubiquitous kinase; AltName: Full=Nuclear factor NF-kappa-B inhibitor kinase alpha; Short=NFKBIKA;	6.98	5				2.29249	0					6.30431	0																				39.3098	4.97	2	15.5914	4.97	2				11.6492	0
SPI2A_HUMAN	258	29169.8	RecName: Full=Spindlin-2A; AltName: Full=Spindlin-like protein 2A; Short=SPIN-2A; Short=SPIN-2; AltName: Full=Protein DXF34;	6.98	4										7.96026	0											15.4457	0					10.8637	6.98	1				14.473	0					12.6168	0
CUL2_HUMAN	745	86926.8	RecName: Full=Cullin-2; Short=CUL-2;	6.98	6																7.80029	0														77.5253	6.98	3	18.2109	6.98	3
P14923	745	81692.7	Junction plakoglobin OS=Homo sapiens GN=JUP PE=1 SV=3 - [PLAK_HUMAN]	6.98	11																			24.97	3.76	2	9.32442	2.42	1
Q8NBJ7	301	33835.8	Sulfatase-modifying factor 2 OS=Homo sapiens GN=SUMF2 PE=1 SV=1 - [SUMF2_HUMAN]	6.98	3
GSTT2_HUMAN	244	27489.5	RecName: Full=Glutathione S-transferase theta-2; EC=2.5.1.18; AltName: Full=GST class-theta-2;	6.97	1				2.06891	0											9.58668	6.97	1
Q9UGM3	2413	260569	Deleted in malignant brain tumors 1 protein OS=Homo sapiens GN=DMBT1 PE=1 SV=2 - [DMBT1_HUMAN]	6.96	1
Q9BV44	507	56966.8	THUMP domain-containing protein 3 OS=Homo sapiens GN=THUMPD3 PE=1 SV=1 - [THUM3_HUMAN]	6.9	4																																											23.52	3.94
MTHFS_HUMAN	203	23240.9	RecName: Full=5-formyltetrahydrofolate cyclo-ligase; EC=6.3.3.2; AltName: Full=5,10-methenyl-tetrahydrofolate synthetase; Short=Methenyl-THF synthetase; Short=MTHFS;	6.9	1
Q9Y5R8	145	16820.6	Trafficking protein particle complex subunit 1 OS=Homo sapiens GN=TRAPPC1 PE=1 SV=1 - [TPPC1_HUMAN]	6.9	4
P57772	596	65263.1	Selenocysteine-specific elongation factor OS=Homo sapiens GN=EEFSEC PE=1 SV=4 - [SELB_HUMAN]	6.88	5																																					31.4714	6.88	4	11.7416	2.18	1
Q6UW68	189	21183.9	Transmembrane protein 205 OS=Homo sapiens GN=TMEM205 PE=1 SV=1 - [TM205_HUMAN]	6.88	2
P0C7T9	278	31921.5	Putative basic leucine zipper and W2 domain-containing protein 1-like 1 OS=Homo sapiens GN=BZW1L1 PE=2 SV=1 - [BZW1L_HUMAN]	6.83	4
DNJA4_HUMAN	397	44769	RecName: Full=DnaJ homolog subfamily A member 4;	6.8	2																11.521	0																										25.52	2.02
P30043	206	22105.4	Flavin reductase OS=Homo sapiens GN=BLVRB PE=1 SV=3 - [BLVRB_HUMAN]	6.8	1
Q5VSP4	162	17907	Putative lipocalin 1-like protein 1 OS=Homo sapiens GN=LCN1L1 PE=5 SV=1 - [LC1L1_HUMAN]	6.79	1
O43447	177	19195.6	Peptidyl-prolyl cis-trans isomerase H OS=Homo sapiens GN=PPIH PE=1 SV=1 - [PPIH_HUMAN]	6.78	1
Q07812	192	21170.8	Apoptosis regulator BAX OS=Homo sapiens GN=BAX PE=1 SV=1 - [BAX_HUMAN]	6.77	1
O95260	518	59052.2	Arginyl-tRNA--protein transferase 1 OS=Homo sapiens GN=ATE1 PE=1 SV=2 - [ATE1_HUMAN]	6.76	4																																											56.14	6.76
Q9BUI4	534	60573.2	DNA-directed RNA polymerase III subunit RPC3 OS=Homo sapiens GN=POLR3C PE=1 SV=1 - [RPC3_HUMAN]	6.74	5																																											40.7612	6.74
Q9HDC9	416	46450.9	Adipocyte plasma membrane-associated protein OS=Homo sapiens GN=APMAP PE=1 SV=2 - [APMAP_HUMAN]	6.73	2
Q96IX9	119	14163.5	Ankyrin repeat domain-containing protein 26-like 1 OS=Homo sapiens GN=ANKRD26L1 PE=2 SV=1 - [A26L1_HUMAN]	6.72	1																																											0	6.72
P11279	417	44853.8	Lysosome-associated membrane glycoprotein 1 OS=Homo sapiens GN=LAMP1 PE=1 SV=3 - [LAMP1_HUMAN]	6.71	8																			27.53	4.8	2				41.8	6.71	3	7.6916	4.8	2	22.65	2.16	1
Q9Y5R6	373	39447.9	Doublesex- and mab-3-related transcription factor 1 OS=Homo sapiens GN=DMRT1 PE=1 SV=2 - [DMRT1_HUMAN]	6.7	1																																											0	6.7
ASPC1_HUMAN	553	60145.8	RecName: Full=Tether containing UBX domain for GLUT4; AltName: Full=Alveolar soft part sarcoma chromosomal region candidate gene 1 protein; AltName: Full=Alveolar soft part sarcoma locus; AltName: Full=Renal papillary cell carcinoma protein 17; AltName: Full=UBX domain-containing protein 9;	6.69	4																												6.43106	0								35.91	6.69	2	8.54522	6.69	2
Q9UIV1	285	32723.9	CCR4-NOT transcription complex subunit 7 OS=Homo sapiens GN=CNOT7 PE=1 SV=3 - [CNOT7_HUMAN]	6.67	1
P61009	180	20300.5	Signal peptidase complex subunit 3 OS=Homo sapiens GN=SPCS3 PE=1 SV=1 - [SPCS3_HUMAN]	6.67	1
VP33B_HUMAN	617	70570.4	RecName: Full=Vacuolar protein sorting-associated protein 33B; Short=hVPS33B;	6.65	5																																		6.5697	0		68.8084	6.65	3	14.521	5.35	2
P48147	710	80648	Prolyl endopeptidase OS=Homo sapiens GN=PREP PE=1 SV=2 - [PPCE_HUMAN]	6.62	5																																					52.693	6.62	3	9.91617	4.23	2
Q9BWS9	393	44912.3	Chitinase domain-containing protein 1 OS=Homo sapiens GN=CHID1 PE=1 SV=1 - [CHID1_HUMAN]	6.62	3
Q9UNS2	423	47842	COP9 signalosome complex subunit 3 OS=Homo sapiens GN=COPS3 PE=1 SV=3 - [CSN3_HUMAN]	6.62	4
Q8IZ83	802	85059.7	Aldehyde dehydrogenase family 16 member A1 OS=Homo sapiens GN=ALDH16A1 PE=1 SV=1 - [A16A1_HUMAN]	6.61	8																															180.892	6.61	4	20.0423	6.61	4
Q8IY67	606	63837.2	Ribonucleoprotein PTB-binding 1 OS=Homo sapiens GN=RAVER1 PE=1 SV=1 - [RAVR1_HUMAN]	6.6	3																																					47.66	6.6	2	9.8464	5.12	1
P58557	167	19286	Putative metalloprotease C21orf57 OS=Homo sapiens GN=C21orf57 PE=2 SV=2 - [CU057_HUMAN]	6.59	1
Q7L5Y9	396	45258	Macrophage erythroblast attacher OS=Homo sapiens GN=MAEA PE=1 SV=1 - [MAEA_HUMAN]	6.57	2
MYH11_HUMAN	1972	227199	RecName: Full=Myosin-11; AltName: Full=Myosin heavy chain 11; AltName: Full=Myosin heavy chain, smooth muscle isoform; AltName: Full=SMMHC;	6.54	28				2.14884	0		39.69	0.76	1				212.636	6.54	11	74.6233	5.22	7	67.89	1.37	2	15.2014	2.33	3							28.16	0.86	1	14.5743	0.86	1	24.45	0.81	1	12.568	0.81	1
Q96GA3	475	54821.2	Protein LTV1 homolog OS=Homo sapiens GN=LTV1 PE=1 SV=1 - [LTV1_HUMAN]	6.53	4																																											38.79	6.53
VTA1_HUMAN	307	33857.9	RecName: Full=Vacuolar protein sorting-associated protein VTA1 homolog; AltName: Full=Dopamine-responsive protein DRG-1; AltName: Full=SKD1 binding protein 1; Short=SBP1; AltName: Full=LYST-interacting protein 5; Short=LIP5;	6.51	2				1.7983	0
Q9NVS9	261	29968.8	Pyridoxine-5'-phosphate oxidase OS=Homo sapiens GN=PNPO PE=1 SV=1 - [PNPO_HUMAN]	6.51	3
P50336	477	50733.6	Protoporphyrinogen oxidase OS=Homo sapiens GN=PPOX PE=1 SV=1 - [PPOX_HUMAN]	6.5	1
Q13620	895	102235	Cullin-4B OS=Homo sapiens GN=CUL4B PE=1 SV=3 - [CUL4B_HUMAN]	6.48	12																			29.23	1.23	1	10.8827	1.23	1	41.3382	2.12	2	23.21	4.13	3	37.14	3.58	3	26.0192	2.01	1	23.45	1.23	1	8.04636	0
Q8WVV9	542	60044.9	Heterogeneous nuclear ribonucleoprotein L-like OS=Homo sapiens GN=HNRPLL PE=1 SV=1 - [HNRLL_HUMAN]	6.46	4																																											89.3687	6.46
O15084	1086	116469	Serine/threonine-protein phosphatase 6 regulatory ankyrin repeat subunit A OS=Homo sapiens GN=ANKRD28 PE=1 SV=4 - [ANR28_HUMAN]	6.45	8																			88.3967	6.45	5	25.3966	4.6	3
O60664	434	47017.9	Mannose-6-phosphate receptor-binding protein 1 OS=Homo sapiens GN=M6PRBP1 PE=1 SV=2 - [M6PBP_HUMAN]	6.45	2
P27448	776	86890.3	MAP/microtubule affinity-regulating kinase 3 OS=Homo sapiens GN=MARK3 PE=1 SV=2 - [MARK3_HUMAN]	6.44	7																															51.3424	6.44	4	16.208	5.28	3
Q9NQA3	264	27859.1	WAS protein family homolog 6 OS=Homo sapiens GN=WASH6P PE=1 SV=2 - [WASH6_HUMAN]	6.44	1																																											34.54	6.44
Q9HC35	981	108835	Echinoderm microtubule-associated protein-like 4 OS=Homo sapiens GN=EML4 PE=1 SV=2 - [EMAL4_HUMAN]	6.42	5																			44.9838	6.42	4	9.66789	0.92	1				9.94468	0
Q8TBH0	407	44351.2	Arrestin domain-containing protein 2 OS=Homo sapiens GN=ARRDC2 PE=2 SV=2 - [ARRD2_HUMAN]	6.39	2
A2A3N6	862	94987.6	Putative PIP5K1A and PSMD4-like protein OS=Homo sapiens GN=PIPSL PE=5 SV=1 - [PIPSL_HUMAN]	6.38	5																																											0	3.6
JIP4_HUMAN	1321	146115	RecName: Full=C-jun-amino-terminal kinase-interacting protein 4; Short=JNK-interacting protein 4; Short=JIP-4; AltName: Full=JNK-associated leucine-zipper protein; Short=JLP; AltName: Full=Sperm-associated antigen 9; AltName: Full=Mitogen-activated protein kinase 8-interacting protein 4; AltName: Full=Human lung cancer oncogene 6 protein; Short=HLC-6; AltName: Full=Proliferation-inducing protein …	6.36	10				4.05364	0					3.60652	0		96.1963	5.3	5	30.3049	5.83	5				13.6782	0
Q9NRX1	252	27906.9	RNA-binding protein PNO1 OS=Homo sapiens GN=PNO1 PE=1 SV=1 - [PNO1_HUMAN]	6.35	1
P15924	2871	331569	Desmoplakin OS=Homo sapiens GN=DSP PE=1 SV=3 - [DESP_HUMAN]	6.34	35	51.9837	1.11	2	13.2043	1.11	2										15.3163	0		37.2707	1.18	3	26.6144	1.74	4				12.4094	0.52	1										27.4504	0		23.37	0.52
Q15477	1246	137712	Helicase SKI2W OS=Homo sapiens GN=SKIV2L PE=1 SV=2 - [SKIV2_HUMAN]	6.34	10													75.9009	4.98	5	29.4262	2.01	2	54.96	0.96	1	18.2932	2.33	2																8.22512	0
SFRS9_HUMAN	221	25526.4	RecName: Full=Splicing factor, arginine/serine-rich 9; AltName: Full=Pre-mRNA-splicing factor SRp30C;	6.33	1
GNPAT_HUMAN	680	77138	RecName: Full=Dihydroxyacetone phosphate acyltransferase; Short=DHAP-AT; Short=DAP-AT; EC=2.3.1.42; AltName: Full=Glycerone-phosphate O-acyltransferase; AltName: Full=Acyl-CoA:dihydroxyacetonephosphateacyltransferase;	6.32	2																																								15.5136	6.32	2
Q9Y5S9	174	19876.7	RNA-binding protein 8A OS=Homo sapiens GN=RBM8A PE=1 SV=1 - [RBM8A_HUMAN]	6.32	1
CHM4A_HUMAN	222	25082.8	RecName: Full=Charged multivesicular body protein 4a; AltName: Full=Chromatin-modifying protein 4a; Short=CHMP4a; AltName: Full=Vacuolar protein-sorting-associated protein 32-1; Short=Vps32-1; Short=hVps32-1; AltName: Full=SNF7-1; AltName: Full=hSnf-1; AltName: Full=SNF7 homolog associated with Alix-2;	6.31	1				2.12294	0
OGT1_HUMAN	1046	116850	RecName: Full=UDP-N-acetylglucosamine--peptide N-acetylglucosaminyltransferase 110 kDa subunit; EC=2.4.1.-; AltName: Full=O-linked N-acetylglucosamine transferase 110 kDa subunit; AltName: Full=O-GlcNAc transferase subunit p110;	6.31	11				1.94198	0														32.08	2.01	2	7.81193	1.05	1	63.13	5.26	4	17.1955	5.26	4
Q9H5V9	222	25608	UPF0428 protein CXorf56 OS=Homo sapiens GN=CXorf56 PE=1 SV=1 - [CX056_HUMAN]	6.31	2
O96019	429	47430.3	Actin-like protein 6A OS=Homo sapiens GN=ACTL6A PE=1 SV=1 - [ACL6A_HUMAN]	6.29	3
PPM1B_HUMAN	479	52609.4	RecName: Full=Protein phosphatase 1B; EC=3.1.3.16; AltName: Full=Protein phosphatase 2C isoform beta; Short=PP2C-beta;	6.26	2
P45954	432	47455.3	Short/branched chain specific acyl-CoA dehydrogenase, mitochondrial OS=Homo sapiens GN=ACADSB PE=1 SV=1 - [ACDSB_HUMAN]	6.25	2
Q96I99	432	46481.4	Succinyl-CoA ligase [GDP-forming] subunit beta, mitochondrial OS=Homo sapiens GN=SUCLG2 PE=1 SV=2 - [SUCB2_HUMAN]	6.25	4
Q53H82	288	32784.9	Beta-lactamase-like protein 2 OS=Homo sapiens GN=LACTB2 PE=1 SV=2 - [LACB2_HUMAN]	6.25	2
P48729	337	38889.9	Casein kinase I isoform alpha OS=Homo sapiens GN=CSNK1A1 PE=1 SV=2 - [KC1A_HUMAN]	6.23	2
P49754	854	98503.1	Vacuolar protein sorting-associated protein 41 homolog OS=Homo sapiens GN=VPS41 PE=2 SV=3 - [VPS41_HUMAN]	6.21	6																									70.5422	6.21	4	17.2906	3.98	2
Q9UKY7	258	27318.4	Protein CDV3 homolog OS=Homo sapiens GN=CDV3 PE=1 SV=1 - [CDV3_HUMAN]	6.2	3
Q14331	258	29154.1	Protein FRG1 OS=Homo sapiens GN=FRG1 PE=1 SV=1 - [FRG1_HUMAN]	6.2	1
P36543	226	26128.8	V-type proton ATPase subunit E 1 OS=Homo sapiens GN=ATP6V1E1 PE=1 SV=1 - [VATE1_HUMAN]	6.19	2
P62873	340	37353	Guanine nucleotide-binding protein G(I)/G(S)/G(T) subunit beta-1 OS=Homo sapiens GN=GNB1 PE=1 SV=3 - [GBB1_HUMAN]	6.18	3
O60831	178	19245.5	PRA1 family protein 2 OS=Homo sapiens GN=PRAF2 PE=1 SV=1 - [PRAF2_HUMAN]	6.18	1
Q8NCA5	519	55366.3	Protein FAM98A OS=Homo sapiens GN=FAM98A PE=1 SV=1 - [FA98A_HUMAN]	6.17	6																																											51.4	2.89
Q9Y5Q8	519	59533.1	General transcription factor 3C polypeptide 5 OS=Homo sapiens GN=GTF3C5 PE=1 SV=2 - [TF3C5_HUMAN]	6.17	3																																											38.41	6.17
Q13573	536	61456.5	SNW domain-containing protein 1 OS=Homo sapiens GN=SNW1 PE=1 SV=1 - [SNW1_HUMAN]	6.16	2							22.18	1.49	1																															8.09613	4.66	1
P15586	552	62042	N-acetylglucosamine-6-sulfatase OS=Homo sapiens GN=GNS PE=1 SV=3 - [GNS_HUMAN]	6.16	3																															29.6	2.36	1
Q9UPN7	943	103075	Serine/threonine-protein phosphatase 6 regulatory subunit 1 OS=Homo sapiens GN=SAPS1 PE=1 SV=4 - [SAPS1_HUMAN]	6.15	3																			75.12	6.15	3
CD047_HUMAN	309	34354.4	RecName: Full=UPF0602 protein C4orf47;	6.15	1																						11.0088	6.15	1
Q08380	585	65289.3	Galectin-3-binding protein OS=Homo sapiens GN=LGALS3BP PE=1 SV=1 - [LG3BP_HUMAN]	6.15	5																									26.91	3.93	2										53.47	2.39	1				49.52	4.62
Q9UBI1	195	22137.2	COMM domain-containing protein 3 OS=Homo sapiens GN=COMMD3 PE=1 SV=1 - [COMD3_HUMAN]	6.15	2
Q9Y5B8	376	42464.3	Nucleoside diphosphate kinase 7 OS=Homo sapiens GN=NME7 PE=1 SV=1 - [NDK7_HUMAN]	6.12	3
Q16637	294	31828.5	Survival motor neuron protein OS=Homo sapiens GN=SMN1 PE=1 SV=1 - [SMN_HUMAN]	6.12	1
O95573	720	80368.3	Long-chain-fatty-acid--CoA ligase 3 OS=Homo sapiens GN=ACSL3 PE=1 SV=3 - [ACSL3_HUMAN]	6.11	4																															35.07	2.5	1	8.97575	2.5	1	24.1	3.61	2	8.63217	0
O75608	230	24653.5	Acyl-protein thioesterase 1 OS=Homo sapiens GN=LYPLA1 PE=1 SV=1 - [LYPA1_HUMAN]	6.09	1
O75351	444	49271.5	Vacuolar protein sorting-associated protein 4B OS=Homo sapiens GN=VPS4B PE=1 SV=2 - [VPS4B_HUMAN]	6.08	2																																											24.93	2.7
Q5T1M5	1219	133547	FK506-binding protein 15 OS=Homo sapiens GN=FKBP15 PE=1 SV=2 - [FKB15_HUMAN]	6.07	8													74.1963	6.07	4	29.4893	4.27	3	0	1.31	1	12.5483	0
Q9H2G2	1235	142607	STE20-like serine/threonine-protein kinase OS=Homo sapiens GN=SLK PE=1 SV=1 - [SLK_HUMAN]	6.07	6													42.3667	6.07	4	23.4072	2.83	2										7.43115	0
P55039	364	40720.4	Developmentally-regulated GTP-binding protein 2 OS=Homo sapiens GN=DRG2 PE=1 SV=1 - [DRG2_HUMAN]	6.04	3
Q8WYN0	398	45348.4	Cysteine protease ATG4A OS=Homo sapiens GN=ATG4A PE=1 SV=1 - [ATG4A_HUMAN]	6.03	1
Q15645	432	48520.5	Thyroid receptor-interacting protein 13 OS=Homo sapiens GN=TRIP13 PE=1 SV=2 - [TRP13_HUMAN]	6.02	1
Q5VUJ6	765	84535.7	Leucine-rich repeat and calponin homology domain-containing protein 2 OS=Homo sapiens GN=LRCH2 PE=2 SV=2 - [LRCH2_HUMAN]	6.01	6																									88.7758	6.01	3	15.9865	6.01	3
P61086	200	22392.6	Ubiquitin-conjugating enzyme E2 K OS=Homo sapiens GN=UBE2K PE=1 SV=3 - [UBE2K_HUMAN]	6	1
LMNB1_HUMAN	586	66367.6	RecName: Full=Lamin-B1;	5.97	3																						7.83246	0					7.84246	0
Q9NYL9	352	39570.3	Tropomodulin-3 OS=Homo sapiens GN=TMOD3 PE=1 SV=1 - [TMOD3_HUMAN]	5.97	1
Q8N1N4	520	56830.5	Keratin, type II cytoskeletal 78 OS=Homo sapiens GN=KRT78 PE=1 SV=2 - [K2C78_HUMAN]	5.96	7							37.68	1.54	1													7.89673	0								29.19	2.31	1				36.67	2.31	1				40.93	4.42
Q8NC56	503	56939.5	LEM domain-containing protein 2 OS=Homo sapiens GN=LEMD2 PE=1 SV=1 - [LEMD2_HUMAN]	5.96	4																																											66.17	5.96
O14734	319	35891	Acyl-coenzyme A thioesterase 8 OS=Homo sapiens GN=ACOT8 PE=1 SV=1 - [ACOT8_HUMAN]	5.96	1
VP37B_HUMAN	285	31287.5	RecName: Full=Vacuolar protein sorting-associated protein 37B; Short=hVps37B; AltName: Full=ESCRT-I complex subunit VPS37B;	5.96	1
Q9BZQ8	928	103070	Protein Niban OS=Homo sapiens GN=FAM129A PE=1 SV=1 - [NIBAN_HUMAN]	5.93	7													96.91	5.93	4	14.5851	5.06	3
Q6ZN55	896	98837.1	Zinc finger protein 574 OS=Homo sapiens GN=ZNF574 PE=1 SV=2 - [ZN574_HUMAN]	5.92	4																			68.7579	5.92	2	8.82946	5.92	2
Q07960	439	50404.2	Rho GTPase-activating protein 1 OS=Homo sapiens GN=ARHGAP1 PE=1 SV=1 - [RHG01_HUMAN]	5.92	1
NECD_HUMAN	321	36062.6	RecName: Full=Necdin;	5.92	2
Q9GZU8	254	28894.5	NEFA-interacting nuclear protein NIP30 OS=Homo sapiens GN=NIP30 PE=1 SV=1 - [NIP30_HUMAN]	5.91	1
HPT_HUMAN	406	45176.6	RecName: Full=Haptoglobin; Contains: RecName: Full=Haptoglobin alpha chain; Contains: RecName: Full=Haptoglobin beta chain; Flags: Precursor;	5.91	3
P02675	491	55892.3	Fibrinogen beta chain OS=Homo sapiens GN=FGB PE=1 SV=2 - [FIBB_HUMAN]	5.91	4
GBB3_HUMAN	340	37196.9	RecName: Full=Guanine nucleotide-binding protein G(I)/G(S)/G(T) subunit beta-3; AltName: Full=Transducin beta chain 3;	5.88	4				2.09167	0
TBCE_HUMAN	527	59309	RecName: Full=Tubulin-specific chaperone E; AltName: Full=Tubulin-folding cofactor E;	5.88	3																8.22592	3.23	1				9.94923	0																	10.0392	0		86.56	2.66
Q8ND04	991	109614	Protein SMG8 OS=Homo sapiens GN=SMG8 PE=1 SV=1 - [SMG8_HUMAN]	5.85	6																			79.0136	5.85	3	18.144	5.85	3
O76031	633	69180.7	ATP-dependent Clp protease ATP-binding subunit clpX-like, mitochondrial OS=Homo sapiens GN=CLPX PE=1 SV=2 - [CLPX_HUMAN]	5.85	5																																											66.1886	5.85
P21673	171	20010.8	Diamine acetyltransferase 1 OS=Homo sapiens GN=SAT1 PE=1 SV=1 - [SAT1_HUMAN]	5.85	1																																											0	5.85
Q96CT7	223	25819.6	Coiled-coil domain-containing protein 124 OS=Homo sapiens GN=CCDC124 PE=1 SV=1 - [CC124_HUMAN]	5.83	1
Q9Y6W5	498	54250.4	Wiskott-Aldrich syndrome protein family member 2 OS=Homo sapiens GN=WASF2 PE=1 SV=3 - [WASF2_HUMAN]	5.82	4																																					85.8214	5.82	2	8.97512	5.82	2
Q13510	395	44630.8	Acid ceramidase OS=Homo sapiens GN=ASAH1 PE=1 SV=5 - [ASAH1_HUMAN]	5.82	5
Q96RQ9	567	62841.7	L-amino-acid oxidase OS=Homo sapiens GN=IL4I1 PE=1 SV=1 - [OXLA_HUMAN]	5.82	3
Q9UBW8	275	30258	COP9 signalosome complex subunit 7a OS=Homo sapiens GN=COPS7A PE=1 SV=1 - [CSN7A_HUMAN]	5.82	1
O76038	276	32019.1	Secretagogin OS=Homo sapiens GN=SCGN PE=1 SV=2 - [SEGN_HUMAN]	5.8	1																																					22	5.8	1
O00471	708	81800.8	Exocyst complex component 5 OS=Homo sapiens GN=EXOC5 PE=1 SV=1 - [EXOC5_HUMAN]	5.79	6																																					39.78	4.52	3	17.6664	4.52	3
O75934	225	26115	Pre-mRNA-splicing factor SPF27 OS=Homo sapiens GN=BCAS2 PE=1 SV=1 - [SPF27_HUMAN]	5.78	1
Q15758	541	56562.3	Neutral amino acid transporter B(0) OS=Homo sapiens GN=SLC1A5 PE=1 SV=2 - [AAAT_HUMAN]	5.73	8																									71.7144	5.73	2	6.85304	5.73	2	52.15	2.03	1	8.14537	5.73	2	36.63	2.03	1
Q9H4E7	631	73864.3	Differentially expressed in FDCP 6 homolog OS=Homo sapiens GN=DEF6 PE=1 SV=1 - [DEFI6_HUMAN]	5.71	5																																					20.32	5.71	3	15.9128	4.12	2
Q9BZF2	842	95371.7	Oxysterol-binding protein-related protein 7 OS=Homo sapiens GN=OSBPL7 PE=2 SV=1 - [OSBL7_HUMAN]	5.7	6																									82.2146	5.7	3	17.5187	5.7	3
Q96AX1	596	67568.2	Vacuolar protein sorting-associated protein 33A OS=Homo sapiens GN=VPS33A PE=1 SV=1 - [VP33A_HUMAN]	5.7	6																																					57.4238	5.7	2	9.48867	5.7	2	47.98	3.02
P30520	456	50065.8	Adenylosuccinate synthetase isozyme 2 OS=Homo sapiens GN=ADSS PE=1 SV=3 - [PURA2_HUMAN]	5.7	3
TPC6B_HUMAN	158	17971.2	RecName: Full=Trafficking protein particle complex subunit 6B;	5.7	2
P59780	193	22003.3	AP-3 complex subunit sigma-2 OS=Homo sapiens GN=AP3S2 PE=2 SV=1 - [AP3S2_HUMAN]	5.7	2
MLH1_HUMAN	756	84548	RecName: Full=DNA mismatch repair protein Mlh1; AltName: Full=MutL protein homolog 1;	5.69	3																												6.21067	0		22.79	3.7	2	13.2811	1.98	1
Q9HCU9	246	28443	Breast cancer metastasis-suppressor 1 OS=Homo sapiens GN=BRMS1 PE=1 SV=1 - [BRMS1_HUMAN]	5.69	1
P21281	511	56464.9	V-type proton ATPase subunit B, brain isoform OS=Homo sapiens GN=ATP6V1B2 PE=1 SV=3 - [VATB2_HUMAN]	5.68	5																																											24.72	2.94
Q9Y2D0	317	36410.5	Carbonic anhydrase 5B, mitochondrial OS=Homo sapiens GN=CA5B PE=1 SV=1 - [CAH5B_HUMAN]	5.68	2
SARM1_HUMAN	724	79338.2	RecName: Full=Sterile alpha and TIR motif-containing protein 1; AltName: Full=Sterile alpha and Armadillo repeat protein; AltName: Full=Tir-1 homolog;	5.66	6										3.54545	0																										58.6698	5.66	3	9.28	5.66	3
Q8NHH9	583	66187.1	Atlastin-2 OS=Homo sapiens GN=ATL2 PE=1 SV=2 - [ATLA2_HUMAN]	5.66	4																																											46.3539	5.66
P61201	443	51564.1	COP9 signalosome complex subunit 2 OS=Homo sapiens GN=COPS2 PE=1 SV=1 - [CSN2_HUMAN]	5.64	1
O94855	1032	112936	Protein transport protein Sec24D OS=Homo sapiens GN=SEC24D PE=1 SV=2 - [SC24D_HUMAN]	5.62	9																			23.83	3.97	3	19.1652	5.62	4	21.55	1.26	1	6.87145	1.26	1
Q13330	715	80735.3	Metastasis-associated protein MTA1 OS=Homo sapiens GN=MTA1 PE=1 SV=2 - [MTA1_HUMAN]	5.59	4																															46.55	2.52	1	11.3934	4.2	2	0	1.4	1
P07686	556	63071.2	Beta-hexosaminidase subunit beta OS=Homo sapiens GN=HEXB PE=1 SV=3 - [HEXB_HUMAN]	5.58	5
Q13151	305	30821.8	Heterogeneous nuclear ribonucleoprotein A0 OS=Homo sapiens GN=HNRNPA0 PE=1 SV=1 - [ROA0_HUMAN]	5.57	1
K2C1B_HUMAN	576	61650.4	RecName: Full=Keratin, type II cytoskeletal 1b; AltName: Full=Cytokeratin-1B; Short=CK-1B; AltName: Full=Keratin-77; Short=K77;	5.56	5										5.98042	0		0	2.08	1										20.42	2.08	1
P04183	234	25452	Thymidine kinase, cytosolic OS=Homo sapiens GN=TK1 PE=1 SV=2 - [KITH_HUMAN]	5.56	1
Q13131	559	63968.6	5'-AMP-activated protein kinase catalytic subunit alpha-1 OS=Homo sapiens GN=PRKAA1 PE=1 SV=4 - [AAPK1_HUMAN]	5.55	5																																											30.98	5.55
O14974	1030	115211	Protein phosphatase 1 regulatory subunit 12A OS=Homo sapiens GN=PPP1R12A PE=1 SV=1 - [MYPT1_HUMAN]	5.53	6																			54.6869	5.53	4	20.8598	3.59	2										10.5219	0
Q99567	741	83488.8	Nuclear pore complex protein Nup88 OS=Homo sapiens GN=NUP88 PE=1 SV=2 - [NUP88_HUMAN]	5.53	3																															38.93	2.43	1	15.9619	5.53	2
Q13243	272	31245.3	Splicing factor, arginine/serine-rich 5 OS=Homo sapiens GN=SFRS5 PE=1 SV=1 - [SFRS5_HUMAN]	5.51	2
Q86Y56	855	93474.1	HEAT repeat-containing protein 2 OS=Homo sapiens GN=HEATR2 PE=1 SV=2 - [HEAT2_HUMAN]	5.5	4																									28.02	3.16	2	14.2636	4.21	2
Q9P1Z2	691	77288.8	Calcium-binding and coiled-coil domain-containing protein 1 OS=Homo sapiens GN=CALCOCO1 PE=1 SV=2 - [CACO1_HUMAN]	5.5	3																															33.06	1.74	1	11.5667	5.5	2
Q86XZ4	545	59507.6	Spermatogenesis-associated serine-rich protein 2 OS=Homo sapiens GN=SPATS2 PE=1 SV=1 - [SPAS2_HUMAN]	5.5	2																																					30.08	5.5	2
Q08188	693	76583.6	Protein-glutamine gamma-glutamyltransferase E OS=Homo sapiens GN=TGM3 PE=1 SV=4 - [TGM3_HUMAN]	5.48	5	42.82	2.89	1	4.0952	0																																35.7	2.6	1	11.2287	2.6	1
P18827	310	32441.9	Syndecan-1 OS=Homo sapiens GN=SDC1 PE=1 SV=3 - [SDC1_HUMAN]	5.48	1													24.29	5.48	1
Q6P1N0	951	103998	Coiled-coil and C2 domain-containing protein 1A OS=Homo sapiens GN=CC2D1A PE=1 SV=1 - [C2D1A_HUMAN]	5.47	8																			81.3547	5.47	5	18.3116	3.58	3
P48507	274	30707.8	Glutamate--cysteine ligase regulatory subunit OS=Homo sapiens GN=GCLM PE=1 SV=1 - [GSH0_HUMAN]	5.47	1
RAGP1_HUMAN	587	63502.3	RecName: Full=Ran GTPase-activating protein 1; Short=RanGAP1;	5.45	4																												7.39597	0		45.51	5.45	2	12.7192	5.45	2				9.76735	0
P02765	367	39299.7	Alpha-2-HS-glycoprotein OS=Homo sapiens GN=AHSG PE=1 SV=1 - [FETUA_HUMAN]	5.45	5																																											33.46	5.45
AAKG1_HUMAN	331	37555.8	RecName: Full=5'-AMP-activated protein kinase subunit gamma-1; Short=AMPK gamma-1 chain; Short=AMPKg;	5.44	1
Q14157	1087	114465	Ubiquitin-associated protein 2-like OS=Homo sapiens GN=UBAP2L PE=1 SV=2 - [UBP2L_HUMAN]	5.43	9													53.5968	5.43	4	14.3499	3.5	3	41.0861	3.22	2
Q10471	571	64691.5	Polypeptide N-acetylgalactosaminyltransferase 2 OS=Homo sapiens GN=GALNT2 PE=1 SV=1 - [GALT2_HUMAN]	5.43	4																																											56.1365	5.43
Q9NZ08	941	107166	Endoplasmic reticulum aminopeptidase 1 OS=Homo sapiens GN=ERAP1 PE=1 SV=3 - [ERAP1_HUMAN]	5.42	12																			42.74	3.72	3	16.7069	3.72	3	45.84	3.08	3	13.8921	3.08	3
P10619	480	54431.1	Lysosomal protective protein OS=Homo sapiens GN=CTSA PE=1 SV=2 - [PPGB_HUMAN]	5.42	6
Q658Y4	838	93849.7	Protein FAM91A1 OS=Homo sapiens GN=FAM91A1 PE=1 SV=3 - [F91A1_HUMAN]	5.37	10																									59.31	4.53	3	13.3009	3.58	2	51.36	4.42	3	10.3932	3.58	2
Q14919	205	22335.9	Dr1-associated corepressor OS=Homo sapiens GN=DRAP1 PE=1 SV=3 - [NC2A_HUMAN]	5.37	1
P37198	522	53222.5	Nuclear pore glycoprotein p62 OS=Homo sapiens GN=NUP62 PE=1 SV=3 - [NUP62_HUMAN]	5.36	4																																											30.9789	5.36
P50995	505	54355.1	Annexin A11 OS=Homo sapiens GN=ANXA11 PE=1 SV=1 - [ANX11_HUMAN]	5.35	3
Q8TD20	617	66923.2	Solute carrier family 2, facilitated glucose transporter member 12 OS=Homo sapiens GN=SLC2A12 PE=2 SV=1 - [GTR12_HUMAN]	5.35	3
CDC16_HUMAN	620	71609.5	RecName: Full=Cell division cycle protein 16 homolog; AltName: Full=CDC16Hs; AltName: Full=Anaphase-promoting complex subunit 6; Short=APC6; AltName: Full=Cyclosome subunit 6;	5.32	4				2.15186	0																																44.6033	5.32	3	20.5912	2.42	1
P01033	207	23155.5	Metalloproteinase inhibitor 1 OS=Homo sapiens GN=TIMP1 PE=1 SV=1 - [TIMP1_HUMAN]	5.31	1
Q9P289	416	46499.6	Serine/threonine-protein kinase MST4 OS=Homo sapiens GN=MST4 PE=1 SV=2 - [MST4_HUMAN]	5.29	3
Q13907	227	26302.5	Isopentenyl-diphosphate Delta-isomerase 1 OS=Homo sapiens GN=IDI1 PE=1 SV=2 - [IDI1_HUMAN]	5.29	1
P49913	170	19289.2	Cathelicidin antimicrobial peptide OS=Homo sapiens GN=CAMP PE=1 SV=1 - [CAMP_HUMAN]	5.29	1
O95684	399	43038.9	FGFR1 oncogene partner OS=Homo sapiens GN=FGFR1OP PE=1 SV=1 - [FR1OP_HUMAN]	5.26	2
Q9Y3D9	190	21757.3	28S ribosomal protein S23, mitochondrial OS=Homo sapiens GN=MRPS23 PE=1 SV=2 - [RT23_HUMAN]	5.26	2
PIGR_HUMAN	764	83231.7	RecName: Full=Polymeric immunoglobulin receptor; Short=Poly-Ig receptor; Short=PIGR; AltName: Full=Hepatocellular carcinoma-associated protein TB6; Contains: RecName: Full=Secretory component; Flags: Precursor;	5.24	9				57.5921	0					32.0306	0					20.1062	2.75	1				38.9676	2.75	1				36.9545	2.75	1				38.4201	2.75	1				30.9031	0
P13674	534	61011	Prolyl 4-hydroxylase subunit alpha-1 OS=Homo sapiens GN=P4HA1 PE=1 SV=2 - [P4HA1_HUMAN]	5.24	4																																											54.15	5.24
O00217	210	23689.6	NADH dehydrogenase [ubiquinone] iron-sulfur protein 8, mitochondrial OS=Homo sapiens GN=NDUFS8 PE=1 SV=1 - [NDUS8_HUMAN]	5.24	1
Q6P2E9	1401	151567	Enhancer of mRNA-decapping protein 4 OS=Homo sapiens GN=EDC4 PE=1 SV=1 - [EDC4_HUMAN]	5.21	7													79.3568	4.5	3	24.9842	5.21	4
P10155	538	60631.2	60 kDa SS-A/Ro ribonucleoprotein OS=Homo sapiens GN=TROVE2 PE=1 SV=2 - [RO60_HUMAN]	5.2	4																																											62.6439	5.2
Q9BZJ0	848	100389	Crooked neck-like protein 1 OS=Homo sapiens GN=CRNKL1 PE=1 SV=4 - [CRNL1_HUMAN]	5.19	6																																					48.11	5.19	4	18.2669	3.18	2
Q6IC98	578	66366.4	GRAM domain-containing protein 4 OS=Homo sapiens GN=GRAMD4 PE=1 SV=1 - [GRAM4_HUMAN]	5.19	4																																											31.7	5.19
PTN11_HUMAN	597	68393.3	RecName: Full=Tyrosine-protein phosphatase non-receptor type 11; EC=3.1.3.48; AltName: Full=Protein-tyrosine phosphatase 2C; Short=PTP-2C; AltName: Full=PTP-1D; AltName: Full=SH-PTP3; AltName: Full=SH-PTP2; Short=SHP-2; Short=Shp2;	5.19	2
AP3B2_HUMAN	1082	118985	RecName: Full=AP-3 complex subunit beta-2; AltName: Full=Adapter-related protein complex 3 subunit beta-2; AltName: Full=Adaptor protein complex AP-3 beta-2 subunit; AltName: Full=AP-3 complex beta-2 subunit; AltName: Full=Beta3B-adaptin; AltName: Full=Clathrin assembly protein complex 3 beta-2 large chain; AltName: Full=Neuron-specific vesicle coat protein beta-NAP;	5.18	8																9.84266	1.57	1	22.97	3.6	3	15.7013	2.87	2	23.37	1.2	1	7.88298	1.2	1
Q02218	1023	115861	2-oxoglutarate dehydrogenase E1 component, mitochondrial OS=Homo sapiens GN=OGDH PE=1 SV=3 - [ODO1_HUMAN]	5.18	5																			25.21	0.88	1				46.69	4.3	3	10.5097	1.17	1
HTSF1_HUMAN	755	85800.6	RecName: Full=HIV Tat-specific factor 1; Short=Tat-SF1;	5.17	3				3.53751	0														68.51	5.17	2	11.4775	2.65	1
P05154	406	45672.7	Plasma serine protease inhibitor OS=Homo sapiens GN=SERPINA5 PE=1 SV=2 - [IPSP_HUMAN]	5.17	4
P48047	213	23262.7	ATP synthase subunit O, mitochondrial OS=Homo sapiens GN=ATP5O PE=1 SV=1 - [ATPO_HUMAN]	5.16	1
VPS53_HUMAN	699	79602	RecName: Full=Vacuolar protein sorting-associated protein 53 homolog;	5.15	2																												6.34321	5.15	2
Q15024	291	31815.1	Exosome complex exonuclease RRP42 OS=Homo sapiens GN=EXOSC7 PE=1 SV=2 - [EXOS7_HUMAN]	5.15	2
P55265	1226	135882	Double-stranded RNA-specific adenosine deaminase OS=Homo sapiens GN=ADAR PE=1 SV=3 - [DSRAD_HUMAN]	5.14	8																			59.5404	5.14	5	20.9711	2.12	2	21.82	0.98	1
Q5SY16	702	79272.2	Nucleolar protein 9 OS=Homo sapiens GN=NOL9 PE=1 SV=1 - [NOL9_HUMAN]	5.13	4																															27.95	5.13	2	8.37112	5.13	2
P54727	409	43144.6	UV excision repair protein RAD23 homolog B OS=Homo sapiens GN=RAD23B PE=1 SV=1 - [RD23B_HUMAN]	5.13	2
P49770	351	38964.9	Translation initiation factor eIF-2B subunit beta OS=Homo sapiens GN=EIF2B2 PE=1 SV=3 - [EI2BB_HUMAN]	5.13	1
Q8NEA9	526	60162.1	Germ cell-less protein-like 1-like OS=Homo sapiens GN=GMCL1L PE=1 SV=1 - [GMCLL_HUMAN]	5.13	2
Q96F86	508	56042.4	Enhancer of mRNA-decapping protein 3 OS=Homo sapiens GN=EDC3 PE=1 SV=1 - [EDC3_HUMAN]	5.12	3																																											29.64	5.12
Q7L523	313	36542.6	Ras-related GTP-binding protein A OS=Homo sapiens GN=RRAGA PE=1 SV=1 - [RRAGA_HUMAN]	5.11	3
Q9NQT4	235	25232.9	Exosome complex exonuclease RRP46 OS=Homo sapiens GN=EXOSC5 PE=1 SV=1 - [EXOS5_HUMAN]	5.11	2
BRE1B_HUMAN	1001	113609	RecName: Full=E3 ubiquitin-protein ligase BRE1B; Short=BRE1-B; EC=6.3.2.-; AltName: Full=RING finger protein 40; AltName: Full=95 kDa retinoblastoma-associated protein; AltName: Full=RBP95;	5.09	3																9.32593	0					12.5859	4	2
P46199	727	81266.5	Translation initiation factor IF-2, mitochondrial OS=Homo sapiens GN=MTIF2 PE=1 SV=2 - [IF2M_HUMAN]	5.09	3																																					0	2.34	1	8.35923	5.09	2
Q9UNN5	650	73907.6	FAS-associated factor 1 OS=Homo sapiens GN=FAF1 PE=1 SV=2 - [FAF1_HUMAN]	5.08	4																																					37.45	5.08	4	18.8795	0
JAK3_HUMAN	1124	125019	RecName: Full=Tyrosine-protein kinase JAK3; EC=2.7.10.2; AltName: Full=Janus kinase 3; Short=JAK-3; AltName: Full=Leukocyte janus kinase; Short=L-JAK;	5.07	7				2.23507	0														102.783	5.07	4	26.9859	4.36	3
Q9HAV7	217	24263.9	GrpE protein homolog 1, mitochondrial OS=Homo sapiens GN=GRPEL1 PE=1 SV=2 - [GRPE1_HUMAN]	5.07	1
PCMD1_HUMAN	357	40648.6	RecName: Full=Protein-L-isoaspartate O-methyltransferase domain-containing protein 1;	5.04	1
Q9BRZ2	755	81436.5	Tripartite motif-containing protein 56 OS=Homo sapiens GN=TRIM56 PE=1 SV=3 - [TRI56_HUMAN]	5.03	5																															68.7479	5.03	3	11.0891	3.71	2
Q9UGP4	676	72143.9	LIM domain-containing protein 1 OS=Homo sapiens GN=LIMD1 PE=1 SV=1 - [LIMD1_HUMAN]	5.03	4																																					93.9721	5.03	2	12.4011	5.03	2
Q9Y5B6	917	104739	GC-rich sequence DNA-binding factor homolog OS=Homo sapiens GN=GCFC PE=1 SV=2 - [GCFC_HUMAN]	5.02	6																			77.79	5.02	3	17.5999	5.02	3
Q9BT92	498	61034.2	Trichoplein keratin filament-binding protein OS=Homo sapiens GN=TCHP PE=1 SV=1 - [TCHP_HUMAN]	5.02	2																																											32.6354	5.02
Q8TB37	319	34060.9	Nucleotide-binding protein-like OS=Homo sapiens GN=NUBPL PE=1 SV=3 - [NUBPL_HUMAN]	5.02	1
Q15435	360	41538.5	Protein phosphatase 1 regulatory subunit 7 OS=Homo sapiens GN=PPP1R7 PE=1 SV=1 - [PP1R7_HUMAN]	5	1
Q9Y496	702	80345.2	Kinesin-like protein KIF3A OS=Homo sapiens GN=KIF3A PE=1 SV=3 - [KIF3A_HUMAN]	4.99	2																															35.32	4.99	2
P53634	463	51808.2	Dipeptidyl-peptidase 1 OS=Homo sapiens GN=CTSC PE=1 SV=1 - [CATC_HUMAN]	4.97	1
P32942	547	59502.8	Intercellular adhesion molecule 3 OS=Homo sapiens GN=ICAM3 PE=1 SV=2 - [ICAM3_HUMAN]	4.94	4																			38.3	3.29	1				60.1393	4.94	2	9.0164	3.29	1
Q9NTZ6	932	97333.4	RNA-binding protein 12 OS=Homo sapiens GN=RBM12 PE=1 SV=1 - [RBM12_HUMAN]	4.94	5																									48.28	4.94	3	13.0051	3	2
TM109_HUMAN	243	0	RecName: Full=Transmembrane protein 109; AltName: Full=Mitsugumin-23; Short=Mg23; Flags: Precursor;	4.94	7
Q99523	831	92009.5	Sortilin OS=Homo sapiens GN=SORT1 PE=1 SV=3 - [SORT_HUMAN]	4.93	22	0	1.44	1	4.7583	0		0	1.44	1	4.2035	0		31.97	1.44	1	8.96093	0		31.65	1.44	1	8.09756	0		45.22	1.81	1	17.6631	4.93	3				7.48686	3.25	2	0	1.44	1				0	1.44
O75489	264	30222.7	NADH dehydrogenase [ubiquinone] iron-sulfur protein 3, mitochondrial OS=Homo sapiens GN=NDUFS3 PE=1 SV=1 - [NDUS3_HUMAN]	4.92	1
Q86YS7	1000	110377	Uncharacterized protein KIAA0528 OS=Homo sapiens GN=KIAA0528 PE=1 SV=1 - [K0528_HUMAN]	4.9	6																			51.4867	4.9	3	13.7782	4.9	3
Q5VSL9	837	95514.8	Protein FAM40A OS=Homo sapiens GN=FAM40A PE=1 SV=1 - [FA40A_HUMAN]	4.9	4																									36.7734	3.23	2	15.5542	2.87	2
Q9BUT1	245	26706.7	3-hydroxybutyrate dehydrogenase type 2 OS=Homo sapiens GN=BDH2 PE=1 SV=2 - [BDH2_HUMAN]	4.9	1
P50897	306	34171.3	Palmitoyl-protein thioesterase 1 OS=Homo sapiens GN=PPT1 PE=1 SV=1 - [PPT1_HUMAN]	4.9	1
O94906	941	106858	Pre-mRNA-processing factor 6 OS=Homo sapiens GN=PRPF6 PE=1 SV=1 - [PRP6_HUMAN]	4.89	6																			33.49	4.89	4	23.2646	2.13	2										7.21503	0
P13473	410	44932.3	Lysosome-associated membrane glycoprotein 2 OS=Homo sapiens GN=LAMP2 PE=1 SV=2 - [LAMP2_HUMAN]	4.88	9																			38.2	2.93	1				47.3214	4.88	2	7.24736	4.88	2	36.58	1.95	1										29.85	1.95
O43264	779	88772.9	Centromere/kinetochore protein zw10 homolog OS=Homo sapiens GN=ZW10 PE=1 SV=3 - [ZW10_HUMAN]	4.88	4																															27.57	4.88	3	16.6916	1.41	1
SPCS2_HUMAN	226	24986.7	RecName: Full=Signal peptidase complex subunit 2; EC=3.4.-.-; AltName: Full=Microsomal signal peptidase 25 kDa subunit; Short=SPase 25 kDa subunit;	4.87	1
DSG1_HUMAN	1049	113644	RecName: Full=Desmoglein-1; AltName: Full=Desmosomal glycoprotein 1; Short=DG1; Short=DGI; AltName: Full=Pemphigus foliaceus antigen; Flags: Precursor;	4.86	11				4.47405	0								44.3282	3.34	2	10.5452	3.34	2													36.58	1.53	1	9.20018	1.53	1	37.63	1.53	1
O95456	288	32832.5	Proteasome assembly chaperone 1 OS=Homo sapiens GN=PSMG1 PE=1 SV=1 - [PSMG1_HUMAN]	4.86	1
Q9Y5K8	247	28245.3	V-type proton ATPase subunit D OS=Homo sapiens GN=ATP6V1D PE=1 SV=1 - [VATD_HUMAN]	4.86	1
P57088	247	27959.8	Transmembrane protein 33 OS=Homo sapiens GN=TMEM33 PE=1 SV=2 - [TMM33_HUMAN]	4.86	1
ANR44_HUMAN	993	107535	RecName: Full=Serine/threonine-protein phosphatase 6 regulatory ankyrin repeat subunit B; Short=Serine/threonine-protein phosphatase 6 regulatory subunit ARS-B; Short=PP6-ARS-B; AltName: Full=Ankyrin repeat domain-containing protein 44;	4.83	3																						10.5575	4.83	3
Q02750	393	43411.3	Dual specificity mitogen-activated protein kinase kinase 1 OS=Homo sapiens GN=MAP2K1 PE=1 SV=2 - [MP2K1_HUMAN]	4.83	3
EXOC1_HUMAN	894	101917	RecName: Full=Exocyst complex component 1; AltName: Full=Exocyst complex component Sec3;	4.81	5				2.01294	0					3.64436	0														61.498	4.81	3	9.00423	3.69	2
Q9NPJ6	270	29726.9	Mediator of RNA polymerase II transcription subunit 4 OS=Homo sapiens GN=MED4 PE=1 SV=1 - [MED4_HUMAN]	4.81	2
TRM2A_HUMAN	625	68682.2	RecName: Full=tRNA (uracil-5-)-methyltransferase homolog A; AltName: Full=HpaII tiny fragments locus 9c protein;	4.8	2																																								12.3312	4.8	2
P78367	333	34792.4	Homeobox protein Nkx-3.2 OS=Homo sapiens GN=NKX3-2 PE=2 SV=2 - [NKX32_HUMAN]	4.8	1
O75569	313	34382.5	Interferon-inducible double stranded RNA-dependent protein kinase activator A OS=Homo sapiens GN=PRKRA PE=1 SV=1 - [PRKRA_HUMAN]	4.79	1
EXOC2_HUMAN	924	104000	RecName: Full=Exocyst complex component 2; AltName: Full=Exocyst complex component Sec5;	4.76	6																						7.87864	0		59.4547	4.76	4	12.4474	2.92	2				7.73595	0
P11171	864	96957.3	Protein 4.1 OS=Homo sapiens GN=EPB41 PE=1 SV=4 - [41_HUMAN]	4.75	6																			24.76	4.75	3	15.7288	4.75	3
UBA3_HUMAN	463	51819.3	RecName: Full=NEDD8-activating enzyme E1 catalytic subunit; EC=6.3.2.-; AltName: Full=Ubiquitin-like modifier-activating enzyme 3; Short=Ubiquitin-activating enzyme 3; AltName: Full=NEDD8-activating enzyme E1C; AltName: Full=Ubiquitin-activating enzyme E1C;	4.75	1
Q9BVP2	549	61954.4	Guanine nucleotide-binding protein-like 3 OS=Homo sapiens GN=GNL3 PE=1 SV=2 - [GNL3_HUMAN]	4.74	6																																					49.49	2.73	1	7.57047	2.73	1	30.68	4.74
PRRX2_HUMAN	253	27062.8	RecName: Full=Paired mesoderm homeobox protein 2; AltName: Full=Paired-related homeobox protein 2; Short=PRX-2;	4.74	1
P04233	296	33493.7	HLA class II histocompatibility antigen gamma chain OS=Homo sapiens GN=CD74 PE=1 SV=3 - [HG2A_HUMAN]	4.73	1
Q9BZZ5	510	57525.1	Apoptosis inhibitor 5 OS=Homo sapiens GN=API5 PE=1 SV=2 - [API5_HUMAN]	4.71	4																																											45.31	4.71
Q7KZI7	788	87855.9	Serine/threonine-protein kinase MARK2 OS=Homo sapiens GN=MARK2 PE=1 SV=2 - [MARK2_HUMAN]	4.7	4																															0	4.7	3	17.6795	1.14	1
Q6W4X9	2392	252004	Mucin-6 OS=Homo sapiens GN=MUC6 PE=1 SV=2 - [MUC6_HUMAN]	4.68	12													44.79	1.05	2	14.4823	0.71	1	38.0069	3.64	6	22.4338	2.8	3
P4R3A_HUMAN	833	95308	RecName: Full=Serine/threonine-protein phosphatase 4 regulatory subunit 3A; AltName: Full=SMEK homolog 1;	4.68	3																11.0234	0								25.71	4.68	2	12.2775	3.6	1
O95073	299	34746.1	Fibrinogen silencer-binding protein OS=Homo sapiens GN=FSBP PE=2 SV=1 - [FSBP_HUMAN]	4.68	1																															0	4.68	1
O95486	1093	119674	Protein transport protein Sec24A OS=Homo sapiens GN=SEC24A PE=1 SV=2 - [SC24A_HUMAN]	4.67	6																			64.2033	4.67	4	12.8373	2.74	2
Q7L014	1031	117290	Probable ATP-dependent RNA helicase DDX46 OS=Homo sapiens GN=DDX46 PE=1 SV=2 - [DDX46_HUMAN]	4.66	5																			18.37	3.2	3	18.1367	1.26	1																10.8596	0
P23258	451	51137.8	Tubulin gamma-1 chain OS=Homo sapiens GN=TUBG1 PE=1 SV=2 - [TBG1_HUMAN]	4.66	2
O75822	258	29044.5	Eukaryotic translation initiation factor 3 subunit J OS=Homo sapiens GN=EIF3J PE=1 SV=2 - [EIF3J_HUMAN]	4.65	2
P02774	474	52929	Vitamin D-binding protein OS=Homo sapiens GN=GC PE=1 SV=1 - [VTDB_HUMAN]	4.64	2
ARAF_HUMAN	606	67542.3	RecName: Full=A-Raf proto-oncogene serine/threonine-protein kinase; EC=2.7.11.1; AltName: Full=A-raf-1; AltName: Full=Proto-oncogene Pks;	4.62	2																																								8.23793	4.62	2
P16870	476	53117.1	Carboxypeptidase E OS=Homo sapiens GN=CPE PE=1 SV=1 - [CBPE_HUMAN]	4.62	2
IDE_HUMAN	1019	117893	RecName: Full=Insulin-degrading enzyme; EC=3.4.24.56; AltName: Full=Insulin protease; Short=Insulinase; AltName: Full=Insulysin; AltName: Full=Abeta-degrading protease;	4.61	10										3.73077	0								45.66	3.63	3	14.0212	2.16	2	0	3.14	3	13.5602	2.16	2
P55160	1127	128071	Nck-associated protein 1-like OS=Homo sapiens GN=NCKAP1L PE=1 SV=3 - [NCKPL_HUMAN]	4.61	6																			47.3655	4.61	4	12.0186	2.48	2										6.59972	0
P00390	522	56221	Glutathione reductase, mitochondrial OS=Homo sapiens GN=GSR PE=1 SV=2 - [GSHR_HUMAN]	4.6	2
CAPG_HUMAN	348	38493.5	RecName: Full=Macrophage-capping protein; AltName: Full=Actin regulatory protein CAP-G;	4.6	1
P28072	239	25341.4	Proteasome subunit beta type-6 OS=Homo sapiens GN=PSMB6 PE=1 SV=4 - [PSB6_HUMAN]	4.6	3
Q06787	632	71130.9	Fragile X mental retardation 1 protein OS=Homo sapiens GN=FMR1 PE=1 SV=1 - [FMR1_HUMAN]	4.59	4																																					32.7397	4.59	3	9.55174	2.06	1
Q7L5D6	327	36481	UPF0363 protein C7orf20 OS=Homo sapiens GN=C7orf20 PE=1 SV=1 - [CG020_HUMAN]	4.59	1
EI2BE_HUMAN	721	80329.3	RecName: Full=Translation initiation factor eIF-2B subunit epsilon; AltName: Full=eIF-2B GDP-GTP exchange factor subunit epsilon;	4.58	4				17.9	0																							10.7254	2.91	1	43.61	1.66	1				54.72	1.66	1	10.5173	1.66	1
Q9UBV8	284	30361.3	Peflin OS=Homo sapiens GN=PEF1 PE=1 SV=1 - [PEF1_HUMAN]	4.58	1
Q09666	5890	628699	Neuroblast differentiation-associated protein AHNAK OS=Homo sapiens GN=AHNAK PE=1 SV=2 - [AHNK_HUMAN]	4.57	10	21.24	0		1.80566	0		0	3.75	6	43.6532	0		27.25	1.7	2	42.6364	1.22	1				42.6227	0.34	1				25.3733	0					17.434	0					35.6062	0
PP1RA_HUMAN	940	98996	RecName: Full=Serine/threonine-protein phosphatase 1 regulatory subunit 10; AltName: Full=Phosphatase 1 nuclear targeting subunit; AltName: Full=MHC class I region proline-rich protein CAT53; AltName: Full=FB19 protein; AltName: Full=PP1-binding protein of 114 kDa; AltName: Full=p99;	4.57	5				19.6185	0					17.1846	0								25.74	2.77	2	23.4702	2.77	2				18.7641	0					14.756	1.81	1				10.3556	0
P15104	373	42037.3	Glutamine synthetase OS=Homo sapiens GN=GLUL PE=1 SV=4 - [GLNA_HUMAN]	4.56	1
Q9H4A5	285	32747	Golgi phosphoprotein 3-like OS=Homo sapiens GN=GOLPH3L PE=1 SV=1 - [GLP3L_HUMAN]	4.56	1
Q52LJ0	330	37167	Protein FAM98B OS=Homo sapiens GN=FAM98B PE=1 SV=1 - [FA98B_HUMAN]	4.55	1
Q8NB37	220	23282.6	Parkinson disease 7 domain-containing protein 1 OS=Homo sapiens GN=PDDC1 PE=1 SV=1 - [PDDC1_HUMAN]	4.55	1
Q15637	639	68285.9	Splicing factor 1 OS=Homo sapiens GN=SF1 PE=1 SV=4 - [SF01_HUMAN]	4.54	2																																					22.19	4.54	2	9.95831	0
CDC73_HUMAN	531	60539.1	RecName: Full=Parafibromin; AltName: Full=Cell division cycle protein 73 homolog; AltName: Full=Hyperparathyroidism 2 protein;	4.52	2
Q9UHD1	332	37465.6	Cysteine and histidine-rich domain-containing protein 1 OS=Homo sapiens GN=CHORDC1 PE=1 SV=2 - [CHRD1_HUMAN]	4.52	1
Q9H845	621	68716.7	Acyl-CoA dehydrogenase family member 9, mitochondrial OS=Homo sapiens GN=ACAD9 PE=1 SV=1 - [ACAD9_HUMAN]	4.51	3																																											55.63	2.42
P01011	423	47620.5	Alpha-1-antichymotrypsin OS=Homo sapiens GN=SERPINA3 PE=1 SV=2 - [AACT_HUMAN]	4.49	2																															28.85	4.49	1										57.75	4.49
Q13561	401	44203.9	Dynactin subunit 2 OS=Homo sapiens GN=DCTN2 PE=1 SV=4 - [DCTN2_HUMAN]	4.49	2
P26440	423	46289.6	Isovaleryl-CoA dehydrogenase, mitochondrial OS=Homo sapiens GN=IVD PE=1 SV=1 - [IVD_HUMAN]	4.49	2
Q53GQ0	312	34302.2	Estradiol 17-beta-dehydrogenase 12 OS=Homo sapiens GN=HSD17B12 PE=1 SV=2 - [DHB12_HUMAN]	4.49	2
O60573	245	28344.2	Eukaryotic translation initiation factor 4E type 2 OS=Homo sapiens GN=EIF4E2 PE=1 SV=1 - [IF4E2_HUMAN]	4.49	1
Q86XP3	938	102912	ATP-dependent RNA helicase DDX42 OS=Homo sapiens GN=DDX42 PE=1 SV=1 - [DDX42_HUMAN]	4.48	7																			73.9411	4.48	3	11.4524	3.62	2	31.29	1.39	1	7.2914	1.39	1
Q96T76	1030	113217	MMS19 nucleotide excision repair protein homolog OS=Homo sapiens GN=MMS19 PE=1 SV=2 - [MMS19_HUMAN]	4.47	8																			51.167	4.47	3	13.1524	4.47	3	23.27	1.07	1	6.30858	1.07	1
Q9NWK9	470	53884.2	Box C/D snoRNA protein 1 OS=Homo sapiens GN=ZNHIT6 PE=1 SV=1 - [BCD1_HUMAN]	4.47	1																																											21.82	4.47
P67812	179	20612.1	Signal peptidase complex catalytic subunit SEC11A OS=Homo sapiens GN=SEC11A PE=1 SV=1 - [SC11A_HUMAN]	4.47	1
SPT6H_HUMAN	1726	198949	RecName: Full=Transcription elongation factor SPT6; Short=hSPT6; AltName: Full=Tat-cotransactivator 2 protein; Short=Tat-CT2 protein;	4.46	9				2.0057	0								44.7075	4	5	31.5804	2.84	3							0	0.46	1
Q8IUR7	673	75460.2	Armadillo repeat-containing protein 8 OS=Homo sapiens GN=ARMC8 PE=1 SV=2 - [ARMC8_HUMAN]	4.46	3																																					38.52	1.63	1	12.4277	1.63	1	36.58	2.82
MED17_HUMAN	651	72830.5	RecName: Full=Mediator of RNA polymerase II transcription subunit 17; AltName: Full=Mediator complex subunit 17; AltName: Full=Cofactor required for Sp1 transcriptional activation subunit 6; AltName: Full=CRSP complex subunit 6; AltName: Full=Transcriptional coactivator CRSP77; AltName: Full=Vitamin D3 receptor-interacting protein complex 80 kDa component; Short=DRIP80; AltName: Full=Thyroid horm…	4.45	4										4.27498	0																										21.94	4.45	3	13.6425	2	1
Q6PIW4	674	74030.4	Fidgetin-like protein 1 OS=Homo sapiens GN=FIGNL1 PE=1 SV=2 - [FIGL1_HUMAN]	4.45	3																																					0	2.67	1	10.7255	2.67	1	24.93	1.78
Q14165	292	32213.6	Malectin OS=Homo sapiens GN=MLEC PE=1 SV=1 - [MLEC_HUMAN]	4.45	1
Q16610	540	60635.3	Extracellular matrix protein 1 OS=Homo sapiens GN=ECM1 PE=1 SV=2 - [ECM1_HUMAN]	4.44	8																									32.9914	4.44	2				59.62	2.59	1				45.16	1.85	1				67.4314	4.44
OTU6B_HUMAN	293	33791.5	RecName: Full=OTU domain-containing protein 6B; AltName: Full=DUBA-5;	4.44	2
DERP6_HUMAN	316	34819.4	RecName: Full=Dermal papilla-derived protein 6; AltName: Full=S-phase 2 protein;	4.43	1
PIPNB_HUMAN	271	31519.9	RecName: Full=Phosphatidylinositol transfer protein beta isoform; Short=PtdIns transfer protein beta; Short=PtdInsTP; Short=PI-TP-beta;	4.43	1
Q9Y448	316	35416.2	Putative TRAF4-associated factor 1 OS=Homo sapiens GN=TRAF4AF1 PE=1 SV=2 - [T4AF1_HUMAN]	4.43	1
Q96K17	158	17260	Transcription factor BTF3 homolog 4 OS=Homo sapiens GN=BTF3L4 PE=1 SV=1 - [BT3L4_HUMAN]	4.43	1
Q6KB66	452	50493.8	Keratin, type II cytoskeletal 80 OS=Homo sapiens GN=KRT80 PE=1 SV=2 - [K2C80_HUMAN]	4.42	24	73.8899	2.43	1	16.8485	2.43	1	42.96	2.43	1	8.21474	2.43	1	107.922	4.42	2	21.7142	2.43	1	62.88	2.43	1				32.92	2.43	1				50.5	2.43	1	6.97314	2.43	1	41.89	2.43	1				57.61	2.43
ATP6_HUMAN	226	24800.9	RecName: Full=ATP synthase subunit a; AltName: Full=F-ATPase protein 6;	4.42	1				1.79623	0
Q8WV92	249	29296	MIT domain-containing protein 1 OS=Homo sapiens GN=MITD1 PE=1 SV=1 - [MITD1_HUMAN]	4.42	1													26.86	4.42	1
VINC_HUMAN	1134	123722	RecName: Full=Vinculin; AltName: Full=Metavinculin;	4.41	8										5.39289	0					11.124	0		44.2167	4.41	4	21.4692	4.41	4										8.75574	0					8.09868	0
NELFD_HUMAN	590	66204.3	RecName: Full=Negative elongation factor C/D; Short=NELF-C/D; AltName: Full=TH1-like protein;	4.41	3																8.38667	0																										26.02	4.41
Q9NX46	363	38922.2	Poly(ADP-ribose) glycohydrolase ARH3 OS=Homo sapiens GN=ADPRHL2 PE=1 SV=1 - [ARHL2_HUMAN]	4.41	1
Q9NY93	547	61551	Probable ATP-dependent RNA helicase DDX56 OS=Homo sapiens GN=DDX56 PE=1 SV=1 - [DDX56_HUMAN]	4.39	2																																											60.9639	4.39
Q9Y613	1164	126473	FH1/FH2 domain-containing protein 1 OS=Homo sapiens GN=FHOD1 PE=1 SV=3 - [FHOD1_HUMAN]	4.38	11													152.278	4.38	4	23.3805	3.44	3	52.8372	2.41	2	12.6433	2.41	2
Q9Y316	297	33711.5	Protein MEMO1 OS=Homo sapiens GN=MEMO1 PE=1 SV=1 - [MEMO1_HUMAN]	4.38	1
LZTL1_HUMAN	299	34571.1	RecName: Full=Leucine zipper transcription factor-like protein 1;	4.35	1				2.0445	0
Q99543	621	71852.5	DnaJ homolog subfamily C member 2 OS=Homo sapiens GN=DNAJC2 PE=1 SV=3 - [DNJC2_HUMAN]	4.35	3																																					47.08	2.09	1	11.5342	4.35	2
XPO5_HUMAN	1204	136222	RecName: Full=Exportin-5; Short=Exp5; AltName: Full=Ran-binding protein 21;	4.32	5																10.9415	1.66	1	38.2261	2.66	2	12.197	2.66	2
CU063_HUMAN	441	49451.7	RecName: Full=Uncharacterized protein C21orf63; AltName: Full=SUE21; Flags: Precursor;	4.31	1
P35914	325	34337.8	Hydroxymethylglutaryl-CoA lyase, mitochondrial OS=Homo sapiens GN=HMGCL PE=1 SV=2 - [HMGCL_HUMAN]	4.31	2
O14893	280	31565.1	Survival of motor neuron protein-interacting protein 1 OS=Homo sapiens GN=SIP1 PE=1 SV=1 - [GEMI2_HUMAN]	4.29	1
TRY3_HUMAN	304	32508	RecName: Full=Trypsin-3; EC=3.4.21.4; AltName: Full=Trypsin III; AltName: Full=Brain trypsinogen; AltName: Full=Mesotrypsinogen; AltName: Full=Trypsin IV; AltName: Full=Serine protease 3; AltName: Full=Serine protease 4; Flags: Precursor;	4.28	1				2.26351	0
PRCC_HUMAN	491	52385.5	RecName: Full=Proline-rich protein PRCC; AltName: Full=Papillary renal cell carcinoma translocation-associated gene protein;	4.28	3										5.43975	0																										23.22	4.28	1	9.74896	4.28	1	24.49	4.28
PAR15_HUMAN	656	72494.6	RecName: Full=Poly [ADP-ribose] polymerase 15; Short=PARP-15; EC=2.4.2.30; AltName: Full=B-aggressive lymphoma protein 3;	4.27	1										6.61855	0
Q14241	772	87176	Transcription elongation factor B polypeptide 3 OS=Homo sapiens GN=TCEB3 PE=1 SV=1 - [ELOA1_HUMAN]	4.27	2																									21.35	4.27	2	8.45622	0
Q02809	727	83497.4	Procollagen-lysine,2-oxoglutarate 5-dioxygenase 1 OS=Homo sapiens GN=PLOD1 PE=1 SV=2 - [PLOD1_HUMAN]	4.26	3																															52.26	4.26	2	7.06789	2.06	1
O00743	305	35121.5	Serine/threonine-protein phosphatase 6 catalytic subunit OS=Homo sapiens GN=PPP6C PE=1 SV=1 - [PPP6_HUMAN]	4.26	1
Q9ULR0	331	37543.2	Pre-mRNA-splicing factor ISY1 homolog OS=Homo sapiens GN=ISY1 PE=1 SV=2 - [ISY1_HUMAN]	4.23	1
P24928	1970	217069	DNA-directed RNA polymerase II subunit RPB1 OS=Homo sapiens GN=POLR2A PE=1 SV=1 - [RPB1_HUMAN]	4.21	9													59.6577	4.21	5	32.6881	3.71	4
Q92990	594	68164.6	Glomulin OS=Homo sapiens GN=GLMN PE=1 SV=2 - [GLMN_HUMAN]	4.21	2																																											20.6	4.21
Q13557	499	56333.6	Calcium/calmodulin-dependent protein kinase type II delta chain OS=Homo sapiens GN=CAMK2D PE=1 SV=3 - [KCC2D_HUMAN]	4.21	2
IRF4_HUMAN	451	51739.4	RecName: Full=Interferon regulatory factor 4; Short=IRF-4; AltName: Full=Lymphocyte-specific interferon regulatory factor; Short=LSIRF; AltName: Full=NF-EM5; AltName: Full=Multiple myeloma oncogene 1;	4.21	1
TBC15_HUMAN	691	79439.7	RecName: Full=TBC1 domain family member 15;	4.2	4				1.81141	0																																47.25	4.2	3	8.74249	1.45	1
O75940	238	26694.5	Survival of motor neuron-related-splicing factor 30 OS=Homo sapiens GN=SMNDC1 PE=1 SV=1 - [SPF30_HUMAN]	4.2	1
P49590	506	56851.7	Probable histidyl-tRNA synthetase, mitochondrial OS=Homo sapiens GN=HARS2 PE=1 SV=1 - [SYHM_HUMAN]	4.15	2
Q9HC38	313	34771.3	Glyoxalase domain-containing protein 4 OS=Homo sapiens GN=GLOD4 PE=1 SV=1 - [GLOD4_HUMAN]	4.15	1
O00625	290	32093.3	Pirin OS=Homo sapiens GN=PIR PE=1 SV=1 - [PIR_HUMAN]	4.14	1
Q6ZTW0	290	31255.4	Tubulin polyglutamylase complex subunit 1 OS=Homo sapiens GN=C19orf20 PE=2 SV=2 - [TPGS1_HUMAN]	4.14	1
Q5BJH7	314	34413	Protein YIF1B OS=Homo sapiens GN=YIF1B PE=1 SV=1 - [YIF1B_HUMAN]	4.14	1
PUR8_HUMAN	484	54854	RecName: Full=Adenylosuccinate lyase; Short=ASL; EC=4.3.2.2; AltName: Full=Adenylosuccinase; Short=ASase;	4.13	5										6.1862	0																																44.27	1.86
P33908	653	72922.3	Mannosyl-oligosaccharide 1,2-alpha-mannosidase IA OS=Homo sapiens GN=MAN1A1 PE=1 SV=3 - [MA1A1_HUMAN]	4.13	3																																					21.27	4.13	2	8.19063	2.45	1
Q13123	557	65589.8	Protein Red OS=Homo sapiens GN=IK PE=1 SV=2 - [RED_HUMAN]	4.13	2																																					25.18	4.13	2
Q9BVQ7	753	80631.8	Spermatogenesis-associated protein 5-like protein 1 OS=Homo sapiens GN=SPATA5L1 PE=1 SV=1 - [SPA5L_HUMAN]	4.12	3																															46.22	2.26	1	11.7637	2.26	1	35.1	1.86	1
Q53GG5	364	39207.4	PDZ and LIM domain protein 3 OS=Homo sapiens GN=PDLIM3 PE=2 SV=1 - [PDLI3_HUMAN]	4.12	1
Q8ND56	463	50499.1	Protein LSM14 homolog A OS=Homo sapiens GN=LSM14A PE=1 SV=3 - [LS14A_HUMAN]	4.1	2																																											30.73	4.1
Q13868	293	32768.1	Exosome complex exonuclease RRP4 OS=Homo sapiens GN=EXOSC2 PE=1 SV=2 - [EXOS2_HUMAN]	4.1	1
NRDC_HUMAN	1150	131488	RecName: Full=Nardilysin; EC=3.4.24.61; AltName: Full=N-arginine dibasic convertase; Short=NRD convertase; Short=NRD-C; Flags: Precursor;	4.09	6										14.3478	0								47.6921	2.96	4	14.573	1.91	2
Q9HCC0	563	61294.4	Methylcrotonoyl-CoA carboxylase beta chain, mitochondrial OS=Homo sapiens GN=MCCC2 PE=1 SV=1 - [MCCB_HUMAN]	4.09	3																																											38	4.09
O95639	269	30234.6	Cleavage and polyadenylation specificity factor subunit 4 OS=Homo sapiens GN=CPSF4 PE=1 SV=1 - [CPSF4_HUMAN]	4.09	1
Q32MZ4	808	89198.7	Leucine-rich repeat flightless-interacting protein 1 OS=Homo sapiens GN=LRRFIP1 PE=1 SV=2 - [LRRF1_HUMAN]	4.08	6													82.6849	4.08	2	15.3059	4.08	2	51.46	1.73	1	8.87768	1.73	1
Q5JWF8	245	26733.7	Putative uncharacterized actin family protein C20orf134 OS=Homo sapiens GN=C20orf134 PE=2 SV=1 - [CT134_HUMAN]	4.08	1																									0	4.08	1
Q9BQS8	1478	166851	FYVE and coiled-coil domain-containing protein 1 OS=Homo sapiens GN=FYCO1 PE=1 SV=2 - [FYCO1_HUMAN]	4.06	7													76.4308	4.06	4	23.0104	3.32	3
Q06203	517	57362.4	Amidophosphoribosyltransferase OS=Homo sapiens GN=PPAT PE=1 SV=1 - [PUR1_HUMAN]	4.06	3																																											25.4	4.06
GLYAT_HUMAN	296	33874.9	RecName: Full=Glycine N-acyltransferase; EC=2.3.1.13; AltName: Full=Acyl-CoA:glycine N-acyltransferase; Short=AAc; AltName: Full=Aralkyl acyl-CoA N-acyltransferase; AltName: Full=Aralkyl acyl-CoA:amino acid N-acyltransferase; AltName: Full=HRP-1(CLP);	4.05	1																																		7.99918	4.05	1
O43633	222	25087.9	Charged multivesicular body protein 2a OS=Homo sapiens GN=CHMP2A PE=1 SV=1 - [CHM2A_HUMAN]	4.05	1
O00567	594	66008.7	Nucleolar protein 56 OS=Homo sapiens GN=NOP56 PE=1 SV=4 - [NOP56_HUMAN]	4.04	4																																					32.5184	4.04	2	10.7165	4.04	2
PDIP3_HUMAN	421	46060.5	RecName: Full=Polymerase delta-interacting protein 3; AltName: Full=46 kDa DNA polymerase delta interaction protein; AltName: Full=p46;	4.04	1																																								7.54447	0
TFB2M_HUMAN	396	45319.8	RecName: Full=Dimethyladenosine transferase 2, mitochondrial; EC=2.1.1.-; AltName: Full=S-adenosylmethionine-6-N', N'-adenosyl(rRNA) dimethyltransferase 2; AltName: Full=Mitochondrial 12S rRNA dimethylase 2; AltName: Full=Mitochondrial transcription factor B2; Short=mtTFB2; Short=h-mtTFB2; Short=h-mtTFB; Short=hTFB2M; AltName: Full=Hepatitis C virus NS5A-transactivated protein 5; Short=HCV NS5A-t…	4.04	1
O14508	198	22158.3	Suppressor of cytokine signaling 2 OS=Homo sapiens GN=SOCS2 PE=1 SV=1 - [SOCS2_HUMAN]	4.04	3
Q14814	521	55903.4	Myocyte-specific enhancer factor 2D OS=Homo sapiens GN=MEF2D PE=1 SV=1 - [MEF2D_HUMAN]	4.03	2																																											39.0934	4.03
Q13045	1269	144659	Protein flightless-1 homolog OS=Homo sapiens GN=FLII PE=1 SV=2 - [FLII_HUMAN]	4.02	10													73.7459	4.02	5	34.64	3.23	4				8.3092	0.79	1																14.3847	0
Q16222	522	58731.8	UDP-N-acetylhexosamine pyrophosphorylase OS=Homo sapiens GN=UAP1 PE=1 SV=3 - [UAP1_HUMAN]	4.02	2																			0	2.11	1
O95834	649	70634.1	Echinoderm microtubule-associated protein-like 2 OS=Homo sapiens GN=EML2 PE=1 SV=1 - [EMAL2_HUMAN]	4.01	4																															54.39	4.01	2	7.00604	4.01	2
Q8N6R0	699	78717.5	Methyltransferase-like protein 13 OS=Homo sapiens GN=METTL13 PE=1 SV=1 - [MTL13_HUMAN]	4.01	4																															39.3239	4.01	2	13.2405	4.01	2
Q07866	573	65268.9	Kinesin light chain 1 OS=Homo sapiens GN=KLC1 PE=1 SV=2 - [KLC1_HUMAN]	4.01	2																																					22.44	4.01	2	8.28572	0
P16278	677	76026.6	Beta-galactosidase OS=Homo sapiens GN=GLB1 PE=1 SV=2 - [BGAL_HUMAN]	3.99	4																																											54.145	3.99
O95793	577	63142.8	Double-stranded RNA-binding protein Staufen homolog 1 OS=Homo sapiens GN=STAU1 PE=1 SV=2 - [STAU1_HUMAN]	3.99	2																																											25.09	3.99
Q99570	1358	153007	Phosphoinositide 3-kinase regulatory subunit 4 OS=Homo sapiens GN=PIK3R4 PE=1 SV=3 - [PI3R4_HUMAN]	3.98	7													85.4834	3.98	4	20.3383	3.39	3
KDM2B_HUMAN	1336	152517	RecName: Full=Lysine-specific demethylase 2B; EC=1.14.11.27; AltName: Full=JmjC domain-containing histone demethylation protein 1B; AltName: Full=[Histone-H3]-lysine-36 demethylase 1B; AltName: Full=F-box and leucine-rich repeat protein 10; AltName: Full=F-box/LRR-repeat protein 10; AltName: Full=F-box protein FBL10; AltName: Full=Jumonji domain-containing EMSY-interactor methyltransferase motif …	3.97	3																						10.5103	1.05	1				6.07505	0					8.93033	1.72	1				7.77947	0		20.08	1.2
CCD93_HUMAN	631	73151.9	RecName: Full=Coiled-coil domain-containing protein 93;	3.96	3										3.7037	0					9.10058	0																				73.25	3.96	2	10.6131	2.06	1
CDR2_HUMAN	454	51823.1	RecName: Full=Cerebellar degeneration-related protein 2; AltName: Full=Paraneoplastic cerebellar degeneration-associated antigen; AltName: Full=Major Yo paraneoplastic antigen;	3.96	1
STUB1_HUMAN	303	34834.2	RecName: Full=STIP1 homology and U box-containing protein 1; EC=6.3.2.-; AltName: Full=Carboxy terminus of Hsp70-interacting protein; AltName: Full=E3 ubiquitin-protein ligase CHIP; AltName: Full=CLL-associated antigen KW-8; AltName: Full=Antigen NY-CO-7;	3.96	1
Q9UKF6	684	77436.1	Cleavage and polyadenylation specificity factor subunit 3 OS=Homo sapiens GN=CPSF3 PE=1 SV=1 - [CPSF3_HUMAN]	3.95	2																																					40.8198	3.95	2
Q9NQX3	736	79698	Gephyrin OS=Homo sapiens GN=GPHN PE=1 SV=1 - [GEPH_HUMAN]	3.94	4																									46.3367	3.94	2	6.89897	3.94	2				6.58806	0
Q5T653	305	33279.7	39S ribosomal protein L2, mitochondrial OS=Homo sapiens GN=MRPL2 PE=1 SV=2 - [RM02_HUMAN]	3.93	1													0	3.93	1
Q96EP5	407	43356.1	DAZ-associated protein 1 OS=Homo sapiens GN=DAZAP1 PE=1 SV=1 - [DAZP1_HUMAN]	3.93	2
Q92797	1274	141059	Symplekin OS=Homo sapiens GN=SYMPK PE=1 SV=2 - [SYMPK_HUMAN]	3.92	2													63.0551	3.92	2	11.19	0											7.27922	0
O95479	791	88836.4	GDH/6PGL endoplasmic bifunctional protein OS=Homo sapiens GN=H6PD PE=1 SV=2 - [G6PE_HUMAN]	3.92	4																															0	3.92	2	15.4831	3.92	2
Q8IVM0	306	35800	Coiled-coil domain-containing protein 50 OS=Homo sapiens GN=CCDC50 PE=1 SV=1 - [CCD50_HUMAN]	3.92	1
O14745	358	38844.6	Na(+)/H(+) exchange regulatory cofactor NHE-RF1 OS=Homo sapiens GN=SLC9A3R1 PE=1 SV=4 - [NHRF1_HUMAN]	3.91	3
NMI_HUMAN	307	35034.9	RecName: Full=N-myc-interactor; Short=Nmi; AltName: Full=N-myc and STAT interactor;	3.91	1
Q12899	539	62127.1	Tripartite motif-containing protein 26 OS=Homo sapiens GN=TRIM26 PE=2 SV=1 - [TRI26_HUMAN]	3.9	3																																					22.75	2.04	1				40.74	3.9
Q15102	231	25718.2	Platelet-activating factor acetylhydrolase IB subunit gamma OS=Homo sapiens GN=PAFAH1B3 PE=1 SV=1 - [PA1B3_HUMAN]	3.9	2
CCNC_HUMAN	283	33221	RecName: Full=Cyclin-C; AltName: Full=SRB11 homolog; Short=hSRB11;	3.89	1
GSDMB_HUMAN	411	46757	RecName: Full=Gasdermin-B; AltName: Full=Gasdermin-like protein;	3.89	1
Q6DD88	541	60503.4	Atlastin-3 OS=Homo sapiens GN=ATL3 PE=1 SV=1 - [ATLA3_HUMAN]	3.88	2																																											29.41	3.88
Q9NWH9	1034	117079	SAFB-like transcription modulator OS=Homo sapiens GN=SLTM PE=1 SV=2 - [SLTM_HUMAN]	3.87	5													53.82	2.32	2	12.6315	3.87	3
P10515	647	68953.1	Dihydrolipoyllysine-residue acetyltransferase component of pyruvate dehydrogenase complex, mitochondrial OS=Homo sapiens GN=DLAT PE=1 SV=3 - [ODP2_HUMAN]	3.86	2																																					28.38	3.86	2
MRGRE_HUMAN	311	34132	RecName: Full=Mas-related G-protein coupled receptor member E; AltName: Full=G-protein coupled receptor 167;	3.86	1
CND1_HUMAN	1401	157082	RecName: Full=Condensin complex subunit 1; AltName: Full=Non-SMC condensin I complex subunit D2; AltName: Full=Chromosome condensation-related SMC-associated protein 1; AltName: Full=Chromosome-associated protein D2; Short=hCAP-D2; AltName: Full=XCAP-D2 homolog;	3.85	6										3.75656	0		86.5178	3.85	4	22.4053	2	2
Q9UJX2	597	68790	Cell division cycle protein 23 homolog OS=Homo sapiens GN=CDC23 PE=1 SV=3 - [CDC23_HUMAN]	3.85	2																																											25.32	1.51
Q16881	649	0	Thioredoxin reductase 1, cytoplasmic OS=Homo sapiens GN=TXNRD1 PE=1 SV=3 - [TRXR1_HUMAN]	3.85	2																																											0	3.85
Q9UID3	782	85988.2	Protein fat-free homolog OS=Homo sapiens GN=FFR PE=1 SV=2 - [FFR_HUMAN]	3.84	2																															0	1.15	1	8.04493	2.69	1
Q9Y2Z0	365	40998.5	Suppressor of G2 allele of SKP1 homolog OS=Homo sapiens GN=SUGT1 PE=1 SV=3 - [SUGT1_HUMAN]	3.84	1
VAS1_HUMAN	470	51992.6	RecName: Full=V-type proton ATPase subunit S1; Short=V-ATPase subunit S1; AltName: Full=Vacuolar proton pump subunit S1; AltName: Full=V-ATPase S1 accessory protein; AltName: Full=V-ATPase Ac45 subunit; AltName: Full=Protein XAP-3; Flags: Precursor;	3.83	1				5.37855	0																																						0	3.83
P31270	313	34464.8	Homeobox protein Hox-A11 OS=Homo sapiens GN=HOXA11 PE=2 SV=2 - [HXA11_HUMAN]	3.83	2																									0	3.83	1	8.08902	3.83	1
Q9Y2V7	657	73232.6	Conserved oligomeric Golgi complex subunit 6 OS=Homo sapiens GN=COG6 PE=2 SV=2 - [COG6_HUMAN]	3.81	3																																					45.3014	1.98	1	8.85423	3.81	2
Q96DM3	657	74926.6	Uncharacterized protein C18orf8 OS=Homo sapiens GN=C18orf8 PE=1 SV=2 - [MIC1_HUMAN]	3.81	3																																					60.02	3.81	2	9.31533	2.28	1
O00522	736	84294.4	Krev interaction trapped protein 1 OS=Homo sapiens GN=KRIT1 PE=1 SV=2 - [KRIT1_HUMAN]	3.8	2																															31.46	1.63	1				44.51	2.17	1
Q9NR81	526	59745.2	Rho guanine nucleotide exchange factor 3 OS=Homo sapiens GN=ARHGEF3 PE=2 SV=1 - [ARHG3_HUMAN]	3.8	1																																					0	3.8	1
P57678	1058	119913	Component of gems 4 OS=Homo sapiens GN=GEMIN4 PE=1 SV=1 - [GEMI4_HUMAN]	3.78	6																			92.1852	3.78	3	13.6291	3.78	3
O94874	794	89539.8	UPF0555 protein KIAA0776 OS=Homo sapiens GN=KIAA0776 PE=1 SV=2 - [K0776_HUMAN]	3.78	3																															34.33	3.78	3	11.1162	0
Q96G03	612	68240.4	Phosphoglucomutase-2 OS=Homo sapiens GN=PGM2 PE=1 SV=4 - [PGM2_HUMAN]	3.76	2																																					36.29	3.76	2	10.7482	0
Q14790	479	55355.6	Caspase-8 OS=Homo sapiens GN=CASP8 PE=1 SV=1 - [CASP8_HUMAN]	3.76	1																																											74.66	3.76
Q9Y6D5	1785	201909	Brefeldin A-inhibited guanine nucleotide-exchange protein 2 OS=Homo sapiens GN=ARFGEF2 PE=1 SV=3 - [BIG2_HUMAN]	3.75	9													52.7878	3.75	5	27.2608	2.41	3	0	0.39	1													7.77002	0					11.1695	0
Q7Z5L9	587	60986.7	Interferon regulatory factor 2-binding protein 2 OS=Homo sapiens GN=IRF2BP2 PE=1 SV=2 - [I2BP2_HUMAN]	3.75	1																																					25.67	3.75	1
P51784	963	109747	Ubiquitin carboxyl-terminal hydrolase 11 OS=Homo sapiens GN=USP11 PE=1 SV=3 - [UBP11_HUMAN]	3.74	5																			39.72	2.49	2	11.1277	3.74	3
O60706	1549	174112	ATP-binding cassette transporter sub-family C member 9 OS=Homo sapiens GN=ABCC9 PE=1 SV=2 - [ABCC9_HUMAN]	3.74	2																																					0	1.68	1
Q9HCN4	374	41713.7	GPN-loop GTPase 1 OS=Homo sapiens GN=GPN1 PE=1 SV=1 - [GPN1_HUMAN]	3.74	1
GMPR2_HUMAN	348	37850	RecName: Full=GMP reductase 2; EC=1.7.1.7; AltName: Full=Guanosine 5'-monophosphate oxidoreductase 2; Short=Guanosine monophosphate reductase 2;	3.74	1
Q9BXL8	241	26096.7	Cell division cycle-associated protein 4 OS=Homo sapiens GN=CDCA4 PE=2 SV=1 - [CDCA4_HUMAN]	3.73	1
TAP26_HUMAN	241	0	RecName: Full=Thyroid transcription factor 1-associated protein 26; Short=TTF-1-associated protein 26; AltName: Full=TTF-1-associated protein BR2; AltName: Full=Coiled-coil domain-containing protein 59;	3.73	1
Q9H9E3	785	89038.4	Conserved oligomeric Golgi complex subunit 4 OS=Homo sapiens GN=COG4 PE=1 SV=2 - [COG4_HUMAN]	3.69	2																															29.07	1.78	1	10.0807	1.91	1
O60942	597	68512.6	mRNA-capping enzyme OS=Homo sapiens GN=RNGTT PE=1 SV=1 - [MCE1_HUMAN]	3.69	3																																					36.36	3.69	2	7.71277	2.01	1
Q9UK59	544	61516.3	Lariat debranching enzyme OS=Homo sapiens GN=DBR1 PE=1 SV=2 - [DBR1_HUMAN]	3.68	1																																					36.9	3.68	1
Q96CW1	435	49623	AP-2 complex subunit mu OS=Homo sapiens GN=AP2M1 PE=1 SV=2 - [AP2M1_HUMAN]	3.68	2
Q8IY81	847	96516.2	Putative rRNA methyltransferase 3 OS=Homo sapiens GN=FTSJ3 PE=1 SV=1 - [RRMJ3_HUMAN]	3.66	3																			58.4188	3.66	2	9.60563	2.01	1
Q7Z2W4	902	101367	Zinc finger CCCH-type antiviral protein 1 OS=Homo sapiens GN=ZC3HAV1 PE=1 SV=3 - [ZCCHV_HUMAN]	3.66	4																																					82.4343	3.66	2	9.51311	3.66	2
NSUN4_HUMAN	384	43061.1	RecName: Full=Putative methyltransferase NSUN4; EC=2.1.1.-; AltName: Full=NOL1/NOP2/Sun domain family member 4;	3.65	1				2.15257	0																																						0	3.65
Q14C86	1478	164876	GTPase-activating protein and VPS9 domain-containing protein 1 OS=Homo sapiens GN=GAPVD1 PE=1 SV=2 - [GAPD1_HUMAN]	3.65	6													76.8933	3.65	4	25.9106	2.03	2
O60313	960	111561	Dynamin-like 120 kDa protein, mitochondrial OS=Homo sapiens GN=OPA1 PE=1 SV=3 - [OPA1_HUMAN]	3.65	7																									58.53	2.71	2	20.5005	2.71	2	57.91	2.5	2	11.907	1.56	1
Q15075	1411	162367	Early endosome antigen 1 OS=Homo sapiens GN=EEA1 PE=1 SV=2 - [EEA1_HUMAN]	3.61	7													54.551	2.83	3	30.4092	3.61	4										7.86008	0											7.62319	0
CCD39_HUMAN	941	109788	RecName: Full=Coiled-coil domain-containing protein 39;	3.61	2																						9.48685	1.81	1										7.17976	0					8.04592	0
O95747	527	57986.1	Serine/threonine-protein kinase OSR1 OS=Homo sapiens GN=OXSR1 PE=1 SV=1 - [OXSR1_HUMAN]	3.61	2																																											42.31	3.61
O95273	360	40236.5	Cyclin-D1-binding protein 1 OS=Homo sapiens GN=CCNDBP1 PE=1 SV=2 - [CCDB1_HUMAN]	3.61	1
Q14CX7	972	112221	N-terminal acetyltransferase B complex subunit MDM20 OS=Homo sapiens GN=MDM20 PE=1 SV=1 - [MDM20_HUMAN]	3.6	6																			59.1956	3.6	3	12.8979	3.6	3										8.8225	0
Q86VY4	417	45116	Testis-specific Y-encoded-like protein 5 OS=Homo sapiens GN=TSPYL5 PE=1 SV=2 - [TSYL5_HUMAN]	3.6	1
Q8WWW0	418	47060.6	Ras association domain-containing protein 5 OS=Homo sapiens GN=RASSF5 PE=1 SV=1 - [RASF5_HUMAN]	3.59	2
Q14498	530	59342.7	RNA-binding protein 39 OS=Homo sapiens GN=RBM39 PE=1 SV=2 - [RBM39_HUMAN]	3.58	3																																					37.89	3.58	2				45.82	2.08
Q9P2W9	335	38649.6	Syntaxin-18 OS=Homo sapiens GN=STX18 PE=1 SV=1 - [STX18_HUMAN]	3.58	1
P10253	952	105252	Lysosomal alpha-glucosidase OS=Homo sapiens GN=GAA PE=1 SV=3 - [LYAG_HUMAN]	3.57	4																									88.3877	3.57	2	9.56199	3.57	2
O75794	336	39110.2	Cell division cycle protein 123 homolog OS=Homo sapiens GN=CDC123 PE=1 SV=1 - [CD123_HUMAN]	3.57	1
Q52LC2	224	25294.4	V-type proton ATPase subunit S1-like protein OS=Homo sapiens GN=ATP6AP1L PE=2 SV=1 - [VAS1L_HUMAN]	3.57	2
Q9HA65	648	72608.4	TBC1 domain family member 17 OS=Homo sapiens GN=TBC1D17 PE=2 SV=1 - [TBC17_HUMAN]	3.55	3																																					31.73	3.55	2	7.42666	1.85	1
P09012	282	31259.2	U1 small nuclear ribonucleoprotein A OS=Homo sapiens GN=SNRPA PE=1 SV=3 - [SNRPA_HUMAN]	3.55	2
K220L_HUMAN	678	75648	RecName: Full=Putative NPIP-like protein KIAA0220-like;	3.54	1				3.57276	0
Q53S58	311	33738.6	Transmembrane protein 177 OS=Homo sapiens GN=TMEM177 PE=2 SV=1 - [TM177_HUMAN]	3.54	1																									0	3.54	1
Q10570	1443	160782	Cleavage and polyadenylation specificity factor subunit 1 OS=Homo sapiens GN=CPSF1 PE=1 SV=2 - [CPSF1_HUMAN]	3.53	7													102.631	2.84	3	28.8188	2.84	3
IL16_HUMAN	1332	141665	RecName: Full=Pro-interleukin-16; Contains: RecName: Full=Interleukin-16; Short=IL-16; AltName: Full=Lymphocyte chemoattractant factor; Short=LCF;	3.53	6																9.46909	0					7.9195	0											12.9216	1.2	1	73.55	3.53	3	16.3955	2.33	2
Q8TD16	824	93476	Protein bicaudal D homolog 2 OS=Homo sapiens GN=BICD2 PE=1 SV=1 - [BICD2_HUMAN]	3.52	3																									38.9427	3.52	2	11.6529	2.06	1
P49366	369	40944.6	Deoxyhypusine synthase OS=Homo sapiens GN=DHPS PE=1 SV=1 - [DHYS_HUMAN]	3.52	1
SFR11_HUMAN	484	53510.2	RecName: Full=Splicing factor, arginine/serine-rich 11; AltName: Full=Arginine-rich 54 kDa nuclear protein; AltName: Full=p54;	3.51	1
P04818	313	35693.2	Thymidylate synthase OS=Homo sapiens GN=TYMS PE=1 SV=3 - [TYSY_HUMAN]	3.51	1
CDO1_HUMAN	200	22957.2	RecName: Full=Cysteine dioxygenase type 1; EC=1.13.11.20; AltName: Full=Cysteine dioxygenase type I; Short=CDO-I; Short=CDO;	3.5	1																																		7.07662	0								0	3.5
Q96DB5	314	35785.4	Regulator of microtubule dynamics protein 1 OS=Homo sapiens GN=FAM82B PE=1 SV=1 - [RMD1_HUMAN]	3.5	2
O94915	3013	339383	Protein furry homolog-like OS=Homo sapiens GN=FRYL PE=1 SV=2 - [FRYL_HUMAN]	3.48	10							29.5	1	2	8.33313	0		116.86	1.76	5	34.9165	1.43	3				8.13685	0					6.91212	0											18.1809	0
Q9H3S7	1636	178861	Tyrosine-protein phosphatase non-receptor type 23 OS=Homo sapiens GN=PTPN23 PE=1 SV=1 - [PTN23_HUMAN]	3.48	8													73.3196	2.87	4	24.7019	3	4
Q7Z2Z2	1120	125350	Elongation factor Tu GTP-binding domain-containing protein 1 OS=Homo sapiens GN=EFTUD1 PE=1 SV=2 - [ETUD1_HUMAN]	3.48	5																			60.03	3.48	3	8.64872	2.77	2
P55010	431	49191.8	Eukaryotic translation initiation factor 5 OS=Homo sapiens GN=EIF5 PE=1 SV=2 - [IF5_HUMAN]	3.48	3																																											45.85	3.48
Q9Y4E8	981	112348	Ubiquitin carboxyl-terminal hydrolase 15 OS=Homo sapiens GN=USP15 PE=1 SV=3 - [UBP15_HUMAN]	3.47	5																			51.4855	3.47	3	11.6807	2.65	2
AL1A2_HUMAN	518	56687.9	RecName: Full=Retinal dehydrogenase 2; Short=RALDH 2; Short=RalDH2; EC=1.2.1.36; AltName: Full=Aldehyde dehydrogenase family 1 member A2; AltName: Full=Retinaldehyde-specific dehydrogenase type 2; Short=RALDH(II);	3.47	1
Q8NEZ5	403	44479.8	F-box only protein 22 OS=Homo sapiens GN=FBXO22 PE=1 SV=1 - [FBX22_HUMAN]	3.47	1
Q9UBB9	837	96758.4	Tuftelin-interacting protein 11 OS=Homo sapiens GN=TFIP11 PE=1 SV=1 - [TFP11_HUMAN]	3.46	5																									31.9	1.79	1	14.459	3.46	2	26.81	1.79	1	8.6548	1.79	1
Q5T280	376	41982.4	Uncharacterized protein C9orf114 OS=Homo sapiens GN=C9orf114 PE=1 SV=3 - [CI114_HUMAN]	3.46	1
Q71RC2	724	80545.8	La-related protein 4 OS=Homo sapiens GN=LARP4 PE=1 SV=3 - [LARP4_HUMAN]	3.45	3																			25.82	1.8	1				27.77	1.8	1
STRN4_HUMAN	753	80546.1	RecName: Full=Striatin-4; AltName: Full=Zinedin;	3.45	3																																		10.9402	2.26	1							27.35	1.2
Q969X5	290	32571.5	Endoplasmic reticulum-Golgi intermediate compartment protein 1 OS=Homo sapiens GN=ERGIC1 PE=1 SV=1 - [ERGI1_HUMAN]	3.45	1
NGL1_HUMAN	640	71903.7	RecName: Full=Netrin-G1 ligand; AltName: Full=NGL-1; AltName: Full=Leucine-rich repeat-containing protein 4C; Flags: Precursor;	3.44	1
Q8WWC4	291	32524	Uncharacterized protein C2orf47, mitochondrial OS=Homo sapiens GN=C2orf47 PE=1 SV=1 - [CB047_HUMAN]	3.44	1
DDX18_HUMAN	670	75359.4	RecName: Full=ATP-dependent RNA helicase DDX18; EC=3.6.1.-; AltName: Full=DEAD box protein 18; AltName: Full=Myc-regulated DEAD box protein; Short=MrDb;	3.43	2										4.22913	0																				35.47	3.43	2
Q6V702	233	26866.7	Uncharacterized protein C4orf22 OS=Homo sapiens GN=C4orf22 PE=2 SV=3 - [CD022_HUMAN]	3.43	1																															22.07	3.43	1
O14777	642	73866.5	Kinetochore protein NDC80 homolog OS=Homo sapiens GN=NDC80 PE=1 SV=1 - [NDC80_HUMAN]	3.43	3																																					53.06	3.43	2	10.7814	2.02	1
CP2D6_HUMAN	497	55734.1	RecName: Full=Cytochrome P450 2D6; EC=1.14.14.1; AltName: Full=CYPIID6; AltName: Full=P450-DB1; AltName: Full=Debrisoquine 4-hydroxylase;	3.42	1				24.2017	0					9.48816	0																	8.01911	0
Q5T2N8	411	46350.1	ATPase family AAA domain-containing protein 3C OS=Homo sapiens GN=ATAD3C PE=1 SV=2 - [ATD3C_HUMAN]	3.41	2																																											44.41	3.41
FGD4_HUMAN	766	86571.4	RecName: Full=FYVE, RhoGEF and PH domain-containing protein 4; AltName: Full=Actin filament-binding protein frabin; AltName: Full=FGD1-related F-actin-binding protein; AltName: Full=Zinc finger FYVE domain-containing protein 6;	3.39	1										3.90363	0											8.84802	3.39	1
Q9UNK0	236	26890	Syntaxin-8 OS=Homo sapiens GN=STX8 PE=1 SV=2 - [STX8_HUMAN]	3.39	1
Q12824	385	44113.2	SWI/SNF-related matrix-associated actin-dependent regulator of chromatin subfamily B member 1 OS=Homo sapiens GN=SMARCB1 PE=1 SV=2 - [SNF5_HUMAN]	3.38	1
Q13190	355	39647.8	Syntaxin-5 OS=Homo sapiens GN=STX5 PE=1 SV=2 - [STX5_HUMAN]	3.38	1
P30038	563	61680.6	Delta-1-pyrroline-5-carboxylate dehydrogenase, mitochondrial OS=Homo sapiens GN=ALDH4A1 PE=1 SV=3 - [AL4A1_HUMAN]	3.37	1																																											29.1	3.37
Q14145	624	69620.7	Kelch-like ECH-associated protein 1 OS=Homo sapiens GN=KEAP1 PE=1 SV=2 - [KEAP1_HUMAN]	3.37	3																																											27.64	3.37
O75844	475	54777.5	CAAX prenyl protease 1 homolog OS=Homo sapiens GN=ZMPSTE24 PE=1 SV=2 - [FACE1_HUMAN]	3.37	1
P54802	743	82114.6	Alpha-N-acetylglucosaminidase OS=Homo sapiens GN=NAGLU PE=1 SV=1 - [ANAG_HUMAN]	3.36	3																															46.3584	3.36	2	10.8282	2.29	1
O60524	1076	122894	Serologically defined colon cancer antigen 1 OS=Homo sapiens GN=SDCCAG1 PE=1 SV=3 - [SDCG1_HUMAN]	3.35	5													63.58	1.58	1	13.3883	3.35	2	40.59	1.58	1	13.3838	1.58	1																7.68713	0
Q6F5E8	1435	154593	Leucine-rich repeat-containing protein 16C OS=Homo sapiens GN=RLTPR PE=1 SV=2 - [LR16C_HUMAN]	3.34	6													85.9474	3.34	3	13.0521	3.34	3										7.59382	0
Q96SZ5	270	29731.9	2-aminoethanethiol dioxygenase OS=Homo sapiens GN=ADO PE=1 SV=2 - [AEDO_HUMAN]	3.33	1
FBX47_HUMAN	452	51961.7	RecName: Full=F-box only protein 47;	3.32	1																9.30008	3.32	1
RB6I2_HUMAN	1116	128008	RecName: Full=ELKS/RAB6-interacting/CAST family member 1; Short=ERC protein 1; AltName: Full=RAB6-interacting protein 2;	3.32	4																9.26313	0		20.54	3.32	2	18.4459	3.32	2																12.6857	0
Q6P050	241	26510.6	F-box/LRR-repeat protein 22 OS=Homo sapiens GN=FBXL22 PE=2 SV=1 - [FXL22_HUMAN]	3.32	1																			0	3.32	1
Q9BWP8	271	28647	Collectin-11 OS=Homo sapiens GN=COLEC11 PE=2 SV=1 - [COL11_HUMAN]	3.32	1																																											22.14	3.32
SPB11_HUMAN	392	44070.5	RecName: Full=Serpin B11;	3.32	1
KLF7_HUMAN	302	33340.7	RecName: Full=Krueppel-like factor 7; AltName: Full=Ubiquitous krueppel-like factor;	3.31	1										3.69694	0
SMU1_HUMAN	513	57507.2	RecName: Full=WD40 repeat-containing protein SMU1; AltName: Full=Smu-1 suppressor of mec-8 and unc-52 protein homolog;	3.31	2										4.22632	0
MPCP_HUMAN	362	40068.7	RecName: Full=Phosphate carrier protein, mitochondrial; AltName: Full=Phosphate transport protein; Short=PTP; AltName: Full=Solute carrier family 25 member 3; Flags: Precursor;	3.31	1
O75663	272	31423.7	TIP41-like protein OS=Homo sapiens GN=TIPRL PE=1 SV=2 - [TIPRL_HUMAN]	3.31	1
Q9UBR2	303	33846.2	Cathepsin Z OS=Homo sapiens GN=CTSZ PE=1 SV=1 - [CATZ_HUMAN]	3.3	1
F181B_HUMAN	426	42630.4	RecName: Full=Protein FAM181B;	3.29	1
Q6UXX9	243	28295.6	R-spondin-2 OS=Homo sapiens GN=RSPO2 PE=2 SV=2 - [RSPO2_HUMAN]	3.29	1
O75909	580	64198.7	Cyclin-K OS=Homo sapiens GN=CCNK PE=1 SV=2 - [CCNK_HUMAN]	3.28	1																																					28.72	3.28	1
Q99496	336	37631.6	E3 ubiquitin-protein ligase RING2 OS=Homo sapiens GN=RNF2 PE=1 SV=1 - [RING2_HUMAN]	3.27	1
Q9BVS4	552	63243.2	Serine/threonine-protein kinase RIO2 OS=Homo sapiens GN=RIOK2 PE=1 SV=2 - [RIOK2_HUMAN]	3.26	1																																					32.09	3.26	1
Q92851	521	58913.2	Caspase-10 OS=Homo sapiens GN=CASP10 PE=1 SV=3 - [CASPA_HUMAN]	3.26	1																																											32.77	3.26
Q69YZ2	307	32729.4	Transmembrane protein 200B OS=Homo sapiens GN=TMEM200B PE=2 SV=1 - [T200B_HUMAN]	3.26	1
Q9Y2S7	368	42007.2	Polymerase delta-interacting protein 2 OS=Homo sapiens GN=POLDIP2 PE=1 SV=1 - [PDIP2_HUMAN]	3.26	2
O60568	738	84731.5	Procollagen-lysine,2-oxoglutarate 5-dioxygenase 3 OS=Homo sapiens GN=PLOD3 PE=1 SV=1 - [PLOD3_HUMAN]	3.25	4																															33.2568	3.25	2	9.99287	3.25	2
P53602	400	43377.2	Diphosphomevalonate decarboxylase OS=Homo sapiens GN=MVD PE=1 SV=1 - [ERG19_HUMAN]	3.25	1
Q9HA47	277	31415	Uridine-cytidine kinase 1 OS=Homo sapiens GN=UCK1 PE=1 SV=1 - [UCK1_HUMAN]	3.25	1
Q92542	709	78361.5	Nicastrin OS=Homo sapiens GN=NCSTN PE=1 SV=2 - [NICA_HUMAN]	3.24	5																			59.88	3.24	2	8.27684	3.24	2	27.02	1.69	1
Q13362	524	61021.6	Serine/threonine-protein phosphatase 2A 56 kDa regulatory subunit gamma isoform OS=Homo sapiens GN=PPP2R5C PE=1 SV=3 - [2A5G_HUMAN]	3.24	1																																											0	3.24
Q9H9A5	744	82257.5	CCR4-NOT transcription complex subunit 10 OS=Homo sapiens GN=CNOT10 PE=1 SV=1 - [CNOTA_HUMAN]	3.23	3																															44.16	3.23	2	7.30831	1.88	1
O95400	341	37623.2	CD2 antigen cytoplasmic tail-binding protein 2 OS=Homo sapiens GN=CD2BP2 PE=1 SV=1 - [CD2B2_HUMAN]	3.23	1
Q8NBJ5	622	71590.5	Glycosyltransferase 25 family member 1 OS=Homo sapiens GN=GLT25D1 PE=1 SV=1 - [GT251_HUMAN]	3.22	3																																					45.58	3.22	2	15.8586	1.93	1
AP3D1_HUMAN	1153	130076	RecName: Full=AP-3 complex subunit delta-1; AltName: Full=Adapter-related protein complex 3 subunit delta-1; AltName: Full=AP-3 complex subunit delta; AltName: Full=Delta-adaptin;	3.21	5				2.07298	0								53.05	3.21	2	20.3884	3.21	2																						10.6145	1.91	1
KIF3B_HUMAN	747	85072.8	RecName: Full=Kinesin-like protein KIF3B; AltName: Full=Microtubule plus end-directed kinesin motor 3B; AltName: Full=HH0048;	3.21	2																						13.2562	0
CH047_HUMAN	374	39911.5	RecName: Full=Uncharacterized protein C8orf47;	3.21	1
Q9BPU6	564	61382.2	Dihydropyrimidinase-related protein 5 OS=Homo sapiens GN=DPYSL5 PE=1 SV=1 - [DPYL5_HUMAN]	3.19	1																																											0	3.19
YM012_HUMAN	564	59375.4	RecName: Full=Uncharacterized protein DKFZP434B061;	3.19	1
Q9HBM6	251	27604.4	Transcription initiation factor TFIID subunit 9B OS=Homo sapiens GN=TAF9B PE=1 SV=1 - [TAF9B_HUMAN]	3.19	2
TESK1_HUMAN	626	67641.5	RecName: Full=Dual specificity testis-specific protein kinase 1; EC=2.7.12.1; AltName: Full=Testicular protein kinase 1;	3.19	1
P50851	2863	318906	Lipopolysaccharide-responsive and beige-like anchor protein OS=Homo sapiens GN=LRBA PE=1 SV=4 - [LRBA_HUMAN]	3.18	15							32.8	0.7	2	18.6606	0.42	1	106.549	2.24	5	32.8638	1.82	4	31.86	0.66	2	18.6035	0.42	1				7.52977	0					7.9527	0					7.9408	0
ZN512_HUMAN	567	64641.1	RecName: Full=Zinc finger protein 512;	3.17	1
Q00005	443	51677.6	Serine/threonine-protein phosphatase 2A 55 kDa regulatory subunit B beta isoform OS=Homo sapiens GN=PPP2R2B PE=2 SV=1 - [2ABB_HUMAN]	3.16	1
KHDR2_HUMAN	349	38903.5	RecName: Full=KH domain-containing, RNA-binding, signal transduction-associated protein 2; AltName: Full=Sam68-like mammalian protein 1; Short=hSLM-1; Short=SLM-1;	3.15	1																						8.87765	3.15	1
Q92783	540	59142	Signal transducing adapter molecule 1 OS=Homo sapiens GN=STAM PE=1 SV=3 - [STAM1_HUMAN]	3.15	1																																											22.42	3.15
Q96M27	445	46671.8	Protein PRRC1 OS=Homo sapiens GN=PRRC1 PE=1 SV=1 - [PRRC1_HUMAN]	3.15	1
P04004	478	54271.2	Vitronectin OS=Homo sapiens GN=VTN PE=1 SV=1 - [VTNC_HUMAN]	3.14	4																															39.94	3.14	1	7.07389	3.14	1	40.92	3.14	1				42.85	3.14
STX2_HUMAN	288	33376.3	RecName: Full=Syntaxin-2; AltName: Full=Epimorphin;	3.13	5										5.24536	0																										0	3.13	1				0	3.13
KIF23_HUMAN	960	109990	RecName: Full=Kinesin-like protein KIF23; AltName: Full=Mitotic kinesin-like protein 1; AltName: Full=Kinesin-like protein 5;	3.13	2																8.16418	0											9.76803	3.13	2										7.901	0
CSKP_HUMAN	926	105056	RecName: Full=Peripheral plasma membrane protein CASK; Short=hCASK; EC=2.7.11.1; AltName: Full=Calcium/calmodulin-dependent serine protein kinase; AltName: Full=Lin-2 homolog;	3.13	1
LYVE1_HUMAN	322	35191	RecName: Full=Lymphatic vessel endothelial hyaluronic acid receptor 1; Short=LYVE-1; AltName: Full=Cell surface retention sequence-binding protein 1; Short=CRSBP-1; AltName: Full=Hyaluronic acid receptor; AltName: Full=Extracellular link domain-containing protein 1; Flags: Precursor;	3.11	1				2.09607	0																	9.58485	3.11	1
ATS4_HUMAN	837	90166.8	RecName: Full=A disintegrin and metalloproteinase with thrombospondin motifs 4; Short=ADAMTS-4; Short=ADAM-TS 4; Short=ADAM-TS4; EC=3.4.24.82; AltName: Full=Aggrecanase-1; AltName: Full=ADMP-1; Flags: Precursor;	3.11	1																																		7.04177	3.11	1
Q9Y6N5	450	49928.9	Sulfide:quinone oxidoreductase, mitochondrial OS=Homo sapiens GN=SQRDL PE=1 SV=1 - [SQRD_HUMAN]	3.11	2
CXB2_HUMAN	226	26197.6	RecName: Full=Gap junction beta-2 protein; AltName: Full=Connexin-26; Short=Cx26;	3.1	2										3.80185	0																				0	3.1	1										21.41	3.1
Q7Z392	1133	128798	UPF0636 protein C4orf41 OS=Homo sapiens GN=C4orf41 PE=1 SV=2 - [CD041_HUMAN]	3.09	5																			43.0389	2.03	2	11.5386	3.09	3
Q05086	875	100623	Ubiquitin-protein ligase E3A OS=Homo sapiens GN=UBE3A PE=1 SV=4 - [UBE3A_HUMAN]	3.09	4																									63.37	3.09	2	8.41218	3.09	2
Q9P0V9	454	52559.5	Septin-10 OS=Homo sapiens GN=SEPT10 PE=1 SV=2 - [SEP10_HUMAN]	3.08	2
P17213	487	53865.1	Bactericidal permeability-increasing protein OS=Homo sapiens GN=BPI PE=1 SV=4 - [BPI_HUMAN]	3.08	1
Q9BXW7	423	46291.8	Cat eye syndrome critical region protein 5 OS=Homo sapiens GN=CECR5 PE=1 SV=1 - [CECR5_HUMAN]	3.07	1
P09110	424	44263.9	3-ketoacyl-CoA thiolase, peroxisomal OS=Homo sapiens GN=ACAA1 PE=1 SV=2 - [THIK_HUMAN]	3.07	1
WDR70_HUMAN	654	73155	RecName: Full=WD repeat-containing protein 70;	3.06	2				3.12143	3.06	1
RT22_HUMAN	360	41254.4	RecName: Full=28S ribosomal protein S22, mitochondrial; Short=S22mt; Short=MRP-S22;	3.06	1										3.90419	0
Q6P1S2	294	33771.3	Uncharacterized protein C3orf33 OS=Homo sapiens GN=C3orf33 PE=2 SV=1 - [CC033_HUMAN]	3.06	1																																											22.69	3.06
P84022	425	48049.8	Mothers against decapentaplegic homolog 3 OS=Homo sapiens GN=SMAD3 PE=1 SV=1 - [SMAD3_HUMAN]	3.06	1																																											41.65	3.06
P49903	392	42882.7	Selenide, water dikinase 1 OS=Homo sapiens GN=SEPHS1 PE=1 SV=2 - [SPS1_HUMAN]	3.06	1
Q5D862	2391	247928	Filaggrin-2 OS=Homo sapiens GN=FLG2 PE=1 SV=1 - [FILA2_HUMAN]	3.05	24	47.6395	0.46	1	19.2253	0.46	1	0	0.5	1	3.62916	0		38.281	0.96	2				30.67	0.46	1
Z285A_HUMAN	590	68217	RecName: Full=Zinc finger protein 285A;	3.05	1
UBA6_HUMAN	1052	117895	RecName: Full=Ubiquitin-like modifier-activating enzyme 6; Short=Ubiquitin-activating enzyme 6; AltName: Full=Ubiquitin-activating enzyme E1-like protein 2; AltName: Full=Monocyte protein 4; Short=MOP-4;	3.04	5										7.52187	0								49.02	3.04	3	20.9384	2.28	2
Q6ZWI9	263	29902.8	Ret finger protein-like 4B OS=Homo sapiens GN=RFPL4B PE=2 SV=2 - [RFPLB_HUMAN]	3.04	1																																											0	3.04
Q92643	395	45222.7	GPI-anchor transamidase OS=Homo sapiens GN=PIGK PE=1 SV=2 - [GPI8_HUMAN]	3.04	1
P13716	330	36271.4	Delta-aminolevulinic acid dehydratase OS=Homo sapiens GN=ALAD PE=1 SV=1 - [HEM2_HUMAN]	3.03	1
Q9BTW9	1192	132443	Tubulin-specific chaperone D OS=Homo sapiens GN=TBCD PE=1 SV=1 - [TBCD_HUMAN]	3.02	3																			45.21	1.17	1	17.5124	3.02	2
Q16719	465	52318.2	Kynureninase OS=Homo sapiens GN=KYNU PE=1 SV=1 - [KYNU_HUMAN]	3.01	2													0	3.01	1				0	3.01	1
MINA_HUMAN	465	52767	RecName: Full=MYC-induced nuclear antigen; AltName: Full=Mineral dust-induced gene protein; AltName: Full=Nucleolar protein 52;	3.01	1																						8.02491	3.01	1
O43813	399	45253.6	LanC-like protein 1 OS=Homo sapiens GN=LANCL1 PE=1 SV=1 - [LANC1_HUMAN]	3.01	1
DPOD3_HUMAN	466	51368.3	RecName: Full=DNA polymerase delta subunit 3; AltName: Full=DNA polymerase delta subunit p66;	3	2										3.84868	0																																35.74	3
Q96EP0	1072	119575	RING finger protein 31 OS=Homo sapiens GN=RNF31 PE=1 SV=1 - [RNF31_HUMAN]	2.99	5																			51.3039	2.99	3	9.9389	2.33	2
TMM26_HUMAN	368	41645	RecName: Full=Transmembrane protein 26;	2.99	1
SRPR_HUMAN	638	69767.2	RecName: Full=Signal recognition particle receptor subunit alpha; Short=SR-alpha; AltName: Full=Docking protein alpha; Short=DP-alpha;	2.98	3										5.45827	0																	6.01042	0								22.56	2.98	2	7.54315	1.41	1
P31937	336	35305.8	3-hydroxyisobutyrate dehydrogenase, mitochondrial OS=Homo sapiens GN=HIBADH PE=1 SV=2 - [3HIDH_HUMAN]	2.98	1
PLMN_HUMAN	810	90510.2	RecName: Full=Plasminogen; EC=3.4.21.7; Contains: RecName: Full=Plasmin heavy chain A; Contains: RecName: Full=Activation peptide; Contains: RecName: Full=Angiostatin; Contains: RecName: Full=Plasmin heavy chain A, short form; Contains: RecName: Full=Plasmin light chain B; Flags: Precursor;	2.96	14				3.37022	0																							6.60692	0.99	1	81.4853	2.96	2	16.6487	1.98	1	41	2.96	2	9.41588	1.98	1	38.69	2.96
NB5R1_HUMAN	305	34073.2	RecName: Full=NADH-cytochrome b5 reductase 1; Short=b5R.1; EC=1.6.2.2; AltName: Full=NAD(P)H:quinone oxidoreductase type 3 polypeptide A2; AltName: Full=Humb5R2;	2.95	1				1.91342	0
Q9Y6R9	474	53174.2	Coiled-coil domain-containing protein 61 OS=Homo sapiens GN=CCDC61 PE=1 SV=2 - [CCD61_HUMAN]	2.95	2																																											0	2.95
O43156	1089	121992	Uncharacterized protein KIAA0406 OS=Homo sapiens GN=KIAA0406 PE=1 SV=3 - [K0406_HUMAN]	2.94	3																			52.9	1.29	1	14.8911	2.94	2
Q9UFC0	647	70816.2	Leucine-rich repeat and WD repeat-containing protein 1 OS=Homo sapiens GN=LRWD1 PE=1 SV=2 - [LRWD1_HUMAN]	2.94	1																																					42.14	2.94	1
F1142_HUMAN	512	56237.6	RecName: Full=Protein FAM114A2;	2.93	1				2.25529	0																																						25.57	2.93
Q8TEQ6	1508	168455	Gem-associated protein 5 OS=Homo sapiens GN=GEMIN5 PE=1 SV=2 - [GEMI5_HUMAN]	2.92	5													78.84	1.92	2	18.0551	2.92	3																9.0789	0
Q7Z6P3	721	77321.4	Ras-related protein Rab-44 OS=Homo sapiens GN=RAB44 PE=3 SV=2 - [RAB44_HUMAN]	2.91	1													0	2.91	1
Q9H1Y0	275	32426.3	Autophagy protein 5 OS=Homo sapiens GN=ATG5 PE=1 SV=2 - [ATG5_HUMAN]	2.91	2																			26.69	2.91	1				33.18	2.91	1
P35626	688	79658.3	Beta-adrenergic receptor kinase 2 OS=Homo sapiens GN=ADRBK2 PE=2 SV=2 - [ARBK2_HUMAN]	2.91	1																															30.84	2.91	1
AMPN_HUMAN	967	109471	RecName: Full=Aminopeptidase N; Short=AP-N; Short=hAPN; EC=3.4.11.2; AltName: Full=Alanyl aminopeptidase; AltName: Full=Microsomal aminopeptidase; AltName: Full=Aminopeptidase M; Short=AP-M; AltName: Full=gp150; AltName: Full=Myeloid plasma membrane glycoprotein CD13; AltName: CD_antigen=CD13;	2.9	4				1.88261	0								27.76	2.9	2	18.0829	2.9	2
O60306	1485	171186	Intron-binding protein aquarius OS=Homo sapiens GN=AQR PE=1 SV=4 - [AQR_HUMAN]	2.9	3													39.76	2.9	3	13.0597	0																							7.51672	0
Q13148	414	44711.3	TAR DNA-binding protein 43 OS=Homo sapiens GN=TARDBP PE=1 SV=1 - [TADBP_HUMAN]	2.9	1
O43823	692	76061.1	A-kinase anchor protein 8 OS=Homo sapiens GN=AKAP8 PE=1 SV=1 - [AKAP8_HUMAN]	2.89	1																															23.74	2.89	1
GDE_HUMAN	1532	174652	RecName: Full=Glycogen debranching enzyme; AltName: Full=Glycogen debrancher; Includes: RecName: Full=4-alpha-glucanotransferase; EC=2.4.1.25; AltName: Full=Oligo-1,4-1,4-glucantransferase; Includes: RecName: Full=Amylo-alpha-1,6-glucosidase; Short=Amylo-1,6-glucosidase; EC=3.2.1.33; AltName: Full=Dextrin 6-alpha-D-glucosidase;	2.87	7										3.69063	0		43.7033	2.87	4	26.0198	2.09	3
Q13724	837	91860.6	Mannosyl-oligosaccharide glucosidase OS=Homo sapiens GN=MOGS PE=1 SV=5 - [MOGS_HUMAN]	2.87	5																															74.9857	2.87	2	18.3522	2.87	2	28.57	1.43	1
P33121	698	77892.9	Long-chain-fatty-acid--CoA ligase 1 OS=Homo sapiens GN=ACSL1 PE=1 SV=1 - [ACSL1_HUMAN]	2.87	3																																					23.69	2.87	2	9.1726	1.29	1
NALP7_HUMAN	980	111735	RecName: Full=NACHT, LRR and PYD domains-containing protein 7; AltName: Full=PYRIN-containing APAF1-like protein 3; AltName: Full=Nucleotide-binding oligomerization domain protein 12;	2.86	2				4.29197	0														32.26	0.92	1
P16930	419	46344.2	Fumarylacetoacetase OS=Homo sapiens GN=FAH PE=1 SV=2 - [FAAA_HUMAN]	2.86	1
Q9BRX2	385	43350	Protein pelota homolog OS=Homo sapiens GN=PELO PE=1 SV=1 - [PELO_HUMAN]	2.86	2
PHC3_HUMAN	983	106096	RecName: Full=Polyhomeotic-like protein 3; AltName: Full=Homolog of polyhomeotic 3; Short=hPH3; AltName: Full=Early development regulatory protein 3;	2.85	1										3.50613	0								28.23	2.85	1
SPG16_HUMAN	631	70773.2	RecName: Full=Sperm-associated antigen 16 protein; AltName: Full=Pf20 protein homolog;	2.85	1																																		7.12099	2.85	1
Q8TF05	950	106936	Serine/threonine-protein phosphatase 4 regulatory subunit 1 OS=Homo sapiens GN=PPP4R1 PE=1 SV=1 - [PP4R1_HUMAN]	2.84	2																			20.97	2.84	2
Q8N485	282	31870.8	Protein limb expression 1 homolog OS=Homo sapiens GN=LIX1 PE=2 SV=2 - [LIX1_HUMAN]	2.84	1																															27.01	2.84	1
DDX55_HUMAN	600	68445.1	RecName: Full=ATP-dependent RNA helicase DDX55; EC=3.6.1.-; AltName: Full=DEAD box protein 55;	2.83	2										5.08654	0																							7.15851	0		35.65	2.83	1	12.5553	2.83	1
TRIPB_HUMAN	1979	227500	RecName: Full=Thyroid receptor-interacting protein 11; Short=TRIP-11; AltName: Full=Golgi-associated microtubule-binding protein 210; AltName: Full=GMAP-210; AltName: Full=Trip230; AltName: Full=Clonal evolution-related gene on chromosome 14;	2.83	7										4.29551	0		52.2975	1.62	3	29.7982	1.87	3				12.8503	0					9.33344	0					7.94079	0					7.86038	0
Q9UBW5	565	61836.8	Bridging integrator 2 OS=Homo sapiens GN=BIN2 PE=1 SV=3 - [BIN2_HUMAN]	2.83	2																															32.18	2.83	1	11.7601	2.83	1
Q5T4S7	5183	573476	E3 ubiquitin-protein ligase UBR4 OS=Homo sapiens GN=UBR4 PE=1 SV=1 - [UBR4_HUMAN]	2.82	12							39.32	0.77	2	19.1539	0.54	1	33.9504	1.06	4	39.8484	1.5	4				11.2645	0					11.0815	0					13.3413	0					18.5799	0
ILKAP_HUMAN	392	42879.8	RecName: Full=Integrin-linked kinase-associated serine/threonine phosphatase 2C; Short=ILKAP; EC=3.1.3.16;	2.81	1										4.19703	0
P13984	249	28362.8	General transcription factor IIF subunit 2 OS=Homo sapiens GN=GTF2F2 PE=1 SV=2 - [T2FB_HUMAN]	2.81	1													25.8	2.81	1
Q15061	677	74843.4	WD repeat-containing protein 43 OS=Homo sapiens GN=WDR43 PE=1 SV=3 - [WDR43_HUMAN]	2.81	2
PNMA3_HUMAN	463	52343.3	RecName: Full=Paraneoplastic antigen Ma3;	2.81	1
Q00577	322	34889.4	Transcriptional activator protein Pur-alpha OS=Homo sapiens GN=PURA PE=1 SV=2 - [PURA_HUMAN]	2.8	2
APOA4_HUMAN	396	45371.5	RecName: Full=Apolipoprotein A-IV; Short=Apo-AIV; Short=ApoA-IV; Flags: Precursor;	2.78	1										3.84029	0					8.13129	0											7.31445	2.78	1
Q9HAS0	396	44592.9	Protein Njmu-R1 OS=Homo sapiens GN=C17orf75 PE=1 SV=2 - [NJMU_HUMAN]	2.78	1
P22894	467	53378.5	Neutrophil collagenase OS=Homo sapiens GN=MMP8 PE=1 SV=1 - [MMP8_HUMAN]	2.78	2
PERQ2_HUMAN	1299	149978	RecName: Full=PERQ amino acid-rich with GYF domain-containing protein 2; AltName: Full=GRB10-interacting GYF protein 2; AltName: Full=Trinucleotide repeat-containing gene 15 protein;	2.77	2				2.22194	0											14.5268	2.77	2
Q9BVG8	833	92731.7	Kinesin-like protein KIFC3 OS=Homo sapiens GN=KIFC3 PE=1 SV=3 - [KIFC3_HUMAN]	2.76	3													0	1.44	1
Q9H270	941	107768	Vacuolar protein sorting-associated protein 11 homolog OS=Homo sapiens GN=VPS11 PE=1 SV=1 - [VPS11_HUMAN]	2.76	3																									28.01	2.76	2	9.56241	1.59	1
Q8WVR3	580	62557.3	Uncharacterized protein C7orf43 OS=Homo sapiens GN=C7orf43 PE=1 SV=2 - [CG043_HUMAN]	2.76	2																																											58.41	2.76
RB3GP_HUMAN	981	110454	RecName: Full=Rab3 GTPase-activating protein catalytic subunit; AltName: Full=RAB3 GTPase-activating protein 130 kDa subunit; AltName: Full=Rab3-GAP p130; Short=Rab3-GAP;	2.75	2										5.58724	0					12.1821	0					18.8095	1.63	1				7.16435	0											13.6285	0
ITIH2_HUMAN	946	106397	RecName: Full=Inter-alpha-trypsin inhibitor heavy chain H2; Short=Inter-alpha-inhibitor heavy chain 2; Short=ITI heavy chain H2; AltName: Full=Inter-alpha-trypsin inhibitor complex component II; AltName: Full=Serum-derived hyaluronan-associated protein; Short=SHAP; Flags: Precursor;	2.75	2																						7.74258	2.75	2
DDX59_HUMAN	619	68766.4	RecName: Full=Probable ATP-dependent RNA helicase DDX59; EC=3.6.1.-; AltName: Full=DEAD box protein 59; AltName: Full=Zinc finger HIT domain-containing protein 5;	2.75	1
Q6UX06	510	57243.8	Olfactomedin-4 OS=Homo sapiens GN=OLFM4 PE=1 SV=1 - [OLFM4_HUMAN]	2.75	1
P12036	1026	112411	Neurofilament heavy polypeptide OS=Homo sapiens GN=NEFH PE=1 SV=4 - [NFH_HUMAN]	2.73	14							37.68	0.78	1	4.26159	0		38.98	0.88	2	10.9396	0					10.9096	0		0	0.88	1				37.73	0.88	1	6.61177	0.88	1	24.56	1.85	2	8.09038	0		39.98	1.75
RPC1_HUMAN	1390	155542	RecName: Full=DNA-directed RNA polymerase III subunit RPC1; Short=RNA polymerase III subunit C1; EC=2.7.7.6; AltName: Full=DNA-directed RNA polymerase III subunit A; AltName: Full=DNA-directed RNA polymerase III largest subunit; AltName: Full=RPC155; AltName: Full=RNA polymerase III subunit C160;	2.73	5										4.31953	0		41.95	2.73	3	16.8263	2.09	2																9.43402	0					7.57881	0
Q9NZC9	954	105872	SWI/SNF-related matrix-associated actin-dependent regulator of chromatin subfamily A-like protein 1 OS=Homo sapiens GN=SMARCAL1 PE=1 SV=1 - [SMAL1_HUMAN]	2.73	4																			38.65	2.73	2	7.58099	2.73	2
Q8NHV4	660	71921.2	Protein NEDD1 OS=Homo sapiens GN=NEDD1 PE=1 SV=1 - [NEDD1_HUMAN]	2.73	1																																					30.02	2.73	1
DDX54_HUMAN	881	98534.2	RecName: Full=ATP-dependent RNA helicase DDX54; EC=3.6.1.-; AltName: Full=DEAD box protein 54; AltName: Full=ATP-dependent RNA helicase DP97; AltName: Full=DEAD box RNA helicase 97 kDa;	2.72	1				1.81206	0																							7.40773	2.72	1										9.97912	0
O15020	2390	271127	Spectrin beta chain, brain 2 OS=Homo sapiens GN=SPTBN2 PE=1 SV=2 - [SPTN2_HUMAN]	2.72	13							21.4	0.38	1	10.1665	0		34.51	1.17	3	28.6879	0.54	1				8.25208	0.63	1	0	0.46	1	6.65177	0					8.34949	0
Q504Y2	294	33241.4	Protein kinase-like protein SgK493 OS=Homo sapiens GN=SGK493 PE=2 SV=1 - [SG493_HUMAN]	2.72	1
ERAP2_HUMAN	960	110391	RecName: Full=Endoplasmic reticulum aminopeptidase 2; EC=3.4.11.-; AltName: Full=Leukocyte-derived arginine aminopeptidase; Short=L-RAP;	2.71	3				2.3505	0														0	1.35	1	12.2698	2.71	2
Q13395	1621	181559	Probable methyltransferase TARBP1 OS=Homo sapiens GN=TARBP1 PE=1 SV=1 - [TARB1_HUMAN]	2.71	6													55.2167	2.71	4	18.7634	1.54	2
Q9UNH7	406	46619.8	Sorting nexin-6 OS=Homo sapiens GN=SNX6 PE=1 SV=1 - [SNX6_HUMAN]	2.71	2
IQEC1_HUMAN	963	108247	RecName: Full=IQ motif and SEC7 domain-containing protein 1; AltName: Full=ADP-ribosylation factors guanine nucleotide-exchange protein 100; AltName: Full=ADP-ribosylation factors guanine nucleotide-exchange protein 2; AltName: Full=Brefeldin-resistant Arf-GEF 2 protein;	2.7	2																						9.79218	2.7	2
Q9Y399	296	33228.1	28S ribosomal protein S2, mitochondrial OS=Homo sapiens GN=MRPS2 PE=1 SV=1 - [RT02_HUMAN]	2.7	1
O60231	1041	119189	Putative pre-mRNA-splicing factor ATP-dependent RNA helicase DHX16 OS=Homo sapiens GN=DHX16 PE=1 SV=2 - [DHX16_HUMAN]	2.69	4																			34.07	2.69	2	14.7907	2.69	2
ZCHC8_HUMAN	707	78528.5	RecName: Full=Zinc finger CCHC domain-containing protein 8;	2.69	1																												6.86146	2.69	1
AACS_HUMAN	672	75096	RecName: Full=Acetoacetyl-CoA synthetase; EC=6.2.1.16; AltName: Full=Acyl-CoA synthetase family member 1; AltName: Full=Protein sur-5 homolog;	2.68	2				2.16782	0																																43.24	2.68	1	8.4154	2.68	1
K1211_HUMAN	1233	136718	RecName: Full=Uncharacterized protein KIAA1211;	2.68	1																																								7.67374	0
Q9UBT3	224	24859.2	Dickkopf-related protein 4 OS=Homo sapiens GN=DKK4 PE=1 SV=1 - [DKK4_HUMAN]	2.68	1
Q9H9S4	337	39062.8	Calcium-binding protein 39-like OS=Homo sapiens GN=CAB39L PE=1 SV=3 - [CB39L_HUMAN]	2.67	2
CL16A_HUMAN	1053	117640	RecName: Full=Protein CLEC16A;	2.66	2										3.59396	0
P28370	1054	122527	Probable global transcription activator SNF2L1 OS=Homo sapiens GN=SMARCA1 PE=1 SV=2 - [SMCA1_HUMAN]	2.66	3																			24.05	1.9	2	12.0153	0											12.7086	0
Q92552	414	47581.4	28S ribosomal protein S27, mitochondrial OS=Homo sapiens GN=MRPS27 PE=1 SV=3 - [RT27_HUMAN]	2.66	1
O95363	451	52323.5	Phenylalanyl-tRNA synthetase, mitochondrial OS=Homo sapiens GN=FARS2 PE=1 SV=1 - [SYFM_HUMAN]	2.66	1
SNUT2_HUMAN	565	65339.7	RecName: Full=U4/U6.U5 tri-snRNP-associated protein 2; AltName: Full=U4/U6.U5 tri-snRNP-associated 65 kDa protein; Short=65K; AltName: Full=Inactive ubiquitin-specific peptidase 39; AltName: Full=SAD1 homolog;	2.65	1				2.0008	0																																						38.39	2.65
O76021	490	54938.9	Ribosomal L1 domain-containing protein 1 OS=Homo sapiens GN=RSL1D1 PE=1 SV=3 - [RL1D1_HUMAN]	2.65	1																																					29.17	2.65	1
P2R3C_HUMAN	453	53281.9	RecName: Full=Serine/threonine-protein phosphatase 2A regulatory subunit B'' subunit gamma; AltName: Full=Protein phosphatase subunit G5PR; AltName: Full=Rhabdomyosarcoma antigen MU-RMS-40.6A; AltName: Full=Rhabdomyosarcoma antigen Mu-RMS-40.6C;	2.65	1																																								7.52862	0
DDX27_HUMAN	796	89779.2	RecName: Full=Probable ATP-dependent RNA helicase DDX27; EC=3.6.1.-; AltName: Full=DEAD box protein 27;	2.64	3																12.2197	0								20.42	2.64	2	11.8611	1.38	1
Q5TEJ8	643	72003.1	Protein THEMIS2 OS=Homo sapiens GN=THEMIS2 PE=2 SV=1 - [THMS2_HUMAN]	2.64	1																															37.55	2.64	1
Q5TFE4	455	51811.9	5'-nucleotidase domain-containing protein 1 OS=Homo sapiens GN=NT5DC1 PE=1 SV=1 - [NT5D1_HUMAN]	2.64	1
Q5SNT6	1253	136887	Protein FAM21B OS=Homo sapiens GN=FAM21B PE=1 SV=2 - [FA21B_HUMAN]	2.63	3													0	1.6	1	8.83933	2.63	2
Q9NXC5	875	98520.9	WD repeat-containing protein mio OS=Homo sapiens GN=MIOS PE=1 SV=2 - [MIO_HUMAN]	2.63	2																															21.37	2.63	2
O14967	610	69994.4	Calmegin OS=Homo sapiens GN=CLGN PE=1 SV=1 - [CLGN_HUMAN]	2.62	1																															0	2.62	1
P21283	382	43914	V-type proton ATPase subunit C 1 OS=Homo sapiens GN=ATP6V1C1 PE=1 SV=4 - [VATC1_HUMAN]	2.62	1
PHTNS_HUMAN	613	67901.5	RecName: Full=Phostensin; AltName: Full=Protein phosphatase 1 F-actin cytoskeleton-targeting subunit;	2.61	1																												8.25766	2.61	1
Q9NXR7	383	43523.8	BRCA1-A complex subunit BRE OS=Homo sapiens GN=BRE PE=1 SV=2 - [BRE_HUMAN]	2.61	1
Q5TEU4	345	38893.6	Probable methyltransferase C20orf7, mitochondrial OS=Homo sapiens GN=C20orf7 PE=1 SV=1 - [CT007_HUMAN]	2.61	1
P34949	423	46625.8	Mannose-6-phosphate isomerase OS=Homo sapiens GN=MPI PE=1 SV=2 - [MPI_HUMAN]	2.6	1
P02790	462	51643.3	Hemopexin OS=Homo sapiens GN=HPX PE=1 SV=2 - [HEMO_HUMAN]	2.6	1
L2HDH_HUMAN	463	50326.9	RecName: Full=L-2-hydroxyglutarate dehydrogenase, mitochondrial; EC=1.1.99.2; AltName: Full=Duranin; Flags: Precursor;	2.59	1				1.90499	0
Q15386	1083	123844	Ubiquitin-protein ligase E3C OS=Homo sapiens GN=UBE3C PE=1 SV=3 - [UBE3C_HUMAN]	2.59	2																			20.03	2.59	2
[truncated: 648 more rows]
[truncated: 76 more columns]
