# Supplementary material for: Cytoplasmic cyclin D1 controls the migration and invasiveness of mantle lymphoma cells
Source: Sci Rep. 2017 Oct 24;7:13946. doi: 10.1038/s41598-017-14222-1 (PMC5654982; doi:10.1038/s41598-017-14222-1)
Supplement: Supplementary file 4 — Table S4 [file 41598_2017_14222_MOESM4_ESM.xlsx]

## Sheet: Feuil1
Table S4. Top 200 cytoplasmic proteins associated with cyclin D1 in JeKo1 cells
Accession #	#AAs	MW [Da]	Description	ΣCoverage	Σ# Peptides
TAGLN2	199	22377.2	Transgelin-2	76.38	47
GNB2L1	317	35054.6	Guanine nucleotide-binding protein, beta polypeptide 2 like 1 (RACK1)	73.5	222
TPI1	249	26652.7	Triosephosphate isomerase	73.49	42
PFN1	140	15044.6	Profilin-1	72.86	39
PPIA	165	18000.9	Peptidylprolyl isomerase A (cyclophilin A)	70.91	79
ACTB	375	41709.7	Actin, beta	66.67	234
TUBB	444	49639	Tubulin, beta class I	64.41	398
TPT1	172	19582.6	Tumor protein, translationally-controlled 1	63.37	21
ENO1	434	47139.3	Enolase 1, alpha	62.67	136
NME2	152	17286.9	NME/NM23 nucleoside diphosphate kinase 2	62.5	40
CFL1	166	18490.7	Cofilin-1	62.05	63
PKM	531	57900	Pyruvate kinase, muscle	61.21	135
GSTP1	210	23341	Glutathione S-transferase P	60.95	56
TUBA1A	451	50103.6	Tubulin, alpha 1A	59.42	286
SH3BGRL	114	12766.4	SH3 domain binding glutamic acid-rich protein like	58.77	9
CCND1	295	33706.9	Cyclin D1	58.31	73
GAPDH	335	36030.4	Glyceraldehyde-3-phosphate dehydrogenase	58.21	173
HSPD1	573	61016.4	Heat shock 60 kDa protein 1 (chaperonin)	57.77	68
FABP5	135	15154.6	Fatty acid binding protein 5	57.04	14
TUBB3	444	49553.9	Tubulin, beta 3 class III	56.53	254
TUBA1B	451	50119.6	Tubulin, alpha 1b	56.32	291
PRDX6	224	25019.2	Peroxiredoxin 6	55.36	25
PRPF19	504	55146.3	PRP19/PSO4 pre-mRNA processing factor 19 homolog (S. cerevisiae)	54.56	58
PRDX2	198	21878.2	Peroxiredoxin 2	53.54	47
PEBP1	187	21043.7	Phosphatidylethanolamine binding protein 1 (RKIP)	52.94	28
YWHAE	255	29155.4	Tyrosine 3-monooxygenase/tryptophan 5-monooxygenase activation protein, epsilon polypeptide	51.76	20
WISP3	158	18030.8	WNT1 inducible signaling pathway protein 3	51.27	15
NAA50	169	19386	N(alpha)-acetyltransferase 50, NatE catalytic subunit	50.89	24
PRDX1	199	22096.3	Peroxiredoxin 1	50.75	53
PRDX5	214	22012.5	Peroxiredoxin 5	50	13
HSPA8	646	70854.2	Heat shock cognate 70 kDa protein 8	49.38	236
SERBP1	408	44938.5	Serpine mRNA binding protein 1	49.26	111
RCC2	522	56049.2	Regulator of chromosome condensation 2	48.85	63
HSP90AB1	724	83212.1	Heat shock protein 90 kDa alpha (cytosolic), class B member 1	48.62	205
RAB1B	201	22157.2	RAB1B, member of Ras oncogene family	48.26	25
ALDOA	364	39395.3	Aldolase A, fructose bisphosphate	47.25	37
LCP1	627	70244.8	Lymphocyte cytosolic protein 1 (L-plastin)	46.25	90
CCT2	535	57452.1	Chaperonin containing TCP1, subunit 2 (beta)	46.17	30
RAB1A	205	22663.4	RAB1A, member RAS oncogene family	45.85	25
HADH	261	26906.1	Hydroxyacyl-CoA dehydrogenase	45.21	12
CDC5L	802	92193.7	CDC5 cell division cycle 5-like (S. pombe)	45.01	76
GDI2	445	50630.9	GDP dissociation inhibitor 2	44.04	31
ARHGDIB	201	22973.6	Rho GDP dissociation inhibitor (GDI) beta	43.28	15
SOD1	154	15925.9	Superoxide dismutase 1, soluble	42.86	7
C7orf50	194	22069.8	Chromosome 7 open reading frame 50	42.78	30
DRG1	367	40516.8	Developmentally regulated GTP binding protein 1	41.42	25
G3BP2	482	54087.8	GTPase activating protein (SH3 domain) binding protein 2	40.66	49
CCT8	548	59582.5	Chaperonin containing TCP1, subunit 8 (theta)	40.51	51
PCMT1	227	24634.6	Protein-L-isoaspartate (D-aspartate) O-methyltransferase	40.09	9
ATIC	592	64575.3	5-aminoimidazole-4-carboxamide ribonucleotide formyltransferase/IMP cyclohydrolase	40.03	31
TXNRD1	105	11729.7	Thioredoxin reductase 1	40	8
HMGB1	215	24878.2	High mobility group protein B1	39.53	14
FKBP3	224	25161.3	FK506 binding protein 3, 25 kDa	39.29	18
PPIB	216	23727.5	Peptidylprolyl isomerase B (cyclophilin B)	38.43	29
C22orf28	505	55174.9	Chromosome 22 open reading frame 28	38.22	33
CCT3	545	60495.3	Chaperonin containing TCP1, subunit 3 (gamma)	38.17	26
PGK1	417	44586.1	Phosphoglycerate kinase 1	38.13	24
TUBB3	450	50400.3	Tubulin beta 3 class III	37.78	262
ANXA2	339	38579.8	Annexin A2	37.76	19
EHD1	534	60588.7	EH-domain containing protein 1	36.89	19
YWHAG	247	28284.9	Tyrosine 3-monooxygenase/tryptophan 5-monooxygenase activation protein, gamma polypeptide	36.84	30
HSP90AA1	732	84606.7	Heat shock protein 90kDa alpha (cytosolic), class A member 1	36.75	152
MPHOSPH6	160	18983.6	M-phase phosphoprotein 6	36.25	8
PTGES3	160	18685.4	Prostaglandin E synthase 3 (cytosolic)	35.63	22
HSPE1	102	10924.9	Heat shock 10 kDa protein 1 (chaperonin 10)	35.29	4
ABCF1	845	95866.5	ATP-binding cassette, sub-family F (GCN 20), member 1	35.15	75
PRMT1	361	41488.5	Protein arginine N-methyltransferase 1	34.9	16
YWHAZ	245	27727.7	Tyrosine 3-monooxygenase/tryptophan 5-monooxygenase activation protein, zeta polypeptide	34.69	32
MYL6	151	16919.1	Myosin, light chain 6, alkali, smooth muscle and non-muscle	34.44	13
LDHB	334	36615.1	Lactate dehydrogenase B	34.43	45
CCT4	539	57887.8	Chaperonin containing TCP1, subunit 4 (delta)	34.32	27
DNAJC9	260	29891.1	DnaJ (Hsp40) homolog, subfamily C, member 9	33.85	15
SKP1	163	18646.2	S-phase kinase-associated protein 1	33.74	10
YWHAB	246	28064.8	Tyrosine 3-monooxygenase/tryptophan 5-monooxygenase activation protein, beta polypeptide	33.33	22
YWHAH	543	59328.9	Tyrosine 3-monooxygenase/tryptophan 5-monooxygenase activation protein, eta polypeptide	33.15	41
STIP1	543	62599.4	Stress-induced-phosphoprotein 1	32.78	26
MAPRE1	268	29980.2	Microtubule-associated protein, RP/EB family, member 1	32.09	9
MTHFD1	935	101495	Methylenetetrahydrofolate dehydrogenase (NADP+ dependent) 1, methenyltetrahydrofolate cyclohydrolase, formyltetrahydrofolate synthetase	31.98	68
MSN	577	67777.8	Moesin	31.89	38
ACTC1	377	41991.9	Actin, alpha, cardiac muscle 1	31.83	127
RHOA	193	21754.1	Ras homolog family member A	31.61	8
STMN1	149	17292	Stathmin 1	31.54	22
HSPA9	679	73634.8	Heat shock 70kDa protein 9 (mortalin)	31.08	62
BYSL	437	49570	Bystin	30.89	22
C15orf63	175	19319.8	Chromosome 15 open reading frame 63	30.86	11
IMPDH2	514	55769.6	IMP (inosine-5'-monophosphate) dehydrogenase 2	30.74	21
FKBP4	459	51772.1	FK506-binding protein 4, 59 kDa	30.72	14
MDH2	338	35480.7	Malate dehydrogenase 2, NAD (mitochondrial)	30.18	23
SEPT2	361	41461.3	Septin 2	29.92	12
CCT5	541	59632.8	Chaperonin containing TCP1, subunit 5 (epsilon)	29.76	28
LLPH	129	15215.4	LLP homolog, long-term synaptic facilitation (Aplysia)	29.46	7
DCTPP1	170	18669.4	dCTP pyrophosphatase 1	29.41	5
BAG2	211	23757.2	BCL2-associated athanogene 2	29.38	8
SND1	910	101934	Staphylococcal nuclease and tudor domain containing 1	29.34	46
RAN	216	24407.6	RAN, member RAS oncogene family	29.17	27
RAB5C	216	23467.8	RAB5C, member RAS oncogene family	29.17	6
CRKL	303	33755.9	v-crk sarcoma virus CT10 oncogene homolog (avian)-like	29.04	11
ARPC5L	153	16930.8	Actin related protein 2/3 complex, subunit 5-like	28.76	7
ARPC3	178	20533.4	Actin related protein 2/3 complex, subunit 3, 21 kDa	28.65	12
LDHA	332	36665.4	Lactate dehydrogenase A	28.61	40
PAICS	425	47049.1	Phosphoribosylaminoimidazole carboxylase, phosphoribosylaminoimidazole succinocarboxamide synthetase	28.47	23
APRT	180	19595.4	Adenine phosphoribosyltransferase	28.33	6
FAM98A	519	55366.3	Family with sequence similarity 98, member A	28.32	24
GLO1	184	20764.2	Glyoxalase I	28.26	9
PDCD4	469	51689	Programmed cell death protein 4 (neoplastic transformation inhibitor)	27.93	21
CCT6A	531	57987.6	Chaperonin containing TCP1, subunit 6A (zeta 1)	27.87	28
RANBP1	201	23295.6	RAN binding protein 1	27.86	5
ANXA5	320	35914.4	Annexin A5	27.81	14
RAB7A	207	23474.8	RAB7A, member RAS oncogene family	27.54	6
COTL1	142	15935	Coactosin-like 1	27.46	4
CSNK2A1	391	45114.8	Casein kinase 2, alpha 1 polypeptide	27.37	9
MAGEB2	319	35254.2	Melanoma antigen family B, 2	27.27	37
PPP1CB	327	37162.6	Protein phosphatase 1, catalytic subunit, beta isozyme	27.22	15
ABCF2	623	71244.6	ATP-binding cassette sub-family F (GCN20), member 2	26.81	44
TCP1	556	60305.6	T-complex 1	26.8	24
S100A3	101	11705.4	S100 calcium binding protein A3	26.73	5
DNJA1	397	44839.5	DnaJ homolog subfamily A member 1	26.7	14
STAU1	577	63142.8	Double-stranded RNA-binding protein Staufen homolog 1	26.69	42
PPP1CA	330	37487.8	Protein phosphatase 1, catalytic subunit, alpha isozyme	26.67	15
HSPH1	858	96803.7	Heat shock 105 kDa/110 kDa protein 1	26.57	49
NAA15	866	101208	N(alpha)-acetyltransferase 15, NatA auxiliary subunit	26.33	53
TCL1A	114	13450.9	T-cell leukemia/lymphoma 1A	26.32	5
CDKN2A	156	16522.4	Cyclin-dependent kinase inhibitor 2A (P16INK4A)	26.28	5
CLTC	1675	191493	Clathrin, heavy chain (Hc)	26.15	67
PDLIM1	329	36049	PDZ and LIM domain 1	26.14	16
RGS10	173	20223	Regulator of G-protein signaling 10	26.01	4
ARHGDIA	204	23192.7	Rho GDP-dissociation inhibitor (GDI) alpha	25.98	12
KPNA2	529	57825.9	Karyopherin alpha 2 (RAG cohort 1, importin alpha 1)	25.9	20
CORO1A	461	50993.8	Coronin, actin binding protein, 1A	25.81	34
RAC1	192	21436.2	Ras-related C3 botulinum toxin substrate 1	25.52	11
SHMT2	504	55957.7	Serine hydroxymethyltransferase 2, mitochondrial	25	31
MYL12A	171	19781.5	Myosin, light chain 12A, regulatory, non-sarcomeric	23.98	12
VCP	806	89265.7	Valosin containing protein	23.95	53
ARHGEF2	986	111473	Rho/Rac guanine nucleotide exchange factor (GEF) 2	23.73	38
CAPZA1	286	32902.3	Capping protein (actin filament) muscle Z-line, alpha 1	23.43	8
RQCD1	299	33609.9	RCD1 required for cell differentiation1 homolog (S. pombe)	23.41	10
PGD	483	53106	Phosphogluconate dehydrogenase	23.4	13
BUB3	328	37131.2	Budding uninhibited by benzimidazoles 3 homolog (yeast)	23.17	12
HSPA5	654	72288.4	Heat shock 70 kDa protein 5 (glucose-regulated protein, 78 kDa)	23.09	50
MDH2	334	36403	Malate dehydrogenase 2, NAD (mitochondrial)	23.05	11
PTPN6	595	67519.1	Protein tyrosine phosphatase, non-receptor type 6	22.86	24
TXNDC17	123	13931.8	Thioredoxin domain containing protein 17	22.76	3
MZB1	189	20681.2	Marginal zone B and B1 cell-specific protein	22.75	10
CDK4	303	33708.4	Cyclin-dependent kinase 4	22.44	6
SPTBN1	2364	274439	Spectrin, beta, non-erythrocytic 1	22.42	92
IQGAP1	1657	189134	IQ motif containing GTPase activating protein 1	22.39	42
EXOSC10	885	100768	Exosome component 10	22.37	60
ABCE1	599	67271	ATP-binding cassette, sub-family E (OABP), member 1	22.2	33
NMT1	496	56769.9	N-myristoyltransferase 1	22.18	19
KHDRBS1	443	48197.2	KH domain containing, RNA binding, signal transduction associated 1	22.12	13
SEPT6	434	49685.3	Septin 6	22.12	10
CKAP5	2032	225352	Cytoskeleton associated protein 5	21.95	97
SPTAN1	2472	284364	Spectrin, alpha, non-erythrocytic 1 (alpha-fodrin)	21.93	93
NTPCR	190	20700.1	Nucleoside-triphosphatase, cancer-related	21.58	7
AHCYL1	432	47685.2	Adenosylhomocysteinase-like 1	21.3	19
PGAM1	254	28785.8	Phosphoglycerate mutase 1	21.26	10
PRDX3	256	27675.2	Peroxiredoxin 3	21.09	4
PIN1	163	18232	Peptidylprolyl cis-trans isomerase, NIMA-interacting 1	20.86	3
HSPA4L	840	94271.2	Heat shock 70kDa protein 4-like	20.6	22
CAPZB	277	31330.8	Capping protein (actin filament) muscle Z-line, beta	20.58	7
PDPA1	181	20617.6	PDGFA associated protein 1	20.44	12
BBOX1	387	44686.5	Butyrobetaine (gamma), 2-oxoglutarate dioxygenase (gamma-butyrobetaine hydroxylase) 1	20.41	10
GRWD1	446	49388.2	Glutamate-rich WD repeat containing protein 1	20.4	19
ACTB	376	41976	Actin, beta	19.95	54
C19orf43	176	18408.2	Chromosome 19 open reading frame 43	19.89	2
TALDO1	337	37516.5	Transaldolase 1	19.88	12
CSNK1A1	337	38889.9	Casein kinase 1, alpha 1	19.88	7
STRAP	350	38414	Serine/threonine kinase receptor associated protein	19.71	10
C6orf108	174	19096.6	Chromosome 6 open reading frame 108	19.54	9
PFD5	154	17317	Prefoldin subunit 5	19.48	3
CALML3	149	16880	Calmodulin like 3	19.46	3
TBL3	808	88978.5	Transducin (beta)-like 3	19.43	28
CDKN2AIP	579	61016.8	CDKN2A interacting protein (CARF)	19.34	12
PPIF	207	22026.2	Peptidylprolyl isomerase F	19.32	3
CAP1	475	51822.7	CAP, adenylate cyclase-associated protein 1	19.16	9
GPATCH4	446	50350.8	G patch domain containing 4	19.06	12
MYH9	1960	226392	Myosin, heavy chain 9, non-muscle	18.83	65
EXOSC6	272	28217.7	Exosome component 6	18.75	7
FXR2	673	74178	Fragile X mental retardation, autosomal homolog 2	18.72	14
BOLA2	86	10110.2	BolA homolog 2 (E. coli)	18.6	2
DIMT1	313	35214.1	DIM1 dimethyladenosine transferase 1 homolog (S. cerevisiae)	18.53	10
TBCA	108	12846.7	Tubulin folding cofactor A	18.52	3
JUP	745	81692.7	Junction plakoglobin	18.26	12
DHFR	187	21439	Dihydrofolate reductase	18.18	4
PDIA6	440	48091.3	Protein disulfide isomerase family A, member 6	18.18	10
PABPC4	644	70738.1	Poly(A) binding protein, cytoplasmic 4 (inducible form)	18.17	31
ARL3	182	20442.8	ADP-ribosylation factor-like protein 3	18.13	5
CYCS	105	11741.1	Cytochrome c, somatic	18.1	2
SEPT7	437	50648	Septin-7	18.08	11
HSPB1	205	22768.5	Heat shock 27 kDa protein 1	18.05	8
GNL3L	582	65531.6	Guanine nucleotide binding protein-like 3	18.04	11
ACTR3	418	47341	Actin-related protein 3 homolog (yeast)	17.94	7
ARPC4	168	19654.3	Actin-related protein 2/3 complex, subunit 4, 20 kDa	17.86	18
LGALS1	135	14706.2	Lectin, galactoside-binding, soluble, 1	17.78	8
SKIV2L2	1042	117729	Superkiller viralicidic activity 2-like 2 (S. cerevisiae)	17.56	48
EXOSC9	439	48918.1	Exosome component 9	17.54	20
COMMD3	195	22137.2	COMM domain-containing protein 3	17.44	3
MIF	115	12468.2	Macrophage migration inhibitory factor	17.39	2
SSRD	173	18986.6	Translocon-associated protein subunit delta	17.34	6
In bold, cyclin D1 partners involved in cell cycle regulation. In blue, proteins recognized as part of cytoskeleton by functional annotation clustering.
DAVID Bioinformatics Resources 6.7
